# Supplementary material for: Cingulate-motor circuits update rule representations for sequential choice decisions
Source: Nat Commun. 2022 Aug 4;13:4545. doi: 10.1038/s41467-022-32142-1 (PMC9352796; doi:10.1038/s41467-022-32142-1)
Supplement: Supplementary file 5 — Source Data [file 41467_2022_32142_MOESM5_ESM.zip]

Archive with 20 entries (20 files):
- Source Data Fig.2.xlsx
- Source Data Fig.4.xlsx
- Source Data Fig.5.xlsx
- Source Data Fig.6.xlsx
- Source Data Fig.7.xlsx
- Source Data Fig.8.xlsx
- Source Data Fig.9.xlsx
- Source Data Fig.S10.xlsx
- Source Data Fig.S11.xlsx
- Source Data Fig.S12.xlsx
- Source Data Fig.S13.xlsx
- Source Data Fig.S14.xlsx
- Source Data Fig.S15.xlsx
- Source Data Fig.S16.xlsx
- Source Data Fig.S2.xlsx
- Source Data Fig.S4.xlsx
- Source Data Fig.S5.xlsx
- Source Data Fig.S6.xlsx
- Source Data Fig.S7.xlsx
- Source Data Fig.S9.xlsx
