# Supplementary material for: Cingulate-motor circuits update rule representations for sequential choice decisions
Source: Nat Commun. 2022 Aug 4;13:4545. doi: 10.1038/s41467-022-32142-1 (PMC9352796; doi:10.1038/s41467-022-32142-1)
Supplement: Supplementary file 5 — Source Data [file 41467_2022_32142_MOESM5_ESM.zip › Source Data Fig.2.xlsx]

## Sheet: Figure 2b
mean		Rule-switch block		1st block
	Trial.no	Saline	CNO	Saline	CNO
	1-	0.41667	0.8333	0	0
	4-	0.0833	0.6667	0	0
	7-	0	0.5	0	0
	10-	0	0.5	0	0
	13-	0	0	0	0
	16-	0	0.25	0	0
SEM		Rule-switch block		1st block
	Trial.no	Saline	CNO	Saline	CNO
	1-	0.220479	0.166667	NA	NA
	4-	0.0833333	0.333333	NA	NA
	7-	NA	0.288675	NA	NA
	10-	NA	0.288675	NA	NA
	13-	NA	NA	NA	NA
	16-	NA	0.144338	NA	NA

## Sheet: Figure 2c
mean		Rule-switch block
	Trial.no	Saline	CNO
	1-	2.25	2.1667
	7-	1.6667	1.25
	13-	0.3333	1
SEM		Rule-switch block
	Trial.no	Saline	CNO
	1-	0.294	0.241
	7-	0.222	0.167
	13-	0.519	0.1

## Sheet: Figure 2d
Anmal no.	CNO	Saline
2	0.156577	0.0970923
3	0.159581	0.140089
4	0.236569	0.126557
5	0.25013	0.217381
6	0.279707	0.208116
7	0.166175	0.169651
8	0.116894	0.127736
9	0.429865	0.38902
11	0.261744	0.184395

## Sheet: Figure 2e
Anmal no.	CNO	Saline
2	0.0394825	0.0107655
3	0.0943732	0.0626435
4	0.029226	0.0151898
5	0.187324	0.171628
6	NaN	NaN
7	0.232056	0.176141
8	0.188083	0.0977403
9	0.243246	0.414286
11	0.341667	0.245183

## Sheet: Figure 2f
Anmal no.	CNO	Saline
2	0.19583	0.0685223
3	0.194876	0.146844
4	0.269267	0.123497
5	0.258336	0.212289
6	0.274471	0.173913
7	0.109446	0.133092
8	0.114897	0.128619
9	0.471283	0.3675
11	0.326827	0.174746

## Sheet: Figure 2g
	CNO			Saline
Anmal no.	1st	2nd	3rd	1st	2nd	3rd
2	0.0102041	0.0428571	0.0694444	0.0101852	0.00859788	0.0118056
3	0.1	0.0833333	0.10484	0.0611111	0.0590909	0.0638889
4	0.0125	0.0341022	0.028125	0	0.0133929	0.05
5	0.254894	0.19235	0.143585	0.221892	0.145354	0.120503
6	NaN	NaN	NaN	NaN	NaN	NaN
7	0.423492	0.153571	0.118016	0.310648	0.115509	0.136574
8	0.357639	0.208333	0.0535714	0.167857	0.09375	0.0428571
9	0.384921	0.188095	0.16131	0.412963	0.334127	0.424603
11	0.365079	0.280159	0.388889	0.285227	0.270833	0.138393

## Sheet: Figure 2h
	CNO			Saline
Anmal no.	1st	2nd	3rd	1st	2nd	3rd
2	0.301788	0.167493	0.132426	0.120372	0.00797325	0.0414352
3	0.12037	0.199074	0.273611	0.209762	0.0873016	0.148214
4	0.302287	0.199231	0.291667	0.183968	0.047004	0.0937748
5	0.289005	0.226353	0.253698	0.275308	0.196091	0.143554
6	0.21503	0.344494	0.199653	0.227273	0.125	0.125
7	0.18761	0.0802469	0.0750241	0.251024	0.0781926	0.0982684
8	0.220128	0.0642857	0.0704861	0.152548	0.197975	0.0933532
9	0.554643	0.485417	0.459286	0.379167	0.329167	0.431746
11	0.533333	0.200926	0.215278	0.226326	0.164931	0.175866

## Sheet: Figure 2i
	CNO			Saline
Anmal no.	1-	7-	13-	1-	7-	13-
2	0.498016	0.250496	0.219841	0.282793	0.0632716	0.0416667
3	0.138889	0.166667	0.166667	0.525	0.1	0.0583333
4	0.490104	0.276042	0.200521	0.295833	0.141667	0.0666667
5	0.363636	0.223485	0.284091	0.363889	0.302778	0.173333
6	0.291667	0.28125	0.166667	0	0.5	0.25
7	0.326389	0.0555556	0.166667	0.310606	0.153409	0.0958333
8	0.411458	0.211343	0.141204	0.222222	0.150347	0.121528
9	0.425	0.533333	0.416667	0.3125	0.395833	0.270833
11	0.75	0.333333	0.583333	0.297917	0.254167	0.0416667

## Sheet: Figure 2j
	CNO			Saline
Anmal no.	1st	2nd	3rd	1st	2nd	3rd
2	NaN	NaN	NaN	NaN	NaN	NaN
3	NaN	NaN	NaN	NaN	NaN	NaN
4	NaN	NaN	NaN	NaN	NaN	NaN
5	0.20625	0.258333	0.408333	0.128571	0.191667	0.314286
6	0.539286	0.2	0.55	0.0833333	0.666667	0.530303
7	0.578125	1.16131	0.866071	0.822738	1.03833	0.862579
8	0.196181	0.425843	0.439862	0.470486	0.510565	0.589338
9	0.913095	1.0625	0.3375	0.236111	0.142857	0.722222
11	NaN	NaN	NaN	NaN	NaN	NaN

## Sheet: Figure 2k
	CNO			Saline
Anmal no.	1st	2nd	3rd	1st	2nd	3rd
2	0.688907	0.406852	0.432626	0.927596	0.56499	0.617837
3	0.861688	0.401248	0.530619	0.858165	0.518056	0.595238
4	0.880313	0.669128	0.619996	0.854599	0.455318	0.369558
5	0.505108	0.536995	0.55132	0.898098	0.605448	0.583453
6	1.17956	1.30556	0.822917	1.2375	1.05	0.803571
7	1.33067	1.02223	0.777239	1.52521	0.955109	0.872231
8	1.5437	1.136	1.02204	1.37245	1.08266	0.94782
9	1.2544	0.382659	0.126389	0.791667	0.623485	0.448214
11	0.0555556	0.114316	0.0796703	0.609722	0.572073	0.550446
