# Supplementary material for: Cingulate-motor circuits update rule representations for sequential choice decisions
Source: Nat Commun. 2022 Aug 4;13:4545. doi: 10.1038/s41467-022-32142-1 (PMC9352796; doi:10.1038/s41467-022-32142-1)
Supplement: Supplementary file 5 — Source Data [file 41467_2022_32142_MOESM5_ESM.zip › Source Data Fig.4.xlsx]

## Sheet: Figure 4a
Anmal no.	CNO	Saline
1	0.208451	0.164119
2	0.262645	0.202888
3	0.346463	0.341428
4	0.347503	0.237316
5	0.291024	0.12512

## Sheet: Figure 4b
Anmal no.	CNO	Saline
1	0.164211	0.122877
2	0.0969933	0.0650735
3	0.0957557	0.163166
4	0.283083	0.214597
5	0.300713	0.0925926

## Sheet: Figure 4c
Anmal no.	CNO	Saline
1	0.232368	0.160555
2	0.433106	0.313146
3	0.375552	0.288004
4	0.428683	0.231681
5	0.281335	0.157648

## Sheet: Figure 4d
	CNO			Saline
Anmal no.	1st	2nd	3rd	1st	2nd	3rd
1	0.319819	0.0767196	0.16164	0.303968	0.0119048	0.108418
2	0.241667	0.0958333	0.0541667	0.0833333	0.0625	0.0520833
3	0.0238095	0.202381	0.0166667	0.104167	0.21875	0.236111
4	0.222222	0.319444	0.273413	0.351389	0.138889	0.151389
5	0.0714286	0.392857	0.45625	0.0892857	0.0666667	0.166667

## Sheet: Figure 4e
	CNO			Saline
Anmal no.	1st	2nd	3rd	1st	2nd	3rd
1	0.286497	0.239837	0.163018	0.213445	0.114706	0.169955
2	0.399669	0.471825	0.418056	0.390422	0.144246	0.45625
3	0.331944	0.345238	0.516667	0.310417	0.2125	0.3125
4	0.355556	0.520139	0.362963	0.22877	0.0702381	0.297321
5	0.5	0.2	0.242857	0.103704	0.166667	0.240741

## Sheet: Figure 4f
	CNO			Saline
Anmal no.	1st	2nd	3rd	1st	2nd	3rd
	0.481481	0.216821	0.137346	0.287698	0.151786	0.152381
	0.527778	0.5	0.333333	0.6875	0.3125	0.222222
	0.333333	0.305556	0.333333	0.4375	0.25	0.125
	0.574074	0.222222	0.402778	0.152778	0.388889	0.0833333
	0.5	0.416667	0.333333	0.416667	0.0833333	0

## Sheet: Figure 4g
	CNO			Saline
Anmal no.	1st	2nd	3rd	1st	2nd	3rd
1	1.04127	0.796404	0.769481	1.12174	0.778325	0.80454
2	1.65278	1.15404	1.0607	1.15873	1.07822	0.823077
3	1.3912	0.973611	0.7	1.68462	0.724324	0.448485
4	0.398077	0.141608	0.466667	0.498737	0.377273	0.46688
5	0.287338	0.45	0.347756	0.7375	0.836538	0.498148
