# Supplementary material for: Cingulate-motor circuits update rule representations for sequential choice decisions
Source: Nat Commun. 2022 Aug 4;13:4545. doi: 10.1038/s41467-022-32142-1 (PMC9352796; doi:10.1038/s41467-022-32142-1)
Supplement: Supplementary file 5 — Source Data [file 41467_2022_32142_MOESM5_ESM.zip › Source Data Fig.5.xlsx]

## Sheet: Figure 5b
mean firing rate	1 step	2 steps	CI	1 step	2 steps
	5.04206	9.62412		2.31293	3.22127
	5.2887	9.14947		2.90113	2.88939
	5.19382	8.82166		3.3081	3.12217
	4.64159	9.43659		3.0107	4.05224
	4.59257	10.2417		2.38533	4.75034
	5.75588	10.0761		2.87829	4.49283
	7.06838	8.90135		3.84756	3.89094
	7.11893	7.32116		4.10608	3.3341
	6.2743	5.98517		3.74754	2.6747
	5.57952	5.06358		3.26937	2.32958
	5.47767	4.31733		2.54757	1.92993
	5.76297	4.49375		3.11167	2.03972
	5.90178	5.79982		3.63757	2.72209
	6.25786	7.28205		3.40048	3.22474
	6.98136	8.61671		3.17103	3.39552
	7.78463	9.94692		2.58152	3.13284
	9.34119	11.5777		2.3747	2.98613
	12.3904	15.3314		3.47756	3.5959
	16.7542	23.0979		4.71112	5.08245
	20.576	32.1915		4.97228	6.0931
	21.8864	36.4881		4.84846	5.26941
	20.0753	33.1819		4.74473	4.17204
	15.4964	25.5873		4.3336	3.4799
	10.4567	18.6244		3.1716	3.15005
	7.20427	13.669		2.2909	2.99885
	5.86771	9.89632		1.94641	2.39222
	5.841	7.35193		2.02385	2.1948
	6.25163	5.91438		2.67792	2.53417
	6.43661	4.60153		3.07292	2.25212
	6.64013	3.38625		2.76074	1.69745
	7.35148	3.20396		2.82144	1.50327
	8.5956	4.5868		3.13453	1.92022
	9.69439	6.87626		3.36797	2.59499
	9.94115	8.82674		3.27429	3.28939
	9.24249	10.277		3.12889	3.67935
	7.98961	11.2765		2.89744	3.75469
	6.93457	10.8398		2.42871	3.28668
	6.86834	9.61095		2.29047	2.66811
	7.65981	9.30008		2.63377	2.56499
	8.32123	9.63502		3.02916	2.54625
	8.22718	9.95329		3.21771	2.38546
	7.70078	10.2106		3.24668	2.65059
	6.86972	10.1975		2.72233	3.67081
	5.90939	10.2581		1.77328	4.38222
	5.57759	10.5946		2.5845	4.37377
	5.77076	10.3852		3.14491	3.59499
	5.91795	9.24281		2.66345	2.62234
	6.33466	7.97308		2.1778	2.5068
	7.26889	7.86816		2.53817	2.76108
	8.05845	9.1827		2.54511	3.28717
	8.66817	10.9632		2.64804	3.75201
	9.0318	12.0802		3.2922	3.82542
	8.68121	12.5019		3.05092	3.46988
	8.06266	12.7311		2.91544	3.44685
	7.39888	12.0735		3.1409	3.13297
	6.93665	10.3739		2.62519	2.57906
	6.92598	8.67252		2.29185	2.81627
	6.6803	7.58801		2.45322	3.2039
	6.21877	7.17876		2.51348	3.46373
	5.98802	6.72456		2.61779	3.16616
	5.72966	5.82102		2.18991	2.42743
	5.81019	5.07179		1.87468	2.076
	6.28155	4.75207		2.58034	2.34608
	6.02373	5.04054		2.76107	2.23277
	5.16813	5.84797		2.37547	2.22087
	4.6894	6.08326		2.40104	1.97403
	4.77333	5.5143		2.84911	1.58328
	5.45112	4.94559		3.27091	1.87432
	6.5459	4.55813		3.82102	1.7696
	7.51355	4.90804		4.74736	1.64569
	7.74015	6.40866		4.72804	2.34433
	6.91519	7.92283		3.39316	2.75944
	5.85955	8.13916		2.41481	2.78833
	5.58231	7.00794		2.06288	2.42344
	5.89699	5.89383		2.80056	2.20641

## Sheet: Figure 5c
mean firing rate	1 step	2 steps	CI	1 step	2 steps
	8.98246	6.43308		5.38451	4.40575
	6.8427	5.42473		4.06961	3.30489
	5.50991	5.50085		2.8531	1.9289
	5.30681	6.46442		3.72442	2.57612
	5.64339	6.5479		4.48896	3.19193
	5.49891	5.75002		3.7308	2.80981
	4.64418	5.75259		2.57191	2.74198
	4.02736	6.66276		2.07811	3.64169
	4.36916	7.10122		2.21829	4.16524
	5.07143	6.57196		2.15871	4.09642
	5.72602	5.82004		2.66213	4.77841
	5.97381	4.83663		3.25216	5.0688
	5.2458	3.35871		2.56142	3.65766
	4.3165	2.45613		1.90154	2.055
	4.00605	2.78312		2.0523	2.07531
	3.67701	3.27851		2.26828	2.48013
	2.79548	3.42071		2.08413	2.70657
	1.95213	4.14664		1.74593	3.87712
	1.8983	5.72809		1.49027	6.1722
	2.81917	7.6448		1.65329	7.1635
	4.18269	9.69099		2.25936	6.28157
	5.10133	10.4452		2.59705	5.46238
	5.16038	8.69605		2.66294	4.53714
	4.33538	5.83085		3.10764	3.37401
	3.05961	3.54326		2.52204	2.13893
	2.35624	2.40213		1.72278	1.62705
	2.48623	2.13404		1.52628	1.65694
	3.20965	2.3748		1.6885	1.34277
	4.33928	3.85162		2.09721	1.51468
	4.99824	6.4699		2.2695	3.29029
	4.73329	7.68156		2.20569	3.85701
	4.78153	7.07667		1.83101	2.98976
	6.51927	7.72345		2.21967	2.87501
	9.19531	10.5747		3.61692	3.18934
	10.4139	12.5528		4.20311	3.20697
	9.31981	11.5769		3.69663	3.77016
	7.64745	9.50859		3.07651	3.88035
	7.20847	8.94831		3.03642	3.38726
	7.61386	10.058		2.97243	2.88589
	8.24953	11.0079		2.39758	3.25088
	9.54159	10.7291		2.08723	3.46887
	10.243	10.2711		2.13143	3.70388
	9.37526	10.8498		2.53626	5.10777
	8.25894	12.1192		2.69334	7.32299
	7.61391	14.3636		2.83876	10.2657
	7.59234	17.4368		3.13027	13.2891
	8.21355	18.344		3.57582	13.6937
	8.35966	15.7394		3.50727	11.527
	7.9391	12.8676		2.92343	9.36029
	8.25639	12.0767		2.45678	7.29884
	9.25042	12.1646		2.67865	4.26389
	10.3999	11.8437		4.29791	2.56527
	11.8724	11.3715		5.96564	3.22162
	12.7596	11.9945		5.4541	3.92019
	12.5981	13.8573		4.94453	5.05899
	13.0397	15.8397		5.77547	6.6766
	14.4167	17.8058		6.6067	8.38458
	16.04	19.7691		6.71045	8.5871
	17.7722	20.5528		7.04944	7.70773
	17.9916	19.1845		6.77591	7.60283
	16.1121	16.6778		5.40301	7.09283
	13.7289	15.2682		4.37721	5.17179
	11.8599	15.4694		4.03503	3.83682
	11.1649	15.8101		3.89238	4.33828
	11.5032	15.6455		3.96297	4.42032
	11.7374	14.9353		4.173	4.51124
	11.7203	13.9787		4.59932	3.67632
	12.0433	14.23		5.56626	3.86182
	12.8733	15.8469		6.60333	5.10614
	13.7369	16.756		6.94944	5.29837
	13.5992	15.9759		6.32809	5.58389
	12.0609	14.6114		5.07123	6.40769
	9.61828	14.2118		3.95833	7.14984
	7.37322	14.959		3.5207	8.90423
	6.28543	14.6831		3.7113	9.05834

## Sheet: Figure 5d
mean firing rate	1 step	2 steps	CI	1 step	2 steps
	8.59504	9.24534		3.95744	3.59119
	8.41315	9.04894		3.18254	3.84524
	9.26638	8.64239		3.09207	3.65514
	10.414	9.23165		3.24808	3.67992
	10.2786	10.3828		3.17263	3.67831
	8.83422	10.6339		3.21941	3.86221
	7.34928	8.96749		3.01658	3.80225
	6.85226	6.95511		2.51935	3.09814
	7.57323	7.0515		2.93224	2.96706
	8.58506	8.73652		3.30058	3.72014
	8.97071	9.59427		2.84269	3.94337
	9.09773	9.15655		2.63881	3.4207
	9.62054	8.79061		2.85617	3.27521
	10.0077	9.04096		2.99095	2.86919
	10.5927	10.186		2.93577	2.95653
	12.7499	12.5026		3.08339	4.11604
	15.923	15.2357		3.81563	5.60026
	18.2584	16.9467		4.07493	5.87258
	18.4678	17.7786		3.74711	5.21948
	17.1478	18.9753		3.82212	4.54916
	15.7093	19.2298		3.85462	4.23422
	14.6486	16.7272		3.7132	4.06523
	14.166	12.8283		3.89687	3.17995
	13.4357	10.3501		4.11648	2.23982
	11.7492	9.99675		3.82535	2.39097
	9.8963	10.0747		3.22811	2.51244
	8.04234	9.00117		2.23453	2.47362
	6.16405	7.35088		1.56179	2.31438
	5.03987	7.02746		1.64573	2.33494
	5.14026	8.57099		1.6455	3.32399
	6.89564	10.4133		2.41793	3.92952
	10.0673	11.2384		3.93273	3.22971
	12.0996	11.3541		4.48011	3.37621
	11.0767	10.8273		3.75335	3.62822
	8.38572	9.62599		2.9054	3.18658
	6.26927	8.93722		2.26126	3.20315
	6.27999	9.18974		2.44343	3.48037
	8.50407	9.70513		3.43039	3.61373
	11.2209	10.2953		3.84147	4.06429
	13.0091	10.5681		3.72533	4.20582
	14.0717	10.6389		3.54069	3.59707
	14.6413	11.1744		3.48399	3.27939
	14.4015	11.6234		3.21942	3.51324
	13.7823	11.2977		3.47322	3.20534
	12.975	10.3626		3.94696	2.94256
	11.7035	9.13685		3.77527	2.53108
	9.94549	8.58383		3.5687	2.44026
	8.33666	9.04206		3.08526	3.18411
	8.30972	9.19774		2.9352	3.50215
	9.48918	8.73024		3.17108	2.99363
	9.80535	8.41762		3.45692	2.57359
	8.88912	8.61883		2.97063	2.70164
	8.08027	8.80956		2.8811	3.34646
	7.88836	8.10107		2.65432	3.78091
	8.12758	6.65687		2.36189	3.48337
	8.71871	5.54268		3.16681	2.74789
	9.41261	5.50886		3.60472	2.10734
	9.86346	6.00327		3.61447	2.13027
	9.68171	6.05672		3.19493	2.51681
	8.85444	5.75988		2.82377	2.94315
	7.64716	5.82948		2.46182	3.13964
	6.47625	6.38441		2.06248	3.19401
	5.92058	6.77611		2.02412	2.87766
	5.95718	6.74892		2.11675	2.25277
	6.20621	6.64951		2.19257	2.15184
	6.76279	6.43889		2.0474	2.58029
	7.58126	6.22328		2.1563	2.50381
	7.61247	6.72668		2.36642	2.72947
	6.49102	8.09689		2.44171	3.00402
	5.6948	9.47386		2.89383	3.0482
	5.77338	9.65062		3.36176	2.87803
	6.02348	8.72393		3.53503	2.76055
	6.23538	7.78002		3.58974	2.80347
	6.7227	7.37504		3.11732	2.4655
	7.51484	7.88689		2.33053	2.55394

## Sheet: Figure 5e
mean firing rate	1 step	2 steps	CI	1 step	2 steps
	8.38043	6.00968		2.64905	3.00777
	8.21482	5.58617		2.74401	2.93862
	7.69616	5.50719		2.59851	2.49505
	7.78142	5.42913		2.37761	2.50136
	8.61115	5.50955		2.76535	2.99832
	8.71334	6.32847		2.96704	3.05751
	8.15638	7.41807		2.8499	3.50659
	8.14549	7.74998		2.67961	3.88283
	8.72067	7.21687		2.64983	3.29085
	9.47881	6.61737		2.77244	3.28378
	10.0531	6.54523		2.86021	3.10285
	9.787	7.03159		2.62364	3.01104
	8.99906	7.55304		2.12606	3.64994
	8.71381	7.54654		2.13643	3.88337
	8.84615	7.58011		2.49883	3.64945
	8.79038	8.62299		2.79902	4.40338
	7.86202	9.90324		2.76468	5.31895
	5.88636	9.51999		2.32504	5.02265
	4.24419	7.17881		1.87635	3.46867
	4.14624	5.11235		1.76407	2.6238
	5.14328	5.65702		2.14888	2.92007
	6.14852	8.71774		2.41739	3.88429
	6.99808	11.0119		2.46041	4.41115
	8.36314	10.2601		2.58662	3.41192
	10.2137	8.71519		2.5589	2.91416
	11.1499	8.63022		2.38847	3.40421
	10.5599	9.85602		2.17815	3.47106
	9.98028	11.7469		2.1635	3.24868
	9.85959	13.1614		2.44684	3
	9.12817	12.7693		2.3239	3.2624
	7.84769	10.7797		2.16465	2.6696
	6.69045	9.26308		2.09431	3.08684
	5.76053	9.0094		1.72438	4.36923
	5.20863	9.01962		1.39803	4.59432
	5.54539	9.05556		1.5688	4.19002
	6.52798	9.06549		1.80531	3.69059
	7.21561	8.69112		2.02238	3.77512
	7.38445	7.83051		2.16797	4.22377
	7.68897	6.96515		1.79928	3.80383
	8.72998	6.57708		1.86019	3.40049
	10.0973	6.76849		2.44174	4.10329
	10.7202	7.64075		2.31944	5.00282
	10.3194	8.37092		2.03288	5.058
	9.57454	8.58663		2.35178	4.04571
	8.9041	8.91309		2.66653	3.3821
	7.95039	8.97199		2.37537	3.54293
	7.19776	8.00998		2.00375	2.75213
	7.75807	6.52565		2.10237	2.06165
	8.9118	5.91602		2.40028	2.6669
	9.11693	6.60246		2.46038	2.70263
	8.5805	7.51131		2.09251	2.17536
	8.00161	7.84976		2.00781	2.40626
	7.35642	8.0349		2.12492	3.01755
	6.82589	8.47074		1.96137	3.88685
	6.96319	8.67049		1.96373	4.53722
	8.34744	8.15806		1.97645	4.49571
	9.7973	7.93775		2.17753	4.21587
	9.42357	8.67126		2.47222	4.33116
	8.05468	9.05303		2.26203	4.24624
	7.33708	8.75071		2.24245	2.78577
	7.00564	9.26589		2.29585	2.20584
	6.49518	10.9588		2.20365	3.24817
	6.14312	12.1058		2.09333	3.64547
	6.02217	12.1622		2.04512	3.90085
	6.19969	12.8635		2.30188	4.03852
	7.24538	14.4811		2.66759	4.03503
	8.91685	14.7079		2.88727	4.4482
	9.82348	12.7739		2.52091	4.84948
	9.65777	11.2262		2.15913	4.34617
	9.66567	10.8894		2.94964	4.26945
	9.81265	9.88202		3.37812	4.10638
	9.40309	8.29929		3.08857	3.64177
	8.54111	7.69897		2.87399	3.59776
	7.78646	8.58434		2.8158	4.75208
	7.59338	10.3304		2.49261	6.1413

## Sheet: Figure 5f
Firing rate	Saline	CNO
	13.6732	0.844461
	5.25812	0.354238
	1.47947	0
	0.0869468	1.36594
	0.776378	0.171771
	1.06616	0.896306
	2.71529	0.353121
	1.61791	0
	0.159205	1.55807
	0.678029	1.52943
	0.901388	1.60074
	1.593	0.486497
	1.7051	0.669715
	0.640456	0.195758
	1.11533	0.127783
	0.632307	0
	2.65888	0.640046
	0.117892	0.366588
	3.24119	0.0231596
	1.05865	0.238286
	0.673216	0.328722
	0.503731	0
	1.60625	2.57893
	11.4609	3.62051
	1.09566	0.341743
	53.4422	2.88357
	12.176	2.82032
	1.22792	0.869296
	11.0179	0.460257
	0.901348	3.13542
	6.10566	2.54203
	1.4864	2.80008
	4.12093	2.7692
	0.846371	2.95065
	5.65381	2.45127
	3.1471	2.54203
	7.2168	3.08829
	5.7777	2.80935
	0.346397	2.56257
	1.58702	0.570456
	11.2097	1.04859
	10.6541	0.572664
	4.14603	0.511535
	2.28304	0.0601103
	7.04648	0.0762076
	6.70816	7.53021
	6.82111	6.00519
	1.54092	2.28878
	3.64726	10.4521
	5.0171	7.19653
	5.19242	1.70605
	6.15743	0.747032
	8.56278	0.154801
	1.19685	2.79834
	2.05122	5.36889
	34.1113	0.0741493
	2.13788	1.4671
	4.53788	0.227085
	1.94396	3.66457
	1.74433	5.7879
	6.73791	0.00741411
	7.42891	0.951406
	4.05478	3.47027
	3.77908	0.0227129
	0.766548	7.16313
	6.16541	3.10536
	6.95793	0
	3.71377	10.5595
	6.43358	4.51892
	4.61184	3.77615
	12.7138	0.295053
	5.52553	3.58755
	3.48535	0.0909858
	7.76826	1.01832
	7.03908	8.05267
	3.52008	3.24305
	9.75956	6.90295
	8.21682	6.80165
	7.15988	8.0892
	2.58362	0.369569
	5.20636	3.23585
	3.86348	10.2962
	6.85404	11.9866
	7.27995	7.1061
	4.79378	5.12808
	5.817	0.862568
	1.79756	1.15438
	0.937908	10.6474
	14.2143	4.77179
	1.54829	11.252
	3.58772	5.05467
	3.80236	5.07053
	7.34476	2.0892
	0.484702	33.2697
	4.56774	4.12669
	5.52112	8.03328
	11.1105	5.25399
	3.81687	4.86419
	8.30316	2.48673
	10.9089	18.0785
	5.24431	4.05097
	9.95784	2.14159
	1.65885	7.13833
	9.18902	8.1663
	0.76814	16.0322
	0.833641	0.798571
	5.43579	4.90962
	7.45895	3.54136
	7.57446	8.96681
	2.48433	2.58539
	25.07	7.7614
	1.37215	10.0312
	8.48245	4.41656
	15.3476	1.57635
	2.40608	4.83528
	2.02417	11.4059
	5.59945	2.02368
	13.8926	7.84523
	24.1194	4.84176
	3.65708	6.36185
	5.28399	3.51158
	8.70373	5.102
	6.08354	2.08095
	2.59541	0
	7.22059	4.51181
	3.55105	1.59703
	3.2385	3.26786
	3.18519	1.08607
	5.37469	1.95881
	10.7002	5.59386
	4.47932	7.31558
	4.50076	11.212
	1.62955	7.17591
	10.0621	4.48286
	10.8434	9.85336
	3.34674	23.582
	2.07531	6.00102
	0.767668	1.55635
	6.20372	3.01953
	4.08336	6.38835
	2.10405	4.51411
	14.0607	5.70825
	5.09176	5.65486
	0.62883	4.89395
	9.66231	1.85604
	1.72104	8.67206
	17.2471	7.67039
	4.41492	1.75262
	0.954971	1.60748
	11.8453	16.0242
	8.95345	14.3483
	4.71589	5.05608
	2.19228	12.6536
	13.5283	13.8797
	48.9561	0.452242
	5.1694	1.09295
	2.05554	3.61707
	4.01305	7.46794
	1.08814	7.22551
	6.43515	26.9787
	3.52241	9.91399
	3.07936	10.6821
	5.58872	8.81538
	8.2204	2.94894
	4.78162	1.31942
	7.20635	7.18174
	7.49196	4.11587
	3.96073	3.51057
	6.41052	9.41327
	1.99797	13.7516
	21.7469	3.44387
	1.92043	0.224139
	9.13474	4.19885
	1.73511	3.41988
	7.26124	1.23941
	4.15104	5.33997
	2.39565	6.54947
	13.5961	6.92003
	7.89495	3.35144
	11.6241	10.1191
	2.61589	0.874523
	12.1716	5.5531
	1.33798	3.43616
	1.2354	4.95678
	22.1739	4.77573
	8.10348	13.6872
	5.39096	6.51252
	6.49374	4.09008
	17.8891	0.471041
	17.9996	5.04034
	0.666641	5.33609
	4.18238	7.16517
	0.997911	1.35789
	1.74389	10.3174
	7.53734	4.95225
	1.16377	7.095
	11.516	8.44164
	20.9058	4.44851
	15.0385	2.24726
	7.97769	2.09104
	9.6989	6.42412
	9.51779	4.05122
	0.68496	8.39111
	6.8853	4.65843
	4.02603	3.2546
	2.59014	11.9125
	11.4697	2.10678
	12.4045	2.55563
	2.92723	4.61034
	2.84195	2.25563
	2.39165	2.23806
	3.91901	3.88135
	5.55093	4.19582
	1.38234	2.33425
	2.55004	1.92259
	6.75034	2.98315
	19.4505	14.3734
	1.61404	9.84701
	3.62192	7.14981
	5.77901	13.1453
	5.59024	10.0473
	2.73208	13.2208
	9.1521	5.95015
	0.31762	7.90231
	6.55461	9.45028
	0.574336	7.9776
	0.568483	1.76823
	0.79117	1.85447
	4.16029	1.56224
	1.93059	1.66353
	6.5123	2.2796
	6.78794	1.28039
	4.36237	6.96546
	27.4263	13.9086
	8.33574	9.32851
	18.4712	4.70454
	3.52779	0.456963
	2.17469	0.688102
	7.76486	0.514756
	5.30702	0.625517
	10.8263	1.36031
	2.24371	2.77316
	2.02795	0.60799
	3.48016	0.624956
	2.2406	3.02216
	6.66016	0.586457
	1.89235	0.50891
	6.8151	0.53634
	10.0176	3.00422
	10.5692	0.484807
	17.3015	1.78607
	5.79682	0.52714
	7.51097	0.671229
	15.704	5.47331
	7.94038	0.484918
	0.705742	0.76593
	5.3137	4.51278
	4.68249	0.460536
	8.18563	3.84194
	21.8262	0.580229
	13.9088	3.79074
	5.90066	0.578075
	6.13246	3.27563
	4.27563	8.17833
	3.0319	9.59198
	9.07603	11.3751
	9.08409	2.2639
	15.4404	6.21238
	6.67057	2.72491
	12.5743	7.93423
	11.5764	0.42914
	12.7953	4.2988
	17.046	0.489484
	2.40931	0.542652
	5.02448	0.594787
	4.3864	2.98816
	14.4316	1.30486
	7.12213	2.97929
	0.699232	0.589504
	30.0334	1.01268
	3.28236	6.83767
	26.3163	1.00481
	54.3169	3.79702
	17.9311	6.76057
	21.0858	7.06267
	0.606513	8.99018
	7.28269	7.27594
	1.40304	12.2598
	0.641083	12.0012
	8.70025	5.65707
	8.74035	8.77039
	40.6777	3.6286
	40.6777	5.54024
	26.0673	2.5029
	5.72157	0.214878
	34.5693	5.58839
	21.7778	2.26111
	13.2246	2.19766
	12.3461	2.76549
	9.65587	3.60333
	9.64782	7.34302
	27.5253	0.0396
	1.20099	2.45536
	1.00737	1.12829
	32.6449	0.894897
	2.94583	4.58658
	21.1738
	23.5471
	15.6996
	13.0698
	0.240894
	2.53283
	1.03426
	0
	7.88186
	41.6797
	7.41093
	4.74922
	22.7269
	17.7723
	12.8846
	10.9185
	17.2374
	11.1534
	26.8367
	3.86037
	2.62485
	35.2594
	3.54442
	14.2472
	10.4519
	23.3668
	15.8757
	13.0649
	0.367327
	2.86614
	0.585368
	7.52912
	10.4428
	43.5854
	12.9762
	6.36037
	22.9047
	15.5145
	13.8369
	10.9685
	13.2209
	9.69733
	3.39897
	2.65924
	10.1413
	1.48644
	8.05471
	13.9798
	10.463
	4.44457
	9.57013
	10.8937
	1.07586
	5.13553
	0.232073
	3.71133
	1.03415
	1.40345
	7.46099
	2.83164
	4.66689
	9.12177
	4.92329
	1.58205
	4.25459
	1.51439
	5.56092
	3.59766
	20.8495
	2.13588
	37.5048
	13.4783
	1.96043
	5.2298
	9.13219
	4.60721
	2.63602
	7.63085
	0.721323
	9.34585
	13.316
	1.28076
	17.9454
	8.38695
	9.71075
	5.18637
	7.20042
	0.41082
	2.18733
	4.79174
	3.67601
	1.88882
	1.49475
	2.38024
	7.87483
	3.17647
	1.57854
	6.23021
	6.75039
	5.78573
	2.16023
	1.01819
	6.15854
	4.99816
	11.0163
	1.09584
	2.38377
	2.51053
	4.30771
	8.14919
	6.46844
	1.56274
	6.76294
	4.16097
	0.832117
	3.36025
	3.58465
	1.2795
	9.04411
	0.759773
	8.11298
	0.617324
	2.88851
	4.80116
	3.89223
	1.39236
	4.73921
	2.07077
	5.45811
	9.54783
	8.90516
	3.45698
	13.4591
	1.23268
	8.50016
	10.4375
	1.174
	7.35411
	1.22045
	5.38971
	4.98012
	4.77752
	1.75008
	4.34
	6.10803
	7.01613
	2.53027
	1.57235
	4.70952
	10.9085
	5.03949
	5.08948
	0.0677065
	5.35638
	0.280654
	1.9943
	2.17504
	4.01682
	3.61927
	9.00499
	8.28785
	6.42956
	11.0239
	8.49378
	4.79457
	9.17153
	2.09694
	1.87347
	7.06686
	0.963382
	4.14611
	2.01062
	7.03085
	3.11441
	8.33185
	2.53595
	8.96117
	6.70084
	10.3595
	1.03848
	9.79129
	0.777166
	8.92694
	1.03755
	4.65031
	6.88307
	1.86861
	13.1404
	6.08317
	9.3054
	2.52066
	8.74623
	9.32229
	15.7311
	9.46078
	17.8965
	5.16292
	1.91265
	5.70375
	14.0279
	0.751776
	5.03366
	2.18353
	3.68442
	3.52437
	1.02576
	1.04176
	2.95802
	4.36422
	5.51566
	3.70328
	2.41568
	3.27851
	6.00121
	5.67538
	10.1713
	7.27261
	5.21292
	1.82159
	1.9334
	5.68226
	0.277209
	3.39624
	1.33039
	8.70152
	6.90212
	0.811612
	13.1089
	5.56909
	7.25478
	6.14977
	6.33346
	4.76352
	5.35334
	1.48698
	3.22904
	1.60284
	4.79583
	8.58339
	6.35711
	31.4982
	6.21455
	2.89286
	2.76287
	8.52947
	4.35102
	11.1681
	1.10967
	1.78894
	8.98734
	5.57922
	2.51178
	0.628603
	2.53102
	0.0203708
	3.41279
	1.29172
	13.3553
	6.93438
	4.11059
	2.40277
	0.920425
	8.07349
	2.53277
	3.92701
	24.7263
	0.037664
	0.0999703
	4.41243
	4.49262
	4.86054
	1.16995
	1.88417
	1.16418
	0.882127
	3.81767
	6.03903
	1.41672
	0.232077
	24.5247
	2.7065
	0.770853
	16.5776
	4.11789
	3.178
	2.86985
	0.562122
	0.163158
