# Supplementary material for: Cingulate-motor circuits update rule representations for sequential choice decisions
Source: Nat Commun. 2022 Aug 4;13:4545. doi: 10.1038/s41467-022-32142-1 (PMC9352796; doi:10.1038/s41467-022-32142-1)
Supplement: Supplementary file 5 — Source Data [file 41467_2022_32142_MOESM5_ESM.zip › Source Data Fig.6.xlsx]

## Sheet: Figure 6a
raw ROC	shuffled
0.697368	0.652632
0.714474	0.657895
0.735526	0.657895
0.707895	0.636842
0.676316	0.653947
0.634211	0.660526
0.613158	0.655263
0.571053	0.659211
0.513158	0.634211
0.505263	0.660526
0.5	0.639474
0.513158	0.663158
0.507895	0.668421
0.547368	0.65
0.581579	0.639474
0.592105	0.668421
0.631579	0.642105
0.678947	0.636842
0.721053	0.639474
0.789474	0.636842
0.8	0.665789
0.842105	0.631579
0.863158	0.634211
0.844737	0.663158
0.807895	0.665789
0.713158	0.647368
0.647368	0.618421
0.557895	0.644737
0.586842	0.652632
0.639474	0.665789
0.656579	0.646053
0.665789	0.665789
0.644737	0.65
0.578947	0.681579
0.5	0.639474
0.534211	0.636842
0.586842	0.660526
0.6	0.642105
0.613158	0.663158
0.631579	0.657895
0.655263	0.65
0.661842	0.618421
0.671053	0.652632
0.646053	0.644737
0.661842	0.643421
0.681579	0.660526
0.671053	0.686842
0.628947	0.644737
0.581579	0.665789
0.552632	0.628947
0.596053	0.664474
0.632895	0.618421
0.669737	0.653947
0.675	0.651316
0.682895	0.638158
0.661842	0.628947
0.621053	0.652632
0.544737	0.647368
0.471053	0.639474
0.502632	0.651316
0.513158	0.656579
0.542105	0.661842
0.543421	0.632895
0.496053	0.665789
0.539474	0.639474
0.585526	0.642105
0.592105	0.663158
0.428947	0.643421
0.471053	0.651316
0.481579	0.631579
0.471053	0.655263
0.547368	0.627632
0.547368	0.644737
0.557895	0.661842
0.596053	0.635526
0.610526	0.684211

## Sheet: Figure 6b
raw ROC	shuffled
0.533854	0.708333
0.528646	0.684896
0.466146	0.684896
0.585938	0.648438
0.627604	0.690104
0.622396	0.679688
0.627604	0.664062
0.596354	0.666667
0.557292	0.697917
0.533854	0.674479
0.453125	0.645833
0.611979	0.710938
0.651042	0.684896
0.643229	0.710938
0.583333	0.664062
0.528646	0.684896
0.520833	0.700521
0.583333	0.697917
0.6875	0.651042
0.713542	0.677083
0.671875	0.684896
0.669271	0.697917
0.640625	0.677083
0.661458	0.664062
0.651042	0.671875
0.575521	0.679688
0.476562	0.674479
0.453125	0.682292
0.567708	0.651042
0.625	0.666667
0.619792	0.677083
0.651042	0.71875
0.6875	0.697917
0.682292	0.682292
0.640625	0.677083
0.65625	0.692708
0.651042	0.703125
0.645833	0.6875
0.640625	0.692708
0.609375	0.661458
0.588542	0.6875
0.588542	0.682292
0.5625	0.671875
0.614583	0.640625
0.632812	0.703125
0.635417	0.661458
0.604167	0.692708
0.572917	0.671875
0.572917	0.671875
0.588542	0.677083
0.5625	0.661458
0.578125	0.682292
0.557292	0.703125
0.546875	0.703125
0.53125	0.671875
0.572917	0.692708
0.583333	0.71875
0.578125	0.6875
0.5625	0.666667
0.572917	0.697917
0.578125	0.682292
0.59375	0.666667
0.578125	0.677083
0.630208	0.65625
0.677083	0.6875
0.65625	0.708333
0.630208	0.677083
0.625	0.677083
0.630208	0.692708
0.625	0.671875
0.640625	0.666667
0.661458	0.6875
0.640625	0.677083
0.661458	0.682292
0.697917	0.666667
0.729167	0.692708

## Sheet: Figure 6c
ROC (population mean)	Saline	CNO		ROC (SEM)	Saline	CNO
	0.60513	0.587968			0.00442857	0.0053517
	0.603529	0.586945			0.00420151	0.00548153
	0.600219	0.586129			0.00416977	0.00560062
	0.598932	0.585311			0.00419558	0.00577398
	0.596653	0.584113			0.0041855	0.00568432
	0.595508	0.586851			0.00428819	0.00514902
	0.597858	0.583347			0.00423911	0.00532313
	0.594807	0.586042			0.00424982	0.00542837
	0.596038	0.59159			0.00408241	0.00542458
	0.59638	0.593581			0.0040797	0.00555103
	0.598553	0.592851			0.00420761	0.00555295
	0.601822	0.588733			0.00419726	0.00567802
	0.602478	0.590446			0.00424657	0.0055769
	0.600069	0.597769			0.00424622	0.0055389
	0.595621	0.598612			0.00422762	0.00574405
	0.590845	0.596435			0.00419485	0.0055853
	0.588731	0.592967			0.00409654	0.0054945
	0.587755	0.589231			0.00409701	0.00540384
	0.591936	0.589251			0.00412904	0.00551655
	0.599704	0.590724			0.00417252	0.00532795
	0.603123	0.590604			0.00421283	0.0055124
	0.603751	0.588971			0.0043842	0.00605297
	0.602022	0.592651			0.00456292	0.00560885
	0.605706	0.594495			0.00440504	0.00523519
	0.61034	0.59017			0.00442974	0.00535182
	0.610015	0.579352			0.00455214	0.00541386
	0.607717	0.582324			0.00463664	0.00567187
	0.608911	0.590159			0.00455466	0.00556207
	0.606456	0.592208			0.00452011	0.00560183
	0.605085	0.587955			0.0045374	0.00566671
	0.603291	0.587688			0.00461618	0.00560992
	0.601885	0.591733			0.00450275	0.00544773
	0.601171	0.590024			0.00450902	0.00544944
	0.600957	0.593276			0.00441499	0.00529581
	0.601377	0.596482			0.00451749	0.00548802
	0.603957	0.597185			0.00454429	0.00508215
	0.607466	0.591065			0.00457691	0.00565339
	0.60744	0.594285			0.0045126	0.00582885
	0.604249	0.601521			0.00447511	0.00577753
	0.603008	0.600328			0.0044892	0.00605228
	0.6039	0.5963			0.00449983	0.00612918
	0.604361	0.598413			0.00457654	0.00594793
	0.604074	0.598434			0.00468446	0.00607429
	0.604518	0.600765			0.00459371	0.0058823
	0.606271	0.596597			0.00447293	0.00585349
	0.602776	0.598207			0.00468627	0.00568246
	0.60346	0.593871			0.00448896	0.00585656
	0.600708	0.591056			0.00455462	0.00570953
	0.602186	0.587393			0.00463098	0.00586661
	0.601798	0.590134			0.00469849	0.00613995
	0.603848	0.591999			0.00460885	0.00580856
	0.607733	0.587498			0.00446616	0.00597331
	0.604894	0.591694			0.00450182	0.00564071
	0.605644	0.591311			0.00442135	0.00588823
	0.605847	0.592705			0.00449764	0.0059819
	0.606777	0.594994			0.00449128	0.00610515
	0.606275	0.597369			0.00450938	0.00610129
	0.604777	0.593579			0.00451246	0.0060986
	0.604599	0.592622			0.00457404	0.00576719
	0.60536	0.587023			0.00459796	0.0057687
	0.607999	0.584795			0.00447865	0.00562258
	0.610832	0.584201			0.00452002	0.00556647
	0.610289	0.583987			0.00461119	0.00581459
	0.611669	0.585999			0.00469581	0.00592244
	0.614614	0.592801			0.00481192	0.00564943
	0.615893	0.592096			0.00489264	0.00579884
	0.619299	0.592267			0.00494983	0.00593867
	0.620562	0.592824			0.00492166	0.00587247
	0.617638	0.593298			0.00486925	0.00606746
	0.616577	0.598452			0.00493062	0.00573671
	0.618108	0.600288			0.00488331	0.0057863
	0.623666	0.599159			0.00489001	0.0060946
	0.630158	0.600934			0.00497996	0.00617042
	0.633883	0.604043			0.00507916	0.00621035
	0.632221	0.610766			0.00528304	0.00627708
	0.637946	0.61394			0.00528888	0.00696528

## Sheet: Figure 6d
ROC (population mean)	Saline	CNO		ROC (SEM)	Saline	CNO
	0.590878	0.585822			0.00392701	0.00573487
	0.590911	0.590118			0.00402139	0.0054564
	0.58861	0.594717			0.00406685	0.00569543
	0.586975	0.595876			0.00404209	0.00586075
	0.586065	0.594452			0.00388464	0.00568258
	0.584993	0.590357			0.00362969	0.00564583
	0.583396	0.58959			0.00360308	0.00530288
	0.58402	0.582473			0.00364431	0.00526078
	0.585641	0.58142			0.00371647	0.00511629
	0.587401	0.578201			0.00382508	0.00530903
	0.588121	0.578804			0.00370902	0.00547568
	0.589687	0.58088			0.00378006	0.00548695
	0.592481	0.582982			0.00367495	0.0058962
	0.593612	0.585954			0.00369673	0.00565757
	0.594059	0.587468			0.00386819	0.00580433
	0.592002	0.588278			0.00376155	0.00609793
	0.587992	0.597333			0.00377811	0.00597005
	0.58563	0.602055			0.00386253	0.00585635
	0.587149	0.599118			0.00394757	0.00630906
	0.586567	0.592825			0.00396712	0.00601582
	0.589918	0.586075			0.00394122	0.00574936
	0.590098	0.586466			0.00406176	0.00550385
	0.589818	0.591211			0.00411465	0.00575924
	0.592014	0.598786			0.00394128	0.0059727
	0.589612	0.603927			0.00411276	0.00625749
	0.590108	0.607487			0.00410711	0.00631014
	0.588676	0.604181			0.00413383	0.00639786
	0.588667	0.597587			0.00419836	0.00641035
	0.589017	0.592967			0.00418172	0.00589868
	0.59313	0.592957			0.00398576	0.00530994
	0.593057	0.592553			0.00402967	0.005122
	0.593354	0.592674			0.00397989	0.00535195
	0.592047	0.594453			0.00390957	0.00559616
	0.590674	0.594505			0.00406027	0.00567532
	0.590751	0.587306			0.00410977	0.00597338
	0.593291	0.588116			0.00405221	0.00604204
	0.594513	0.587439			0.00405394	0.00625392
	0.592169	0.588801			0.00415619	0.00640061
	0.59184	0.590638			0.00425648	0.00628087
	0.593535	0.596063			0.00426124	0.00615025
	0.595209	0.596225			0.00429613	0.00604305
	0.596627	0.594571			0.00436956	0.00616401
	0.595262	0.595323			0.00429788	0.00574811
	0.594763	0.592595			0.00425207	0.00577464
	0.595408	0.590109			0.00424695	0.00608002
	0.596144	0.595934			0.00421011	0.00627551
	0.596303	0.596919			0.00420957	0.00634151
	0.597104	0.60034			0.0041565	0.00611794
	0.597213	0.599676			0.00424104	0.00620977
	0.599334	0.599352			0.00420512	0.00605321
	0.601739	0.59975			0.00435157	0.00575278
	0.603382	0.597327			0.00415739	0.00592064
	0.603394	0.600491			0.00419459	0.00555851
	0.602937	0.597791			0.00422014	0.00561873
	0.601544	0.593953			0.00434839	0.00548297
	0.601602	0.588078			0.00436522	0.0060027
	0.602684	0.588463			0.0044038	0.00597723
	0.605727	0.590185			0.00436897	0.00578211
	0.605808	0.592795			0.00437347	0.00602465
	0.607908	0.596797			0.00437675	0.00610069
	0.609392	0.594196			0.00452735	0.00645561
	0.610591	0.594517			0.00450858	0.00631535
	0.610886	0.593243			0.00444908	0.00581489
	0.612275	0.599116			0.00430693	0.00601939
	0.61139	0.604124			0.00431847	0.0060834
	0.611132	0.602819			0.00443148	0.00625213
	0.613156	0.609783			0.00437569	0.00594013
	0.615609	0.609373			0.00428756	0.00642043
	0.618585	0.609065			0.00426538	0.00642498
	0.619439	0.602214			0.00450468	0.00619649
	0.623446	0.603921			0.00455296	0.00606896
	0.62598	0.599956			0.00462695	0.00615292
	0.623686	0.597034			0.00477326	0.00635069
	0.621101	0.60005			0.00494164	0.00639329
	0.620551	0.605022			0.00490768	0.00617009
	0.621641	0.603891			0.00487192	0.00626803

## Sheet: Figure 6e
Ipsi, 1 to 2 steps	Mean	1st	2nd	3rd		SEM	1st	2nd	3rd
	Saline	0.676773	0.667086	0.668464		Saline	0.00651804	0.00602018	0.00644175
	CNO	0.637684	0.644702	0.646291		CNO	0.00774485	0.00850233	0.0082092
Contra, 1 to 2 steps	Mean	1st	2nd	3rd		SEM	1st	2nd	3rd
	Saline	0.633099	0.644138	0.630101		Saline	0.00554864	0.00550779	0.0055336
	CNO	0.626669	0.631868	0.651199		CNO	0.00833834	0.00844353	0.00938839
Ipsi, 2 to 1 steps	Mean	1st	2nd	3rd		SEM	1st	2nd	3rd
	Saline	0.645422	0.655779	0.66249		Saline	0.0057586	0.0057488	0.00639357
	CNO	0.64106	0.641557	0.647524		CNO	0.00896775	0.00849348	0.00896334
Contra, 2 to 1 steps	Mean	1st	2nd	3rd		SEM	1st	2nd	3rd
	Saline	0.633182	0.62807	0.638055		Saline	0.0055437	0.00533624	0.0058279
	CNO	0.649729	0.636207	0.634778		CNO	0.00775465	0.00851923	0.00930401
