# Supplementary material for: Cingulate-motor circuits update rule representations for sequential choice decisions
Source: Nat Commun. 2022 Aug 4;13:4545. doi: 10.1038/s41467-022-32142-1 (PMC9352796; doi:10.1038/s41467-022-32142-1)
Supplement: Supplementary file 5 — Source Data [file 41467_2022_32142_MOESM5_ESM.zip › Source Data Fig.7.xlsx]

## Sheet: Fig. 7a
	Saline	neuron#
Positive outcome activated -neurons	0.2003	119
Positive outcome suppressed -neurons	0.3552	211
Positive outcome non-related -neurons	0.4444	264
	CNO	neuron#
Positive outcome activated -neurons	0.1307	40
Positive outcome suppressed -neurons	0.4837	148
Positive outcome non-related -neurons	0.3856	118
	Saline	neuron#
Negative outcome activated -neurons	0.1111	66
Negative outcome suppressed -neurons	0.1566	93
Negative outcome non-related -neurons	0.7323	435
	CNO	neuron#
Negative outcome activated -neurons	0.0686	21
Negative outcome suppressed -neurons	0.1993	61
Negative outcome non-related -neurons	0.732	224

## Sheet: Fig. 7b
Positive outcome-activated neurons				Positive outcome-suppressed neurons				Negative outcome-activated neurons				Negative outcome-suppressed neurons
1st epoch (saline)	2/3 epoch (saline)	1st epoch (CNO)	2/3 epoch (CNO)	1st epoch (saline)	2/3 epoch (saline)	1st epoch (CNO)	2/3 epoch (CNO)	1st epoch (saline)	2/3 epoch (saline)	1st epoch (CNO)	2/3 epoch (CNO)	1st epoch (saline)	2/3 epoch (saline)	1st epoch (CNO)	2/3 epoch (CNO)
4.30681	4.47482	3.0556	2.5743	2.3784	2.51988	1.44968	1.57193	2.72181	3.14028	3.59144	3.29438	2.95658	3.39577	2.11769	1.37024
7.22955	7.48319	4.94771	4.33614	3.99265	4.23322	2.4675	2.57005	4.72444	5.30744	5.899	5.59274	5.17739	5.61625	3.59856	2.38477
8.73595	9.0443	5.76951	5.35211	4.93876	5.10678	3.04985	3.06522	5.91471	6.34487	6.78813	6.66892	6.5989	6.77529	4.46277	3.03325
9.02723	9.43704	5.88054	5.69862	5.30957	5.30113	3.20588	3.19409	6.22611	6.40645	6.47909	6.65586	7.17617	7.14124	4.71265	3.27935
9.02532	9.53254	5.98008	5.77615	5.43163	5.29719	3.17571	3.22827	6.17471	6.39475	5.75936	6.50846	7.31761	7.14356	4.60753	3.40024
9.08323	9.57999	6.22579	5.81162	5.46998	5.19946	3.10487	3.25192	6.09673	6.57656	5.20162	6.73284	7.33888	6.83347	4.34296	3.60653
9.21109	9.55131	6.35397	5.84655	5.49338	5.09545	3.07469	3.2665	6.13583	6.71396	5.21136	7.01835	7.54692	6.52013	4.04285	3.89632
9.41373	9.45426	6.15076	5.85864	5.47735	5.07902	3.1073	3.25405	6.34792	6.73247	5.66912	6.72048	7.8448	6.40922	3.59586	4.05924
9.52288	9.33089	5.87311	5.90726	5.4008	5.10843	3.13305	3.20374	6.62453	6.7251	6.16053	6.15748	7.97354	6.37911	3.08963	3.855
9.4183	9.22514	5.79199	5.94443	5.31153	5.10405	3.12735	3.13048	6.67222	6.64375	6.43469	5.89612	7.9606	6.24083	2.8767	3.45885
9.31755	9.21316	5.84157	5.88477	5.23261	5.05378	3.12473	3.06687	6.2982	6.4198	6.5635	5.90793	7.87146	6.00309	3.04441	3.1691
9.3152	9.28989	5.96068	5.80992	5.13463	4.99561	3.085	3.03703	5.80068	6.2304	6.45448	6.11377	7.72978	5.9852	3.34596	2.99675
9.28552	9.35213	6.2051	5.76911	5.01849	4.96358	2.99288	3.05079	5.59805	6.26312	6.16486	6.35902	7.68444	6.24912	3.39446	2.98564
9.19119	9.30768	6.40102	5.69465	4.9048	4.98954	2.93862	3.11399	5.65741	6.39746	6.00979	6.72161	7.76778	6.54756	3.1454	3.19223
9.10617	9.15207	6.24181	5.55789	4.81005	5.05536	2.97735	3.2375	5.76272	6.46784	5.86927	7.25322	7.79576	6.75765	2.82942	3.39366
9.10675	8.98554	5.86913	5.39554	4.74275	5.09155	3.0234	3.34551	5.95035	6.43178	5.82553	7.36547	7.81997	6.856	2.56433	3.43223
9.12839	8.92367	5.66183	5.26895	4.72732	5.09146	3.03578	3.35432	6.17469	6.33363	6.09244	6.79557	7.95981	6.84623	2.46891	3.42067
9.11338	8.97132	5.68657	5.23863	4.75299	5.0702	3.09349	3.3325	6.17743	6.31388	6.31621	6.30503	8.05941	6.85787	2.5713	3.3906
9.07519	9.01795	5.73046	5.32232	4.72241	5.03011	3.14543	3.35923	5.99681	6.34321	6.38962	6.51278	8.04369	7.03385	2.74024	3.3764
8.96483	9.01822	5.66424	5.43291	4.63015	4.98855	3.12373	3.44982	5.79963	6.38238	6.60967	7.05915	7.97778	7.29212	2.81212	3.39203
8.80272	9.02163	5.59554	5.42556	4.58126	4.95638	3.12692	3.5618	5.60923	6.52677	6.81505	7.40283	7.95896	7.47107	2.79249	3.37247
8.71943	9.0586	5.62208	5.32175	4.60255	4.96741	3.18442	3.59876	5.45936	6.73707	6.65757	7.42938	7.97616	7.60777	2.93024	3.33921
8.79019	9.12779	5.68979	5.24589	4.67129	5.04277	3.2476	3.56393	5.59932	6.88055	6.36357	7.24187	7.94454	7.70949	3.32941	3.35159
8.88895	9.1944	5.71023	5.14267	4.81503	5.14956	3.33763	3.54633	6.13753	6.85323	6.30427	6.84797	7.86982	7.55228	3.64439	3.42033
8.85669	9.21565	5.61746	4.97645	5.004	5.25094	3.51978	3.59226	6.65069	6.60333	6.4904	6.26282	7.78145	7.05356	3.62386	3.41448
8.74138	9.16058	5.43924	4.86826	5.11083	5.3326	3.74114	3.71069	6.67686	6.27913	6.70517	5.76406	7.74163	6.58912	3.45813	3.2577
8.67717	9.02869	5.26179	4.84181	5.10251	5.4263	3.86369	3.89408	6.2662	6.1688	7.01205	5.49973	7.88176	6.53302	3.19101	3.08493
8.63082	8.91232	5.1413	4.84576	5.0924	5.57639	3.90809	4.05142	5.88117	6.40653	7.3735	5.47168	8.22525	6.71191	2.88325	2.97648
8.55029	8.86792	5.09572	4.87998	5.19129	5.75561	4.01444	4.06419	5.79375	6.78848	7.2528	5.71974	8.51918	6.75916	2.84122	2.9033
8.55731	8.82558	5.19578	5.0308	5.39414	5.88499	4.16194	3.96781	5.93459	6.95552	6.78547	5.97042	8.53629	6.47128	3.12091	2.81904
8.68069	8.79762	5.48656	5.23555	5.61902	5.92344	4.2037	3.88371	6.1522	6.79849	6.45988	5.90157	8.31183	6.00726	3.50735	2.81938
8.83889	8.90528	5.73595	5.3369	5.76468	5.92635	4.13959	3.85308	6.25106	6.58863	6.33064	5.78646	7.98138	5.77431	3.81485	2.98492
8.99228	9.14878	5.70067	5.38228	5.74882	5.96187	4.09401	3.86358	6.28891	6.69003	6.61671	6.06363	7.75301	5.79363	4.06309	3.10165
9.04308	9.39883	5.47151	5.4387	5.59433	5.95891	4.16539	3.92274	6.44031	7.02141	7.4364	6.66105	7.63606	5.88137	4.17402	3.00343
8.98231	9.54199	5.31037	5.44376	5.42364	5.82016	4.27962	4.0137	6.61834	7.22284	8.17317	7.28711	7.35721	5.95759	4.02961	2.83292
8.95894	9.54753	5.27581	5.39149	5.30399	5.60426	4.24988	4.03392	6.88301	7.30769	8.46174	7.62231	6.96045	5.93238	3.77474	2.84134
9.12079	9.49161	5.20958	5.29602	5.20254	5.40549	4.05653	3.91356	7.36391	7.50714	8.46892	7.75522	6.70068	5.89637	3.4632	3.03202
9.39874	9.40209	5.09789	5.09796	5.08102	5.23596	3.78972	3.69564	7.88877	7.91937	7.99038	8.08646	6.65085	5.97657	3.27234	3.15724
9.44703	9.25811	5.03859	4.86666	4.9221	5.12437	3.49988	3.45513	8.28244	8.42198	7.59529	8.53719	6.67098	6.0619	3.45082	3.19857
9.20643	9.15396	5.02225	4.77893	4.75764	5.08845	3.22993	3.26655	8.59877	8.72075	8.29853	8.92367	6.59385	6.09538	3.68368	3.28592
9.02495	9.18897	5.05138	4.88004	4.71688	5.04813	3.03616	3.15603	8.86274	8.72271	9.22992	8.89657	6.29674	6.09052	3.63263	3.42399
9.07372	9.34372	5.08852	5.00927	4.83036	4.96805	2.96149	3.10681	8.94922	8.55005	9.0906	8.23849	5.84348	6.01605	3.47386	3.54062
9.27766	9.51871	5.01301	5.09918	4.93298	4.85706	2.9699	3.0943	8.89617	8.34222	8.4608	7.59409	5.51864	5.88282	3.2486	3.48637
9.5455	9.64511	5.0011	5.29988	4.93535	4.73727	3.02187	3.1226	8.95875	8.23258	8.30028	7.34915	5.4851	5.59785	2.85302	3.14976
9.72327	9.74398	5.30723	5.59624	4.89216	4.71199	3.16204	3.22464	9.27719	8.25735	8.48655	7.43279	5.62418	5.14866	2.42264	2.69318
9.77798	9.84273	5.75275	5.81598	4.85852	4.78708	3.33326	3.31294	9.78286	8.36933	8.52223	7.93071	5.64989	4.75689	2.15835	2.44962
9.91674	9.94584	6.02825	5.92832	4.85065	4.83887	3.3656	3.2935	10.241	8.51754	8.39086	8.61769	5.5031	4.55363	2.26298	2.64221
10.2111	10.0382	6.14587	6.05373	4.8521	4.81921	3.25755	3.21551	10.3039	8.6378	8.64293	8.82992	5.36398	4.55524	2.60729	3.02558
10.5192	10.1073	6.27594	6.27576	4.82327	4.758	3.13443	3.11397	9.97802	8.72618	9.53007	8.23471	5.28461	4.80699	2.7512	3.10274
10.6891	10.1727	6.42804	6.47221	4.76428	4.67663	3.02794	2.99183	9.6878	8.88472	10.6381	7.53449	5.31782	5.12439	2.62216	2.90762
10.6013	10.2116	6.63617	6.53456	4.71912	4.57999	2.94252	2.86404	9.63033	9.00393	11.2872	7.6032	5.55693	5.20824	2.37473	2.67455
10.3166	10.1505	6.95502	6.59937	4.67367	4.50283	2.94482	2.74541	9.60386	9.01872	11.2722	8.21009	5.80034	5.17002	2.13969	2.4766
10.0726	10.0352	7.14959	6.73275	4.57464	4.45955	2.99104	2.69232	9.56515	9.09948	10.9857	8.88911	5.78653	5.18257	2.06347	2.43416
9.95858	10.0122	7.132	6.84798	4.42803	4.37571	2.96554	2.7281	9.71058	9.14996	10.3927	9.68453	5.61667	5.18113	2.13511	2.46155
9.9272	10.0908	7.16556	6.97171	4.3079	4.24567	2.84692	2.75129	9.83955	9.13864	9.62198	9.99555	5.56396	5.17579	2.34372	2.44455
9.97779	10.1553	7.32453	7.13656	4.24331	4.1578	2.69408	2.73012	9.52379	9.32619	9.45978	9.37042	5.70091	5.24037	2.67342	2.53205
10.1082	10.1371	7.42137	7.2847	4.21291	4.14696	2.60503	2.73158	8.81609	9.64751	9.89176	8.76254	5.83975	5.36284	2.97465	2.76229
10.2038	10.129	7.28972	7.31657	4.23039	4.18267	2.61901	2.76235	8.19512	9.83072	10.3863	8.74084	5.80044	5.4405	3.1772	2.89987
10.1725	10.2001	7.01878	7.19503	4.25288	4.24152	2.68782	2.80285	8.01734	9.85897	10.8298	8.88786	5.53396	5.45668	3.36836	2.83136
10.0677	10.1904	6.75851	7.00849	4.22939	4.30274	2.71513	2.81824	8.07226	9.8593	11.3429	8.93169	5.23193	5.5067	3.5232	2.74739
9.97389	10.0512	6.54243	6.86637	4.22932	4.33168	2.64167	2.8044	8.04435	9.8263	11.7775	8.74638	5.17989	5.59688	3.4403	2.78407
9.87064	9.93	6.46053	6.80456	4.27882	4.34041	2.52934	2.77693	8.02064	9.68196	11.5876	8.62175	5.3027	5.70324	3.04078	2.81876
9.67757	9.85526	6.47426	6.78528	4.30705	4.37545	2.44885	2.72872	8.12445	9.43573	10.9414	8.93472	5.35149	5.76736	2.59333	2.77505
9.49977	9.78672	6.41171	6.77429	4.28683	4.43081	2.40141	2.69166	8.31616	9.15301	10.569	9.35921	5.27649	5.62451	2.2807	2.77169
9.43139	9.7497	6.32332	6.68722	4.24621	4.48382	2.41196	2.68874	8.59736	8.96921	10.7113	9.53213	5.15527	5.30431	2.08472	2.87591
9.41085	9.77336	6.4755	6.51782	4.23346	4.5313	2.49624	2.69855	8.87267	8.93327	11.0866	9.43611	5.17717	5.0574	2.04957	2.95968
9.4337	9.84013	6.80741	6.40522	4.25128	4.5744	2.58341	2.71077	8.91689	8.94839	10.9947	9.11527	5.29119	4.92734	2.08674	2.86814
9.52409	9.89778	7.00312	6.37529	4.31776	4.63384	2.58804	2.71702	8.7108	8.97189	10.3469	8.68403	5.16844	4.83205	2.07528	2.73754
9.62693	9.858	7.01341	6.30916	4.47322	4.66806	2.51864	2.70948	8.56608	8.88159	9.86139	8.35875	4.90517	4.75208	2.06215	2.77196
9.68696	9.69382	6.86726	6.16396	4.61478	4.65318	2.44551	2.7007	8.6917	8.53294	9.95464	8.23071	4.79711	4.74823	2.08284	2.89445
9.67757	9.53262	6.51184	6.04862	4.68744	4.65524	2.4117	2.70357	8.86739	8.12043	10.3758	7.99877	4.78186	4.92583	2.15961	2.92284
9.55035	9.52891	6.12828	6.05824	4.76877	4.69126	2.41915	2.74159	8.92459	7.9568	10.7266	7.4264	4.69831	5.17671	2.4204	2.84937
9.36235	9.63068	5.97609	6.1394	4.83578	4.72451	2.45434	2.81728	8.91403	8.14224	10.9776	6.90481	4.61251	5.25734	2.83511	2.8012
9.23083	9.6133	5.95333	6.11142	4.8722	4.72443	2.52359	2.89051	8.77502	8.48551	11.2346	6.81623	4.60744	5.18398	3.18155	2.78065
9.23003	9.41288	5.91081	5.94435	4.96168	4.71302	2.63799	2.95284	8.47889	8.56129	11.5734	7.17425	4.62422	5.19509	3.14443	2.83662
9.39755	9.22976	5.85576	5.83185	5.0851	4.75561	2.73055	3.02914	8.19533	8.18135	11.8526	7.66162	4.64415	5.31465	2.73769	3.03856
9.68054	9.19693	5.77162	5.78118	5.17366	4.82716	2.72456	3.10206	8.0083	7.68085	11.7316	7.65027	4.71726	5.32733	2.34576	3.30569
9.91134	9.2511	5.64378	5.68587	5.21734	4.88869	2.6797	3.11238	7.90878	7.5603	11.1391	7.23379	4.91685	5.26021	2.14621	3.48314
9.86943	9.30348	5.48383	5.58292	5.18964	4.96234	2.70031	3.0343	7.97131	7.96293	10.5453	7.12192	5.25433	5.33445	2.13493	3.42523
9.61984	9.34624	5.47879	5.49664	5.15114	5.04689	2.82849	2.9094	8.06231	8.50641	10.4559	7.35387	5.62145	5.46859	2.16886	3.1983
9.52248	9.42383	5.74519	5.39626	5.1997	5.14218	3.03864	2.85841	8.03088	8.67352	10.4005	7.52342	5.86713	5.44679	2.15926	2.98401
9.71659	9.51727	6.04502	5.31787	5.26502	5.23711	3.2277	2.93677	7.96419	8.4265	9.91986	7.83789	5.849	5.40794	2.18267	2.78075
9.98335	9.61677	6.08155	5.30568	5.28369	5.30587	3.2522	3.03541	7.80237	8.18202	9.55371	8.57075	5.61831	5.54434	2.26365	2.59859
10.1288	9.71058	5.8615	5.37308	5.3305	5.375	3.09392	3.10107	7.45726	8.2097	9.44295	9.28141	5.42218	5.66292	2.35006	2.62018
10.2174	9.7742	5.69605	5.46177	5.38798	5.47114	2.91302	3.18439	7.26377	8.41184	9.38914	9.53609	5.4089	5.60999	2.42706	2.86364
10.3696	9.84618	5.72719	5.44513	5.3859	5.55223	2.82355	3.25092	7.60604	8.63479	9.62593	9.30829	5.4563	5.5277	2.55619	3.15088
10.5382	9.91443	5.90941	5.3922	5.32798	5.61335	2.81949	3.21347	8.22784	8.81855	10.092	8.75812	5.45145	5.47368	2.72207	3.29133
10.5342	9.9354	6.10666	5.461	5.26351	5.64211	2.86251	3.11699	8.68257	8.89811	10.4757	8.05064	5.50041	5.36714	2.79817	3.28507
10.3611	9.93203	6.03456	5.59478	5.26284	5.58397	2.90246	3.0944	8.80721	8.89852	10.5935	7.45983	5.63468	5.30518	2.78716	3.32938
10.1338	9.97047	5.80243	5.67571	5.33098	5.50041	2.92051	3.18081	8.59687	8.92575	10.4019	7.36624	5.74885	5.41025	2.83061	3.40052
9.81043	9.9841	5.75804	5.72481	5.43902	5.48438	2.95201	3.27473	8.35716	8.87203	10.0394	7.71814	5.8856	5.55494	2.88511	3.30575
9.53599	9.86176	5.89062	5.77715	5.57149	5.54233	3.03296	3.28938	8.47494	8.63555	9.7294	7.93882	6.05382	5.58201	2.77589	3.17366
9.58067	9.71413	5.99312	5.78525	5.69987	5.67315	3.13824	3.25583	8.72898	8.33743	9.71117	7.7672	6.02315	5.44063	2.52895	3.33091
9.82151	9.68812	5.87568	5.787	5.79971	5.81074	3.23266	3.25667	8.7403	8.13366	9.92231	7.50172	5.73332	5.23576	2.40051	3.75297
9.97779	9.7102	5.64166	5.91664	5.88038	5.82947	3.36937	3.30643	8.74339	8.13098	9.91748	7.28413	5.40951	5.24105	2.36907	4.01518
10.0558	9.64345	5.42616	6.0994	5.95817	5.76084	3.55085	3.36322	8.82306	8.242	9.62079	7.16621	5.23006	5.498	2.31483	3.92518
10.1092	9.53844	5.18825	6.1147	6.01667	5.72575	3.67093	3.42037	8.65064	8.26116	9.43091	7.40292	5.27002	5.7232	2.43634	3.53558
10.0713	9.50728	5.03408	5.97498	6.03184	5.71788	3.69023	3.48741	8.2698	8.25807	9.43309	7.8698	5.54202	5.75112	2.65936	3.15348
9.94545	9.49023	4.9685	5.85915	6.02298	5.71055	3.67238	3.55664	7.8824	8.48707	9.40525	8.19806	5.96687	5.62985	2.82986	3.20516
9.72212	9.44504	4.95792	5.888	6.03922	5.74001	3.68215	3.5737	7.50844	8.76065	9.475	8.2168	6.36422	5.50532	3.05009	3.41731
9.43491	9.43391	5.14449	5.94843	6.10789	5.76474	3.71513	3.49252	7.25329	8.72959	9.84062	7.8496	6.56806	5.53309	3.29344	3.44887
9.34936	9.43452	5.4985	5.82156	6.12258	5.70353	3.74405	3.38385	7.12044	8.56292	10.0947	7.45894	6.57033	5.71221	3.46812	3.5701
9.57189	9.40801	5.78869	5.63897	5.98797	5.59879	3.74485	3.3783	6.86178	8.45618	9.79872	7.2388	6.48772	5.94427	3.49894	3.89428
9.85492	9.37988	5.94339	5.64151	5.82457	5.52352	3.69513	3.50181	6.51425	8.39452	9.25019	6.87221	6.48964	6.12703	3.273	4.09105
9.87485	9.3319	6.03159	5.74957	5.72596	5.49074	3.62428	3.63138	6.45724	8.40114	8.78689	6.43107	6.6672	6.17163	2.92775	4.06939
9.65491	9.23717	6.13146	5.76982	5.68624	5.52507	3.53125	3.65602	6.66547	8.30197	8.22019	6.48673	6.89828	6.14053	2.64881	4.0079
9.53274	9.15012	6.20164	5.68825	5.71419	5.59	3.41418	3.60294	6.766	8.0258	7.64682	7.24624	7.06449	6.21098	2.44921	3.96746
9.5604	9.13871	6.12506	5.64652	5.75574	5.62458	3.35722	3.55845	6.68692	7.83367	7.48114	8.12214	7.19565	6.43435	2.36134	3.87648
9.52251	9.17325	6.05024	5.65042	5.7269	5.63597	3.38353	3.53724	6.58586	7.87925	7.54435	8.40981	7.17721	6.68513	2.38893	3.68137
9.36139	9.20248	6.10394	5.6817	5.68403	5.60925	3.39786	3.5237	6.56342	8.06537	7.66091	8.1324	6.91885	6.84217	2.55289	3.48686
9.17616	9.24747	6.19786	5.75192	5.73908	5.55033	3.36697	3.5238	6.76586	8.16693	8.03959	7.86943	6.68131	6.92273	2.70589	3.40217
9.09901	9.26842	6.23927	5.66523	5.82069	5.56706	3.38032	3.52176	7.18662	8.0856	8.34393	8.13232	6.70521	6.99214	2.69481	3.4215
9.14375	9.21426	6.09658	5.46414	5.7728	5.71299	3.48259	3.5365	7.49549	7.89923	8.08908	8.64877	6.80519	7.01557	2.61453	3.41388
9.12995	9.14722	5.88173	5.46146	5.66893	5.84561	3.61737	3.55084	7.57255	7.6932	7.63113	8.75741	6.81444	7.00384	2.41154	3.37249
8.98165	9.11803	5.86161	5.62146	5.65552	5.84496	3.72228	3.53379	7.77357	7.63401	7.73701	8.45619	6.88157	7.01583	2.06456	3.49368
8.88907	9.07686	5.93636	5.64918	5.62679	5.77948	3.77815	3.53466	8.10842	7.72342	8.02537	8.12794	6.99554	7.03135	1.91221	3.76501
9.01139	9.02769	5.82285	5.53727	5.50086	5.73341	3.81775	3.5476	8.0549	7.75155	7.3413	7.79561	6.9252	6.99975	2.1852	3.97283
9.20821	9.07574	5.58178	5.48986	5.38956	5.72113	3.82117	3.54123	7.60777	7.75568	6.1656	7.24335	6.67911	6.78621	2.75092	3.88302
9.26385	9.16976	5.53693	5.54512	5.30831	5.72678	3.79653	3.53024	7.21526	7.82948	5.9424	6.75764	6.49831	6.49949	3.31467	3.509
9.15668	9.13977	5.6918	5.63427	5.22383	5.73338	3.82988	3.50211	7.10604	7.84781	6.80721	6.70879	6.44749	6.34208	3.48223	3.18525
9.00504	9.01803	5.77929	5.73143	5.22516	5.75663	3.86364	3.47099	7.34318	7.69961	7.84613	7.00224	6.30686	6.24567	3.22977	3.11473
8.94437	8.94794	5.67446	5.81814	5.35933	5.77882	3.80695	3.49096	7.76733	7.44651	8.43506	7.33801	6.09577	6.16957	2.84261	3.27801
9.04626	8.9109	5.4825	5.81186	5.50068	5.74523	3.68524	3.54683	8.05961	7.36793	8.51564	7.27496	6.12448	6.16365	2.4391	3.60626
9.27903	8.87204	5.41754	5.6853	5.53376	5.68824	3.53043	3.5409	8.1293	7.63734	8.34518	6.86275	6.50983	6.36307	2.20763	3.93661
9.46196	8.88838	5.48566	5.56885	5.53265	5.65632	3.38916	3.47455	8.00438	7.97399	8.19112	6.66613	7.05684	6.68744	2.34243	4.05402
9.41193	8.889	5.58844	5.56571	5.60589	5.61942	3.31134	3.45725	7.73742	8.0503	8.26867	6.73053	7.22895	6.78723	2.67862	3.95203
9.15052	8.78991	5.67644	5.64712	5.68992	5.59598	3.3169	3.47976	7.60593	7.76421	8.76242	6.79483	6.90608	6.62157	3.0581	3.80315
8.86134	8.71645	5.54806	5.67357	5.64981	5.63648	3.39365	3.45019	7.59941	7.32218	9.28971	6.96023	6.66315	6.40717	3.49744	3.77465
8.71826	8.77293	5.27346	5.60486	5.52895	5.69299	3.47696	3.37227	7.38868	7.1783	9.44925	7.21563	6.8197	6.30719	3.68359	3.85211
8.71426	8.87289	5.29678	5.56608	5.49327	5.72088	3.53505	3.35644	7.01946	7.43376	9.32499	7.29274	7.12783	6.3781	3.29283	3.89142
8.71282	8.90787	5.53076	5.51061	5.53444	5.76477	3.5834	3.46707	6.65795	7.79803	9.09987	7.13236	7.22523	6.54879	2.74168	3.80845
8.62693	8.8303	5.54939	5.35637	5.51462	5.84994	3.56649	3.65817	6.40517	7.99575	9.11407	6.85158	7.05521	6.69044	2.61622	3.59902
8.45129	8.70076	5.4166	5.22719	5.46683	5.93163	3.46686	3.78855	6.39934	7.95653	9.20782	6.42835	6.78341	6.6569	2.86017	3.3417
8.26478	8.64138	5.406	5.22022	5.50424	5.96373	3.37191	3.75288	6.5379	7.7722	8.74069	5.91497	6.5072	6.55416	3.05931	3.08024
8.20108	8.63787	5.48501	5.32192	5.54928	5.93072	3.31806	3.63932	6.68846	7.51222	7.7877	5.62234	6.29287	6.72155	2.98563	2.86754
8.2621	8.62392	5.4844	5.45982	5.51173	5.85057	3.337	3.56859	6.86351	7.28591	7.17932	5.64046	6.27028	7.09862	2.78867	2.76914
8.32092	8.6128	5.45427	5.57634	5.44594	5.7638	3.37886	3.5736	6.96975	7.24971	7.1764	5.76279	6.32491	7.19637	2.62287	2.7767
8.3423	8.66974	5.46114	5.57282	5.35865	5.70009	3.31777	3.64144	7.04636	7.27155	7.25851	5.84415	6.18093	6.85962	2.4758	2.97194
8.39976	8.82574	5.42746	5.43262	5.2855	5.65729	3.22237	3.75878	7.36831	7.15946	7.4294	6.04796	6.06202	6.51241	2.48756	3.27659
8.55638	8.98805	5.42504	5.35325	5.33525	5.62071	3.24296	3.89482	7.86297	7.0818	8.08373	6.74743	6.33918	6.46101	2.84853	3.43789
8.73991	9.10077	5.53654	5.36042	5.46709	5.62923	3.37015	3.95866	8.11739	7.19273	8.71167	7.54452	6.84152	6.52644	3.51472	3.48906
8.86863	9.1811	5.65289	5.32512	5.57243	5.70012	3.49812	3.89533	7.98745	7.34003	8.53849	7.75918	7.21148	6.47382	3.97956	3.48672
8.92739	9.14734	5.7191	5.24048	5.61861	5.75945	3.55966	3.78461	7.67488	7.39112	7.81502	7.61725	7.40993	6.36325	3.79229	3.35543
8.82618	9.03342	5.69405	5.1952	5.62403	5.74873	3.54387	3.75063	7.32478	7.38054	7.35932	7.65083	7.4099	6.27958	3.34761	3.17714
8.60282	8.98274	5.58187	5.20866	5.6119	5.70093	3.52029	3.79747	7.05088	7.3073	7.66324	8.00375	7.09022	6.23697	3.16324	3.04392
8.52053	8.98812	5.47914	5.20736	5.59424	5.66619	3.59717	3.83801	7.05835	7.21952	8.3174	8.34359	6.63884	6.36299	3.31783	2.98936
8.56286	9.0107	5.40946	5.23762	5.59395	5.65324	3.74154	3.82474	7.30077	7.21494	8.63962	8.21719	6.38431	6.62293	3.69717	3.06979
8.56715	9.06229	5.42409	5.34679	5.57433	5.64915	3.81707	3.7443	7.39156	7.30663	8.75958	7.83885	6.44396	6.78718	3.94254	3.23166
8.60153	9.12452	5.47032	5.43704	5.48697	5.65295	3.78976	3.60578	7.11294	7.32771	8.63716	7.69811	6.68164	6.71159	3.7839	3.35015
8.62369	9.15489	5.43853	5.39703	5.37997	5.64492	3.73432	3.51397	6.85807	7.17515	8.05912	7.76023	6.75378	6.45823	3.28879	3.3893
8.58816	9.17123	5.42993	5.23151	5.31963	5.61343	3.71362	3.54896	6.90909	7.00141	7.58576	7.59361	6.56642	6.20555	2.78258	3.39689
8.68702	9.24987	5.4329	5.10589	5.31117	5.63774	3.67826	3.64017	7.05551	6.88725	7.58053	7.16629	6.37483	6.0301	2.61686	3.34865
8.96741	9.38798	5.35455	5.10564	5.36568	5.7268	3.60999	3.71012	7.14844	6.75776	7.73515	6.83732	6.175	5.95847	2.73447	3.19745
9.21582	9.47263	5.24526	5.1178	5.4684	5.77737	3.62261	3.75318	7.03331	6.60419	7.71239	6.80258	5.89823	5.99535	2.86588	3.20611
9.34081	9.436	5.13563	5.06583	5.50806	5.75836	3.70332	3.79572	6.73709	6.5313	7.64039	6.91453	5.77443	6.12515	3.05061	3.6706
9.45615	9.29969	5.15355	5.00385	5.44383	5.68986	3.70957	3.8576	6.57638	6.67323	7.84285	6.67778	5.85287	6.23859	3.41383	4.32925
9.5344	9.0865	5.33463	4.94528	5.3897	5.55966	3.61468	3.88127	6.48763	6.94957	8.21338	6.28549	5.9786	6.22361	3.68391	4.64103
9.24267	8.68224	5.26806	4.68742	5.26843	5.28876	3.43215	3.73907	6.19766	6.9237	8.1753	6.22831	5.93669	6.01425	3.5738	4.4176
7.87724	7.44627	4.40179	3.85225	4.54478	4.51965	2.94865	3.17079	5.34247	5.93371	6.87328	5.77837	5.15606	5.18428	2.99549	3.66847
5.05017	4.82612	2.71882	2.36628	2.9156	2.93607	1.93396	2.02286	3.50199	3.7655	4.22689	3.99896	3.3183	3.37167	1.90557	2.34558

## Sheet: Fig. 7c
1st epoch (saline)	2/3 epoch (saline)	1st epoch (CNO)	2/3 epoch (CNO)
1.8254	2.21464	3.1799	2.66002
0.730819	1.25975	3.0465	2.70409
2.0581	2.24171	1.6814	1.91938
2.07382	2.55881	3.00903	2.7961
2.15404	1.5859	2.94008	2.80619
0.836437	1.47415	3.13172	2.74773
2.03576	2.25403	15.961	6.67706
0.136349	0.295101	33.1567	29.9467
1.09396	1.10443	7.32992	6.54334
0.768487	1.23197	13.2405	12.5074
0.89853	0.873618	13.842	14.3341
20.3512	22.2598	9.233	8.80406
6.23308	6.9114	13.6866	7.67108
6.77194	7.27632	3.86787	4.94743
12.0848	13.4176	14.4185	11.9109
12.1549	14.1553	7.53098	7.06367
5.44733	4.07638	NaN	1.82986
1.50655	1.64283	NaN	6.86337
2.95143	3.16957	14.3563	15.8317
5.47401	5.65286	11.5341	9.08806
5.05607	5.93911	18.8879	12.0823
1.84877	1.54893
3.52493	2.87884
4.51486	5.21827
15.9579	15.6136
1.17785	2.13743
8.60813	7.48674
10.989	10.9216
28.1614	30.4018
3.35807	3.12548
10.0974	7.82109
3.05132	4.17936
6.79938	6.68973
4.76644	4.82363
12.1631	11.9676
9.72396	8.62989
6.42218	7.84634
14.3949	13.2926
11.6582	12.5337
34.0884	29.5353
3.99221	3.03676
4.72807	5.11675
23.3352	22.6031
13.2804	12.3491
19.4596	15.1494
5.38185	4.45598
12.9605	12.6303
2.84155	3.8952
11.3999	10.8105
13.1186	15.1026
42.2162	49.1776
6.62776	10.4023
39.5805	45.6483
9.94104	10.8485
3.22901	4.73038
4.43357	4.22215
4.41399	3.73864
3.053	2.6483
16.165	10.2826
5.17947	4.77183
6.31174	5.0719
4.73712	4.74125
6.73394	6.50832
3.19335	2.33643
0.832805	1.10646
14.3314	14.5658
