# Supplementary material for: Cingulate-motor circuits update rule representations for sequential choice decisions
Source: Nat Commun. 2022 Aug 4;13:4545. doi: 10.1038/s41467-022-32142-1 (PMC9352796; doi:10.1038/s41467-022-32142-1)
Supplement: Supplementary file 5 — Source Data [file 41467_2022_32142_MOESM5_ESM.zip › Source Data Fig.8.xlsx]

## Sheet: Fig 8b (rastergram)
Time of laser onset	Spike timestamp
1.49245	0.1322
11.4924	0.18315
21.4923	0.18385
31.4923	0.1918
41.4923	0.24285
51.4922	0.2478
61.4922	0.24895
71.4921	0.28255
81.4921	0.2831
91.4921	0.29515
101.492	0.2974
111.492	0.29855
121.492	0.31025
131.492	0.3722
141.492	0.71725
151.492	0.8396
161.492	0.9176
171.492	0.93015
181.492	0.9316
191.492	0.94675
	0.95995
	0.97095
	1.048
	1.08115
	3.8151
	3.8363
	5.01455
	5.22165
	5.2612
	5.31775
	5.3283
	5.3392
	5.34785
	5.36585
	5.40315
	5.4482
	5.45145
	5.58
	5.59785
	5.60965
	5.6372
	5.66645
	5.70905
	5.7372
	5.7553
	5.85275
	5.8802
	5.93545
	6.0003
	6.00555
	6.0806
	6.1143
	6.1287
	6.14055
	6.2736
	6.2771
	6.2879
	6.32145
	6.62015
	6.98885
	7.03035
	7.04375
	7.05775
	7.0585
	7.0716
	7.10555
	7.1094
	7.11995
	7.1212
	7.1249
	7.136
	7.1792
	7.194
	7.2788
	7.30065
	7.314
	7.31535
	7.3335
	7.33475
	7.3359
	7.37255
	7.7058
	7.72385
	7.72735
	8.0784
	10.5735
	10.586
	10.587
	10.5932
	10.6364
	10.6951
	10.6967
	10.7174
	10.7324
	10.737
	10.7477
	10.7517
	10.7572
	10.7626
	10.8402
	10.8519
	10.8692
	10.8948
	10.9159
	10.938
	10.9591
	10.9664
	11.0633
	11.0712
	11.1369
	11.1411
	11.1518
	11.1527
	11.1576
	11.3409
	11.354
	11.8767
	13.5371
	16.0043
	16.0353
	16.0843
	16.0921
	16.1044
	16.1093
	16.1137
	16.1173
	16.1399
	16.1574
	16.175
	16.176
	16.2072
	16.229
	16.3097
	16.3113
	16.3161
	16.3619
	16.372
	16.3758
	16.3836
	16.4079
	16.4118
	16.4128
	16.4145
	16.4257
	16.4271
	16.445
	16.453
	16.5154
	16.5164
	16.6008
	16.6019
	16.6136
	16.6582
	16.6954
	16.7028
	16.7157
	16.7228
	16.8192
	16.8203
	16.9028
	16.9951
	17.0143
	17.0481
	17.0492
	17.0582
	17.1079
	17.109
	17.1268
	17.2293
	17.6361
	17.6504
	17.6696
	17.7107
	17.7241
	17.7529
	17.7595
	17.7754
	17.8011
	18.0482
	18.056
	18.0629
	18.0637
	18.0697
	18.0713
	18.0762
	18.0798
	18.123
	18.1706
	18.2187
	18.4384
	18.4425
	18.4566
	18.4612
	18.5069
	18.5416
	19.0417
	19.7645
	19.7751
	19.777
	19.7951
	19.8075
	19.8529
	19.854
	19.8655
	19.8677
	19.8908
	19.9502
	20.0323
	20.0387
	20.0418
	20.0432
	20.0471
	20.057
	20.0798
	20.0907
	20.1388
	20.1536
	20.3393
	20.37
	20.4734
	20.5042
	20.5051
	20.5172
	20.6161
	26.1967
	26.1984
	26.2881
	26.289
	26.3026
	26.3109
	26.3251
	26.3264
	26.3455
	26.356
	26.3709
	26.3989
	26.4532
	26.457
	26.4735
	26.4783
	26.4892
	26.4937
	26.504
	26.5049
	26.5058
	26.5239
	26.5243
	26.525
	26.5389
	26.551
	26.6077
	26.6088
	26.6126
	26.6136
	26.6329
	26.6338
	26.6709
	26.7665
	26.7809
	26.8072
	26.8087
	26.8259
	26.932
	26.9854
	27.0419
	27.0923
	27.0989
	27.1316
	27.152
	27.1774
	27.1818
	27.1861
	27.2101
	27.2354
	27.2695
	27.2981
	27.3908
	27.4066
	27.6176
	27.6283
	27.6442
	27.6904
	27.6985
	27.7089
	27.7233
	27.7248
	27.7427
	27.7435
	27.7457
	27.7673
	27.8775
	27.8864
	27.9166
	27.9301
	28.2263
	28.2329
	28.2351
	28.2361
	28.2387
	28.2429
	28.2471
	28.2479
	28.2804
	28.3496
	28.357
	28.3656
	28.3666
	28.3967
	28.4947
	28.5219
	28.5466
	28.7688
	28.8383
	28.844
	28.8556
	28.8564
	28.8599
	28.8634
	28.8646
	28.8698
	28.8745
	29.0001
	29.1076
	29.1255
	29.1404
	29.267
	29.4851
	29.4899
	29.5041
	29.5051
	30.4586
	30.4984
	30.5115
	30.5142
	30.5197
	30.5325
	30.5524
	30.687
	30.6907
	30.7428
	30.7438
	30.7971
	31.0049
	31.0757
	31.0816
	31.0913
	31.1044
	31.1321
	31.1407
	31.1413
	31.1591
	31.1754
	31.2962
	31.2973
	31.3041
	31.3755
	31.3814
	34.0848
	36.1872
	36.5104
	36.5752
	36.6032
	36.6296
	36.6684
	36.6867
	36.6986
	36.7206
	36.7212
	36.7434
	36.7612
	36.7899
	36.8297
	36.8564
	36.9351
	36.9469
	36.9736
	36.9797
	36.9811
	36.9866
	37.0014
	37.0021
	37.0029
	37.0072
	37.0128
	37.0166
	37.0204
	37.0213
	37.0281
	37.029
	37.1052
	37.121
	37.1693
	37.2146
	37.2201
	37.2215
	37.2368
	37.2501
	37.2798
	37.2939
	37.3047
	37.3163
	37.3342
	37.3569
	37.3734
	37.396
	37.3967
	37.4453
	37.4472
	37.4479
	37.4575
	37.462
	37.6086
	37.6805
	37.7074
	37.7629
	37.7919
	37.87
	37.9121
	37.9132
	37.9528
	37.9538
	38.2369
	38.2666
	38.2747
	38.2835
	38.2963
	38.2973
	38.3064
	38.3216
	38.3272
	38.3388
	38.3664
	38.4589
	38.4631
	38.544
	38.5461
	38.547
	38.6456
	39.2728
	39.2784
	39.2844
	39.2934
	39.2951
	39.3029
	39.3062
	39.3283
	39.3351
	39.3466
	39.4363
	39.4373
	39.4404
	39.4742
	39.5196
	39.5474
	39.5525
	39.8068
	39.8392
	39.8478
	39.8575
	39.8691
	40.5647
	40.5667
	40.8812
	40.8895
	40.9032
	40.925
	40.9918
	40.9947
	41.0292
	41.0357
	41.0408
	41.0418
	42.2784
	43.8126
	44.2582
	47.9991
	48.0002
	48.0431
	48.0482
	48.0496
	48.0507
	48.063
	48.0746
	48.0772
	48.0846
	48.1027
	48.1034
	48.1735
	48.1988
	48.245
	48.2548
	48.2596
	48.2664
	48.2702
	48.2784
	48.3088
	48.3163
	48.3203
	48.3216
	48.4208
	48.4369
	48.5586
	48.6024
	48.6085
	48.6182
	48.8283
	48.8361
	48.8382
	48.8438
	48.8599
	49.0746
	49.1142
	49.1155
	49.1247
	49.1611
	49.1748
	49.1761
	49.1846
	49.2164
	49.2762
	49.4066
	49.4502
	49.451
	49.4543
	49.4586
	49.4836
	49.513
	49.5157
	49.5536
	49.5752
	49.9881
	50.4361
	50.4372
	50.4468
	50.4728
	50.5053
	55.9537
	55.9547
	55.9659
	55.98
	55.9862
	55.9967
	56.0002
	56.0108
	56.0147
	56.0343
	56.047
	56.0502
	56.0781
	56.0811
	56.1718
	56.1924
	56.196
	56.2052
	56.2082
	56.2124
	56.213
	56.2308
	56.2321
	56.3067
	56.3107
	56.3155
	56.3166
	56.3287
	56.3522
	56.3584
	56.3662
	56.3672
	56.3794
	56.4016
	56.4059
	56.4098
	56.4109
	56.5324
	56.5485
	56.5496
	56.608
	56.6324
	56.6918
	56.7163
	56.7209
	56.7261
	56.7273
	56.7435
	56.7465
	56.7989
	56.8133
	56.8786
	57.056
	57.0872
	57.0954
	57.1032
	57.108
	57.1204
	57.1247
	57.1367
	57.1378
	57.3152
	57.5154
	58.1879
	58.2019
	58.2401
	58.2413
	58.2432
	58.2462
	58.2593
	58.3139
	58.3473
	58.3927
	58.4156
	58.4262
	58.44
	58.4791
	59.8552
	62.5196
	62.5256
	62.5284
	62.5318
	62.5436
	62.5444
	62.5565
	62.5709
	62.5721
	62.6865
	62.6897
	62.6953
	62.7124
	62.7222
	62.732
	62.7423
	62.7512
	62.7583
	62.8148
	62.8272
	62.828
	62.8637
	63.5505
	63.6121
	63.6243
	63.9265
	63.9581
	63.9658
	63.9778
	64.0052
	64.0084
	64.0336
	64.0345
	64.1236
	64.1278
	64.1383
	64.2994
	64.6228
	64.891
	64.8919
	64.8936
	64.9042
	64.9117
	64.9154
	65.1202
	65.1505
	65.153
	65.1604
	65.2443
	65.2498
	65.2518
	65.2651
	65.2827
	65.2942
	65.2963
	65.302
	65.3045
	65.3082
	65.3313
	65.3324
	65.3475
	65.6407
	65.6861
	65.7411
	65.7651
	65.8073
	65.8354
	65.8447
	65.8544
	69.6749
	69.6903
	69.6941
	69.7106
	69.7232
	69.7286
	69.7529
	69.7541
	69.7576
	69.7585
	69.8079
	69.8524
	69.9166
	69.9318
	69.9449
	69.9624
	69.9637
	69.98
	70.0127
	70.0566
	70.0747
	70.1026
	70.1741
	70.1771
	70.1855
	70.1989
	70.2135
	70.2201
	70.2213
	70.2281
	70.2327
	70.236
	70.2405
	70.5863
	70.6247
	70.6281
	70.6326
	70.6775
	70.6883
	70.7054
	70.7211
	70.7221
	70.7345
	70.7352
	70.7433
	70.7551
	70.7575
	70.9879
	71.1304
	71.1412
	71.1496
	71.1569
	71.1632
	71.2208
	71.2455
	71.2465
	71.2755
	71.3104
	71.3184
	71.3191
	71.3201
	71.3297
	71.8276
	72.826
	72.841
	72.859
	72.8768
	72.8936
	72.939
	72.941
	72.986
	73.0018
	73.0052
	73.0642
	73.161
	73.1735
	73.1745
	73.1792
	73.2112
	73.2122
	73.2198
	73.2327
	73.2434
	73.4633
	73.5012
	73.5024
	73.5203
	73.5358
	74.3625
	75.7916
	75.8791
	76.2712
	76.2784
	76.284
	76.2849
	76.2954
	76.3007
	76.3054
	76.3091
	76.3117
	76.3291
	76.5343
	76.5433
	76.5507
	76.5547
	76.5559
	76.5566
	76.7547
	76.7584
	76.7641
	76.7703
	76.7801
	76.7938
	76.8582
	76.871
	76.8948
	76.9112
	76.9122
	76.9133
	76.9748
	76.9774
	76.9787
	76.9797
	77.0032
	77.0112
	77.0271
	77.0302
	77.0576
	77.1868
	77.5445
	77.5576
	77.5693
	77.5704
	77.5787
	77.6869
	77.9261
	77.9271
	77.9463
	77.9768
	77.9844
	77.9894
	77.9908
	78.4832
	78.4968
	78.5115
	78.5152
	78.5433
	78.5529
	78.7687
	78.7894
	78.8016
	79.1424
	79.1498
	79.1508
	79.1587
	79.1708
	79.193
	79.223
	79.5987
	79.6004
	79.6033
	79.6106
	79.6299
	79.6495
	79.662
	79.7061
	79.7593
	79.7752
	79.9691
	79.9884
	80.0037
	80.0048
	80.0058
	80.017
	80.0442
	80.0533
	80.2472
	80.2554
	80.2977
	80.5892
	80.7523
	80.7608
	80.7691
	80.792
	80.7972
	80.8816
	80.8906
	80.8916
	80.9099
	80.9109
	80.9523
	80.967
	80.9698
	81.1135
	82.5284
	82.5362
	82.5448
	82.6549
	82.6678
	82.7785
	83.0733
	84.9464
	84.9809
	85.0098
	85.0108
	85.0148
	85.0302
	85.0326
	85.0353
	85.0436
	85.0491
	85.055
	85.0628
	85.1345
	85.1435
	85.1684
	85.1712
	85.2328
	85.2561
	85.2699
	85.2709
	85.2905
	85.3117
	85.3421
	85.3534
	85.4112
	85.4198
	85.426
	85.427
	85.4697
	85.537
	85.5495
	85.5678
	85.5694
	85.581
	85.5822
	85.645
	85.6762
	85.7001
	85.7052
	85.7168
	85.7224
	85.801
	85.8488
	85.8673
	85.8714
	85.8953
	85.9077
	85.9515
	85.9986
	87.3029
	89.1277
	89.5264
	93.5075
	94.6318
	96.523
	96.5765
	96.5815
	96.5909
	96.6061
	96.6171
	96.6322
	96.6506
	96.6728
	96.6843
	96.6899
	96.692
	96.6933
	96.7186
	96.7228
	96.7241
	96.7365
	96.7381
	96.7392
	96.7429
	96.775
	96.7924
	96.8075
	96.829
	96.8484
	96.8553
	96.8628
	96.8638
	96.8662
	96.8798
	96.9212
	96.9218
	96.9665
	96.9675
	96.979
	96.9888
	96.9935
	96.9949
	97.0085
	97.0661
	97.0871
	97.0932
	97.113
	97.1167
	97.1244
	97.1381
	97.1924
	97.1963
	97.2211
	97.2237
	97.2248
	97.2328
	97.2594
	97.2742
	97.4175
	97.4411
	97.5038
	97.5179
	97.5515
	97.5551
	97.5981
	97.6642
	97.6675
	97.7341
	97.7459
	97.7506
	97.7635
	97.7643
	97.7754
	97.8171
	97.8406
	97.8414
	97.9939
	98.0041
	98.0119
	98.0512
	98.0603
	98.1244
	98.1304
	98.1561
	98.163
	98.1649
	98.1971
	98.2493
	98.2579
	98.2946
	98.2967
	98.3213
	98.3522
	98.6156
	98.647
	98.6698
	98.6711
	98.6749
	98.6958
	98.6967
	98.706
	98.7135
	98.726
	99.0024
	99.0147
	99.0209
	99.0242
	99.0358
	99.0404
	99.1068
	99.1079
	99.1157
	99.1717
	99.248
	99.255
	99.9119
	99.9222
	99.9328
	99.9367
	99.9501
	100.026
	100.05
	100.111
	100.188
	100.189
	100.19
	100.329
	100.415
	100.436
	100.439
	100.527
	100.538
	100.55
	100.56
	100.595
	100.619
	100.62
	100.638
	101.035
	101.177
	101.181
	101.199
	101.212
	101.243
	101.306
	101.323
	101.333
	101.334
	101.345
	102.806
	102.818
	102.832
	102.837
	102.842
	102.85
	102.858
	102.864
	102.87
	102.9
	102.973
	104.822
	104.846
	104.922
	104.938
	104.95
	104.973
	104.984
	104.996
	105.007
	105.018
	105.191
	105.192
	105.193
	106.71
	107.364
	109.472
	109.473
	109.483
	109.53
	109.544
	109.546
	109.593
	109.594
	109.597
	109.615
	109.621
	109.639
	109.658
	109.66
	109.683
	109.684
	109.704
	109.707
	109.708
	109.715
	109.716
	109.765
	109.769
	109.771
	109.776
	109.795
	109.799
	109.841
	109.883
	109.972
	110.062
	110.063
	110.064
	110.091
	110.104
	110.106
	110.107
	110.15
	110.155
	110.161
	110.172
	110.175
	110.2
	110.209
	110.243
	110.295
	110.316
	110.326
	110.367
	110.368
	110.375
	110.404
	110.411
	110.43
	110.488
	110.606
	110.616
	110.66
	110.665
	110.675
	110.681
	110.685
	110.694
	110.817
	110.861
	110.877
	110.908
	111.006
	111.042
	111.054
	111.087
	111.225
	111.243
	111.33
	111.344
	111.368
	111.398
	115.522
	115.85
	116.156
	116.544
	118.058
	118.104
	118.111
	118.135
	118.153
	118.161
	118.162
	118.163
	118.167
	118.171
	118.213
	118.213
	118.222
	118.239
	118.277
	118.303
	118.304
	118.337
	118.353
	118.354
	118.357
	118.379
	118.388
	118.394
	118.414
	118.415
	118.416
	118.422
	118.425
	118.524
	118.588
	118.632
	118.665
	118.684
	118.691
	118.726
	118.782
	118.81
	118.811
	118.907
	118.924
	119.023
	119.059
	119.086
	119.13
	119.152
	119.213
	119.435
	119.445
	119.446
	119.458
	119.483
	119.52
	119.563
	119.564
	119.572
	119.573
	119.594
	119.601
	119.616
	119.635
	119.656
	119.699
	119.71
	119.763
	119.994
	120.004
	120.029
	120.037
	120.045
	120.108
	120.117
	120.125
	120.195
	120.209
	120.21
	120.216
	120.262
	120.322
	120.361
	120.362
	120.567
	120.58
	120.609
	120.626
	120.641
	120.661
	120.691
	120.75
	120.762
	120.78
	120.819
	120.82
	120.833
	120.866
	120.875
	120.881
	120.915
	120.922
	120.93
	120.931
	120.945
	120.973
	120.99
	121.029
	121.034
	121.115
	121.119
	121.121
	121.14
	121.158
	121.353
	121.384
	121.385
	121.394
	121.4
	121.695
	123.034
	123.061
	123.124
	123.131
	123.155
	123.184
	123.185
	123.201
	123.203
	123.217
	123.223
	123.233
	123.324
	123.373
	126.097
	126.751
	128.761
	128.775
	128.787
	128.812
	128.815
	128.832
	128.842
	128.858
	128.862
	128.889
	128.892
	128.911
	128.957
	128.998
	129.008
	129.024
	129.035
	129.049
	129.07
	129.093
	129.101
	129.12
	129.132
	129.145
	129.231
	129.238
	129.239
	129.243
	129.245
	129.278
	129.299
	129.314
	129.321
	129.385
	129.386
	129.396
	129.457
	129.48
	129.499
	129.594
	129.636
	129.64
	129.651
	129.655
	129.657
	129.763
	129.818
	129.851
	129.871
	129.874
	129.875
	129.969
	129.992
	130.035
	130.41
	130.509
	130.52
	130.535
	130.546
	130.55
	130.552
	130.567
	130.631
	130.726
	130.828
	130.845
	130.862
	130.878
	130.894
	130.901
	130.907
	130.91
	131.152
	131.17
	131.185
	131.194
	131.202
	131.21
	131.212
	131.212
	131.27
	131.291
	131.3
	131.382
	132.404
	132.588
	132.612
	132.663
	132.69
	132.69
	132.699
	132.7
	132.701
	133.062
	133.637
	133.654
	133.655
	133.656
	133.656
	133.66
	133.706
	133.736
	133.742
	133.824
	133.9
	133.917
	133.919
	133.92
	133.924
	133.928
	133.929
	133.941
	133.95
	133.958
	133.967
	133.976
	134.021
	134.022
	134.478
	134.524
	134.633
	134.655
	134.656
	134.737
	136.547
	136.626
	136.64
	136.649
	136.671
	136.676
	136.689
	136.696
	136.719
	136.726
	136.815
	137.214
	137.227
	137.313
	137.322
	137.322
	137.338
	137.474
	137.475
	137.849
	137.895
	137.91
	137.916
	137.922
	137.964
	138.085
	138.095
	138.098
	138.099
	138.106
	138.139
	138.154
	138.179
	138.184
	138.198
	138.22
	138.235
	138.31
	138.313
	138.315
	138.373
	138.593
	138.599
	138.613
	138.637
	142.528
	142.54
	142.543
	142.547
	142.552
	142.56
	142.58
	142.586
	142.6
	142.605
	142.639
	142.673
	142.721
	142.74
	142.774
	142.873
	142.874
	142.886
	142.887
	142.907
	142.908
	142.93
	142.942
	142.967
	143.163
	143.173
	143.184
	143.198
	143.229
	143.253
	143.275
	143.286
	143.289
	143.317
	143.349
	143.371
	143.379
	143.388
	143.793
	143.805
	143.806
	143.817
	143.826
	143.831
	143.849
	143.855
	143.857
	143.974
	143.975
	143.987
	143.989
	143.993
	144.001
	144.011
	144.014
	144.038
	144.352
	144.403
	144.413
	144.433
	144.454
	144.455
	144.469
	144.47
	144.687
	144.708
	146.22
	146.79
	146.794
	146.807
	146.826
	146.829
	146.842
	146.943
	147.023
	147.033
	147.043
	147.074
	147.103
	147.126
	147.686
	147.692
	147.701
	147.702
	147.706
	147.707
	147.714
	147.719
	147.72
	147.793
	147.816
	147.824
	147.825
	147.853
	147.865
	147.878
	147.905
	147.961
	147.962
	148.012
	148.035
	148.055
	148.06
	148.071
	148.097
	148.107
	148.192
	148.214
	148.215
	148.233
	148.252
	148.29
	148.325
	148.326
	148.343
	148.367
	148.383
	148.401
	148.771
	148.771
	148.783
	148.8
	148.819
	148.843
	148.856
	148.867
	148.933
	150.151
	150.354
	150.372
	150.373
	150.374
	150.387
	150.392
	150.449
	150.451
	150.463
	150.468
	150.483
	150.484
	150.485
	150.524
	150.866
	150.885
	150.891
	150.936
	150.956
	150.97
	150.981
	150.985
	151.408
	151.485
	152.625
	153.206
	153.232
	153.236
	153.237
	153.24
	153.246
	153.272
	153.301
	153.355
	153.384
	153.395
	153.435
	153.494
	153.499
	153.502
	153.522
	153.54
	153.545
	153.554
	153.603
	153.605
	153.611
	153.612
	153.623
	153.625
	153.649
	153.695
	153.83
	153.839
	153.84
	153.849
	153.854
	153.865
	153.959
	154.16
	154.282
	154.316
	154.628
	154.655
	154.702
	154.709
	154.712
	154.716
	154.725
	154.732
	154.738
	154.74
	154.741
	154.745
	154.746
	154.747
	154.756
	154.761
	154.761
	154.798
	154.812
	154.818
	154.839
	154.853
	155.725
	155.868
	155.882
	156.419
	157.82
	158.276
	160.453
	163.338
	165.46
	165.472
	165.497
	165.517
	165.525
	165.527
	165.567
	165.574
	165.627
	165.635
	165.637
	165.644
	165.659
	165.692
	165.695
	165.723
	165.725
	165.735
	165.736
	165.765
	165.803
	165.813
	165.818
	165.829
	165.879
	165.923
	165.945
	165.952
	165.989
	166.049
	166.087
	166.102
	166.156
	166.166
	166.167
	166.168
	166.197
	166.249
	166.268
	166.502
	166.547
	166.578
	166.605
	166.621
	166.623
	166.63
	166.647
	166.658
	166.68
	166.692
	166.693
	166.721
	166.793
	166.836
	166.849
	166.853
	166.854
	166.864
	166.916
	166.92
	166.921
	166.982
	166.997
	167.007
	167.008
	167.066
	167.088
	167.246
	167.451
	167.477
	167.513
	167.524
	167.543
	167.546
	167.561
	167.562
	167.578
	167.579
	167.604
	167.606
	167.618
	167.619
	167.624
	167.94
	167.941
	167.947
	167.951
	168.009
	168.019
	168.038
	168.055
	168.112
	168.158
	168.168
	168.172
	168.176
	168.229
	168.23
	168.267
	168.274
	168.281
	168.282
	168.903
	172.519
	172.53
	172.533
	172.544
	172.547
	172.553
	172.672
	172.699
	172.706
	172.711
	172.719
	172.727
	172.731
	172.75
	172.754
	172.771
	172.835
	172.842
	172.843
	173.101
	173.103
	173.113
	173.129
	173.167
	173.18
	173.208
	173.222
	173.286
	173.377
	173.38
	173.402
	173.408
	173.413
	173.417
	173.417
	173.421
	173.436
	173.456
	173.763
	173.789
	173.791
	173.799
	173.813
	173.817
	173.872
	173.873
	173.903
	173.917
	173.952
	173.953
	173.953
	173.97
	174.006
	174.066
	174.118
	174.12
	174.166
	174.176
	174.181
	174.183
	174.193
	174.209
	174.211
	174.213
	174.22
	174.236
	174.275
	174.523
	174.631
	174.929
	175.018
	175.038
	175.053
	175.055
	175.058
	175.112
	175.249
	175.275
	175.278
	175.291
	175.294
	175.301
	175.31
	175.365
	175.378
	175.383
	175.407
	175.422
	175.544
	175.602
	175.609
	175.625
	175.633
	175.635
	176.617
	177.002
	177.015
	177.051
	177.156
	177.169
	177.179
	177.19
	177.224
	177.228
	177.286
	177.307
	177.339
	177.369
	177.382
	177.405
	177.42
	177.547
	177.573
	177.583
	177.592
	177.607
	178.578
	178.61
	178.613
	178.634
	178.635
	178.647
	178.761
	178.784
	178.792
	178.793
	178.818
	178.834
	178.839
	178.849
	178.894
	179.117
	179.147
	179.148
	179.157
	179.186
	179.274
	179.589
	179.675
	179.969
	179.982
	180.129
	180.146
	180.147
	180.162
	180.171
	180.183
	180.258
	180.29
	180.316
	180.349
	180.361
	180.377
	180.387
	180.412
	180.42
	180.483
	180.516
	180.53
	180.53
	180.547
	180.617
	180.803
	180.819
	180.838
	180.858
	180.859
	180.863
	185.328
	185.493
	185.501
	185.559
	185.569
	185.597
	185.604
	185.611
	185.618
	185.62
	185.636
	185.657
	185.663
	185.664
	185.673
	185.689
[truncated: 364 more rows]

## Sheet: Figure 8b (PSTH)
8
9
13
9
6
12
17
19
6
1
13
5
16
16
7
11
9
3
6
17
9
11
18
13
12
15
9
15
6
13
15
15
11
21
14
11
12
16
12
14
18
17
17
11
13
16
12
21
20
17
10
10
13
14
9
7
15
10
5
1
0
0
0
0
1
0
1
1
0
0
0
0
0
0
0
1
0
0
1
0
11
16
6
9
15
8
11
13
8
3
3
4
6
12
18
8
4
9
9
2
11
3
9
6
3
4
16
8
11
16
12
2
5
5
8
7
8
6
5
9
4
4
11
5
12
9
8
5
12
5
12
10
6
9
4
16
19
8
8
8

## Sheet: Figure 8b (waveform)
	time1	time2	time3	time4	time5	time6	time7	time8	time9	time10	time11	time12	time13	time14	time15	time16	time17	time18	time19	time20	time21	time22	time23	time24	time25	time26	time27	time28	time29	time30	time31	time32
spike1	4.57764	1.83105	7.01904	-2.13623	2.44141	0.610352	-2.13623	-2.44141	-17.0898	-17.0898	-11.9019	-0.305176	6.71387	11.5967	17.7002	15.8691	16.1743	14.0381	10.6812	10.376	5.49316	6.10352	2.13623	1.52588	0.915527	-4.88281	-7.93457	-1.2207	-5.79834	-1.52588	-8.23975	-8.23975
spike2	4.27246	6.10352	3.96729	0.305176	4.88281	-5.18799	-5.18799	-9.76562	-15.564	-4.27246	-2.74658	5.18799	9.15527	12.207	7.93457	9.76562	7.32422	2.74658	5.49316	1.2207	6.10352	1.2207	-15.2588	-8.8501	-0.610352	0.305176	-6.71387	-7.01904	-5.49316	-1.52588	-2.74658	-3.05176
spike3	7.93457	9.76562	7.32422	2.74658	5.49316	1.2207	6.10352	1.2207	-15.2588	-8.8501	-0.610352	0.305176	-6.71387	-7.01904	-5.49316	-1.52588	-2.74658	-3.05176	2.44141	5.49316	-3.35693	-7.93457	0.915527	-4.27246	-0.610352	-4.27246	1.2207	0.915527	6.10352	-0.305176	0.305176	6.40869
spike4	-3.35693	-2.44141	-2.44141	2.74658	0	3.35693	5.18799	3.96729	-16.4795	-19.5312	-1.83105	-0.915527	7.93457	9.76562	6.71387	6.40869	13.4277	5.18799	7.62939	7.62939	3.66211	7.32422	2.74658	2.74658	-3.35693	-3.96729	-1.83105	-2.44141	-3.35693	0	-2.74658	-3.35693
spike5	-0.305176	0.610352	-4.57764	0.610352	0.610352	0.610352	1.52588	-6.71387	-16.7847	-5.49316	1.83105	11.9019	8.8501	12.5122	15.2588	8.23975	14.6484	7.01904	4.88281	6.40869	2.44141	2.13623	0.610352	4.27246	5.79834	2.13623	0.305176	-1.52588	-0.610352	-3.35693	-5.79834	-5.18799
spike6	-4.27246	0	0.305176	2.13623	-4.57764	-4.57764	-1.83105	2.74658	-12.8174	-20.1416	-15.564	-13.4277	0.610352	2.44141	6.71387	11.2915	12.8174	10.6812	11.5967	10.0708	5.18799	12.207	7.01904	3.66211	6.40869	2.74658	5.79834	-2.13623	-4.57764	-4.88281	-0.915527	-13.1226
spike7	3.66211	6.40869	2.74658	5.79834	-2.13623	-4.57764	-4.88281	-0.915527	-13.1226	-9.46045	-18.3105	-4.88281	-7.93457	-16.1743	-7.93457	-4.57764	0.305176	1.2207	-4.88281	1.2207	0.305176	-2.44141	-4.27246	3.35693	-6.10352	-3.96729	-0.305176	5.49316	4.88281	2.44141	0	9.15527
spike8	6.71387	7.32422	12.5122	12.5122	7.93457	4.57764	3.05176	1.52588	-15.8691	-6.40869	-17.0898	-11.2915	-6.10352	-0.305176	-3.05176	0.915527	0.305176	-1.2207	-10.0708	-17.395	-17.0898	-4.88281	3.96729	7.93457	-0.305176	-2.13623	2.13623	4.57764	0.305176	4.88281	8.8501	7.93457
spike9	-11.2915	-6.10352	-0.305176	-3.05176	0.915527	0.305176	-1.2207	-10.0708	-17.395	-17.0898	-4.88281	3.96729	7.93457	-0.305176	-2.13623	2.13623	4.57764	0.305176	4.88281	8.8501	7.93457	4.57764	-0.305176	-4.88281	-4.57764	0	-1.2207	-4.88281	-8.23975	-1.83105	0.305176	-1.83105
spike10	9.15527	5.79834	8.23975	6.10352	2.74658	2.74658	-8.8501	-3.66211	-12.5122	-4.27246	-8.54492	-6.10352	-1.52588	6.40869	-0.610352	-1.2207	1.2207	-3.05176	-1.52588	0	-7.01904	-7.32422	0.610352	2.13623	-0.305176	2.44141	-1.83105	8.23975	6.10352	2.13623	2.13623	4.88281
spike11	-6.40869	-5.79834	-3.96729	0.610352	-5.18799	-4.57764	11.2915	1.2207	-18.0054	-26.8555	-10.0708	1.2207	12.207	15.2588	15.8691	18.0054	16.1743	14.9536	10.9863	6.40869	3.05176	5.18799	3.05176	4.27246	6.71387	-7.93457	-4.88281	-7.32422	-7.93457	-7.01904	-11.2915	-12.207
spike12	4.27246	6.71387	-7.93457	-4.88281	-7.32422	-7.93457	-7.01904	-11.2915	-12.207	-16.7847	-13.4277	-14.9536	-6.10352	-1.83105	-1.2207	0	0.915527	5.79834	0	4.27246	-0.915527	4.88281	-0.610352	3.35693	4.27246	1.52588	-1.83105	-0.305176	-2.44141	4.27246	3.66211	2.13623
spike13	-1.52588	3.96729	6.71387	6.40869	4.27246	1.2207	7.01904	2.44141	-19.8364	-18.0054	-12.5122	-0.915527	7.62939	7.93457	9.15527	11.9019	11.5967	13.4277	15.2588	6.40869	4.57764	-0.305176	2.13623	3.96729	-1.83105	3.05176	1.83105	3.05176	-5.49316	-2.74658	-8.23975	-1.52588
spike14	-1.52588	0.610352	0.305176	0.610352	-1.52588	-0.305176	-2.74658	-11.5967	-14.6484	-14.0381	-3.05176	-3.66211	8.23975	3.05176	10.0708	11.9019	12.5122	12.207	6.40869	11.2915	2.44141	3.96729	-2.74658	1.52588	0.305176	-10.0708	-7.93457	-12.8174	-7.32422	-10.6812	-12.8174	-6.40869
spike15	0.915527	0.610352	-3.35693	-2.44141	3.66211	-3.96729	0.305176	-2.44141	-18.6157	-18.6157	-0.610352	6.71387	10.6812	14.6484	19.8364	17.395	17.7002	11.9019	9.76562	4.27246	0.610352	1.52588	4.88281	-3.05176	-4.88281	-1.52588	-11.9019	-10.9863	-10.376	-7.01904	-5.79834	-8.54492
spike16	6.71387	6.10352	-0.915527	-2.44141	-5.79834	-3.66211	-5.18799	-6.40869	-11.9019	-1.52588	-5.79834	-6.40869	-7.93457	2.74658	2.13623	-2.44141	7.01904	10.0708	12.8174	5.49316	3.05176	-1.52588	0.610352	-5.18799	2.13623	2.13623	3.66211	7.01904	1.83105	8.23975	5.49316	3.35693
spike17	-1.83105	0	-1.2207	-0.305176	-10.0708	-3.35693	-6.71387	-10.9863	-14.0381	-18.3105	-15.564	-3.96729	5.49316	10.9863	12.5122	12.207	13.4277	12.207	8.8501	13.1226	6.40869	5.18799	-0.610352	0	0.305176	-1.2207	-0.915527	-3.05176	-2.74658	-5.79834	-0.610352	-1.52588
spike18	-2.44141	-3.66211	-0.305176	1.2207	-2.74658	-5.79834	6.10352	-9.15527	-21.0571	-17.395	-6.10352	-2.13623	3.96729	7.93457	11.2915	4.88281	1.52588	-4.57764	-3.96729	0.610352	4.57764	3.96729	3.96729	10.0708	11.5967	9.46045	8.8501	4.57764	3.96729	9.15527	6.71387	4.57764
spike19	9.15527	6.71387	4.57764	8.23975	-3.66211	-3.96729	-3.96729	-9.15527	-14.3433	-7.93457	-13.1226	-0.915527	-7.93457	-6.10352	-7.62939	-7.32422	-9.46045	-7.93457	-1.83105	-4.27246	1.52588	0.305176	-2.74658	2.44141	-1.83105	1.52588	5.49316	6.10352	5.18799	0	1.83105	0.610352
spike20	2.13623	1.52588	0	-7.01904	-1.2207	-1.83105	-1.83105	-4.57764	-11.9019	-15.8691	-7.32422	-0.915527	4.57764	4.88281	7.62939	14.0381	13.1226	8.54492	3.35693	9.15527	1.2207	5.49316	10.6812	5.79834	0	3.66211	-8.54492	-2.44141	1.83105	3.35693	-10.0708	-6.71387
spike21	-3.35693	-3.66211	-1.2207	0.610352	-3.66211	-4.27246	-4.27246	-3.96729	-14.3433	-1.52588	0	-4.27246	-1.52588	5.79834	6.71387	3.96729	4.88281	6.71387	9.15527	7.62939	8.23975	4.27246	-1.2207	-0.610352	-2.44141	0	0.915527	0	5.18799	-5.18799	0.610352	-3.05176
spike22	3.05176	-3.35693	-4.88281	-1.83105	1.2207	-1.2207	2.13623	-3.66211	-14.0381	-16.1743	-3.35693	1.2207	6.10352	8.8501	8.23975	9.46045	11.9019	8.54492	8.54492	10.9863	8.8501	3.66211	9.76562	1.83105	1.2207	-2.13623	-11.5967	-7.32422	-7.93457	-13.4277	-9.15527	-5.49316
spike23	-4.57764	2.13623	1.2207	-3.96729	-2.44141	0	2.13623	-10.9863	-16.1743	-20.1416	-8.54492	-4.27246	2.74658	8.23975	6.40869	12.5122	10.9863	10.376	8.54492	12.207	5.49316	17.0898	5.49316	7.62939	-3.05176	-5.18799	-6.10352	-1.2207	-4.88281	-12.207	-7.32422	-7.32422
spike24	-7.01904	-6.10352	-1.52588	-6.40869	0	0.915527	2.74658	-0.915527	-14.9536	-10.376	3.35693	0.610352	7.32422	5.49316	5.18799	3.66211	6.10352	10.6812	14.9536	8.54492	12.5122	2.74658	1.52588	-2.13623	-4.57764	-5.49316	-6.71387	-4.57764	-5.79834	-9.46045	-6.10352	-2.13623
spike25	-1.83105	-3.96729	-4.88281	-6.40869	-0.305176	-6.71387	3.96729	1.83105	-11.9019	-20.752	-18.9209	-4.88281	7.93457	12.207	10.376	20.1416	15.564	12.207	13.7329	4.57764	6.40869	4.88281	-3.66211	3.05176	-3.66211	-3.05176	-2.13623	-10.376	-7.62939	-3.66211	-5.18799	-3.96729
spike26	-4.88281	-4.27246	-4.88281	4.88281	4.27246	1.83105	5.79834	13.4277	-14.9536	-29.2969	-19.8364	-2.13623	3.66211	10.376	13.1226	17.7002	17.7002	18.3105	5.18799	4.88281	7.62939	12.207	2.74658	0	0.305176	0.915527	-7.01904	-9.76562	2.44141	-0.305176	-8.54492	-6.71387
spike27	2.44141	3.05176	2.74658	1.2207	5.18799	4.88281	7.62939	-6.10352	-25.6348	-18.0054	-3.35693	7.32422	10.6812	11.5967	16.7847	9.76562	7.32422	6.10352	7.93457	2.44141	1.83105	-2.13623	1.83105	-5.79834	-4.27246	-5.18799	-3.66211	-3.05176	2.13623	-9.15527	-5.49316	-1.52588
spike28	3.35693	9.15527	3.96729	5.49316	2.13623	0.915527	-5.18799	-6.10352	-11.9019	-3.96729	1.2207	-4.57764	0	-1.2207	7.62939	-7.01904	-13.4277	0.305176	0.915527	-2.44141	2.13623	0.610352	2.74658	-6.10352	0.305176	1.52588	8.8501	0.915527	5.18799	3.35693	-1.2207	2.44141
spike29	1.2207	-0.305176	-2.13623	-1.52588	-3.35693	0	-1.2207	-6.71387	-13.4277	-13.7329	0.610352	4.27246	3.35693	6.71387	13.7329	7.01904	5.49316	4.88281	10.9863	12.8174	7.01904	2.13623	-1.83105	5.79834	5.18799	3.66211	2.74658	-5.79834	-3.35693	-5.18799	-1.83105	-3.35693
spike30	10.9863	5.18799	3.05176	4.27246	-0.610352	-7.01904	-2.13623	-7.93457	-11.9019	-17.7002	-9.46045	0	2.44141	4.57764	11.2915	15.2588	19.5312	17.7002	7.62939	17.7002	8.23975	3.96729	7.32422	-2.74658	1.2207	-5.49316	-10.376	-9.15527	-11.5967	-7.32422	-4.88281	-2.13623
spike31	3.05176	-0.610352	0	-0.915527	1.83105	1.2207	7.01904	-7.32422	-14.9536	-16.1743	-12.8174	-7.01904	0.915527	6.10352	7.62939	17.7002	12.5122	9.15527	10.6812	10.9863	0.610352	-0.915527	3.66211	0.915527	4.57764	3.96729	3.05176	2.44141	4.57764	2.44141	-3.35693	-2.74658
spike32	2.74658	4.57764	5.79834	-3.35693	-2.44141	-2.74658	4.27246	4.27246	-15.8691	-23.1934	-11.5967	-2.44141	4.57764	4.27246	6.10352	5.18799	9.15527	11.5967	9.76562	13.1226	8.23975	3.05176	2.44141	-2.74658	0.305176	-0.305176	-1.83105	-0.305176	-3.05176	-10.376	0.305176	-0.305176
spike33	1.52588	-0.305176	2.44141	6.71387	2.44141	-3.35693	0.305176	-3.05176	-17.395	-18.9209	-15.8691	-5.49316	5.79834	9.15527	11.2915	15.564	19.2261	14.0381	9.76562	9.76562	7.93457	2.13623	5.79834	2.74658	-1.52588	-4.57764	-0.610352	-4.27246	-4.88281	-9.46045	-8.54492	-9.76562
spike34	3.05176	0.610352	1.2207	-0.610352	1.83105	-0.305176	7.32422	-2.74658	-18.6157	-25.9399	-17.7002	-5.79834	1.52588	13.7329	14.3433	15.2588	17.7002	15.564	15.8691	7.93457	11.2915	8.23975	3.05176	-2.44141	-5.18799	-4.88281	-1.2207	-9.46045	-8.23975	-10.6812	-14.9536	-9.76562
spike35	5.49316	-0.610352	-0.305176	-6.10352	3.05176	7.01904	-1.83105	-6.71387	-25.3296	-17.7002	0	4.27246	7.93457	12.5122	10.9863	17.395	12.8174	9.15527	12.207	15.564	11.9019	12.207	3.05176	2.44141	-2.44141	-2.74658	-8.23975	-6.71387	-10.376	-12.5122	-10.0708	-8.54492
spike36	-2.44141	0	-0.610352	-1.52588	-3.05176	-4.88281	0.305176	-7.32422	-18.9209	-20.752	-10.9863	3.96729	1.83105	8.8501	5.79834	18.0054	17.7002	12.5122	12.5122	6.10352	-1.83105	0.305176	-2.44141	1.52588	3.05176	4.27246	-7.01904	-3.96729	-4.57764	-3.66211	-7.93457	-5.18799
spike37	12.5122	8.23975	6.10352	6.10352	7.32422	0	-3.05176	-11.2915	-22.583	-22.583	-19.2261	-4.27246	-3.05176	0	-0.915527	1.83105	2.13623	6.40869	5.18799	0.610352	7.32422	3.66211	6.10352	0.610352	3.05176	3.35693	-1.83105	-7.01904	-4.88281	0.915527	-7.01904	-3.66211
spike38	2.44141	-2.74658	1.83105	-1.52588	-4.57764	-0.305176	1.2207	-7.01904	-15.8691	-12.5122	-0.305176	4.57764	8.8501	15.8691	17.395	12.5122	8.8501	8.8501	12.8174	5.49316	13.7329	5.79834	1.2207	-0.305176	-3.35693	-7.01904	-15.2588	0	-1.2207	-1.52588	-4.27246	-5.79834
spike39	-3.05176	-1.2207	-8.54492	-5.79834	-1.2207	-5.79834	5.79834	-7.01904	-17.395	-18.6157	-7.01904	7.62939	15.564	15.8691	19.8364	17.395	19.5312	13.1226	14.3433	8.8501	5.49316	3.66211	5.18799	-4.57764	0.610352	-9.15527	-9.46045	-8.54492	-6.71387	-6.71387	-7.93457	-11.5967
spike40	-1.2207	-3.05176	-3.66211	2.74658	0.610352	0	3.05176	3.66211	-15.564	-5.49316	4.27246	4.57764	7.32422	11.2915	6.10352	9.15527	3.05176	4.27246	7.93457	6.71387	11.9019	3.96729	2.44141	-2.44141	-1.2207	0.610352	-0.305176	-0.915527	-9.46045	-4.88281	-5.79834	-9.46045
spike41	6.71387	7.01904	7.32422	-1.83105	-6.10352	-9.76562	-3.96729	-8.23975	-13.1226	-7.32422	-5.49316	-4.27246	-0.305176	1.2207	7.93457	0	2.44141	2.74658	9.76562	2.44141	2.74658	9.46045	3.96729	-0.610352	-0.305176	-4.57764	-4.88281	0.305176	1.52588	-5.49316	-4.27246	-0.305176
spike42	0.305176	1.83105	5.18799	4.27246	1.2207	3.05176	5.18799	-7.32422	-15.2588	-8.23975	0.610352	6.71387	6.10352	7.93457	5.18799	2.74658	8.23975	8.23975	4.88281	8.23975	-1.83105	1.52588	-0.305176	-1.52588	-4.27246	3.66211	-8.54492	-2.74658	-4.27246	-4.57764	-5.18799	-6.71387
spike43	-3.35693	0.305176	-2.74658	1.83105	0.305176	5.49316	3.35693	-3.35693	-21.0571	-26.8555	-16.7847	-4.57764	-1.52588	13.4277	21.6675	21.0571	19.2261	15.8691	13.1226	10.9863	6.10352	5.79834	4.57764	0.610352	1.2207	-3.96729	-1.83105	-6.40869	-10.6812	-4.88281	-2.44141	-9.15527
spike44	3.96729	1.2207	-1.52588	-1.83105	-2.74658	1.83105	2.74658	-6.71387	-22.8882	-17.7002	-14.0381	-4.57764	3.96729	3.05176	4.88281	10.376	12.8174	20.4468	14.0381	4.57764	7.62939	6.71387	6.40869	-1.52588	-3.96729	-7.32422	-2.74658	-0.305176	-8.23975	-10.376	-11.9019	-3.96729
spike45	2.44141	-0.305176	-0.915527	-2.44141	-5.18799	-0.305176	8.54492	-3.96729	-25.0244	-16.1743	-8.54492	0.915527	6.71387	6.40869	13.1226	17.395	7.93457	12.8174	4.57764	1.52588	1.2207	4.88281	-6.40869	-5.49316	-3.05176	-7.32422	-6.10352	-4.88281	-5.18799	-6.40869	-4.88281	-2.44141
spike46	-0.305176	3.66211	3.35693	-0.305176	-5.79834	0.610352	1.2207	-6.71387	-15.8691	-3.66211	-4.57764	-3.05176	0	-2.13623	-1.52588	-0.610352	-3.66211	-5.49316	1.83105	5.18799	2.44141	1.83105	-1.2207	-2.13623	-3.66211	-0.305176	3.05176	5.18799	-2.13623	0.610352	0.915527	-3.35693
spike47	-1.52588	1.52588	-0.305176	4.88281	-0.305176	0	1.83105	-9.76562	-29.6021	-22.8882	-6.10352	2.44141	16.4795	18.3105	24.4141	18.0054	17.7002	13.1226	15.2588	8.54492	6.71387	2.74658	1.83105	2.44141	-2.74658	-3.66211	-6.71387	-5.49316	-2.74658	-1.2207	-12.8174	-8.23975
spike48	-5.49316	-4.27246	-6.10352	-4.88281	-4.88281	-4.27246	1.2207	0.305176	-16.4795	-19.2261	-4.88281	3.05176	6.71387	8.23975	13.7329	14.6484	9.15527	6.40869	7.01904	3.35693	0	3.35693	1.52588	-8.23975	-9.46045	-6.10352	-1.83105	1.2207	-12.8174	1.2207	-7.62939	1.2207
spike49	5.49316	2.44141	0.610352	4.57764	7.01904	-0.305176	-1.2207	-5.79834	-17.395	-14.9536	-3.66211	-0.305176	12.207	7.01904	1.52588	1.83105	8.23975	0.305176	6.71387	11.9019	6.71387	2.13623	-1.2207	0	1.83105	-4.27246	-2.74658	-6.10352	-6.71387	-3.35693	-6.10352	-2.44141
spike50	0.305176	1.2207	3.96729	4.88281	1.83105	0.610352	-0.305176	-1.2207	-13.4277	-10.0708	-15.8691	-11.5967	-6.71387	-1.83105	3.66211	5.18799	8.54492	6.10352	7.62939	6.40869	9.46045	5.79834	3.66211	0.305176	1.83105	8.54492	-0.610352	-0.610352	2.44141	1.52588	-8.54492	-0.305176
spike51	-4.88281	-0.915527	-1.52588	0.610352	-6.10352	-3.96729	0.915527	-3.66211	-17.7002	-17.0898	-4.57764	-10.376	6.10352	11.9019	11.5967	15.564	13.7329	7.62939	11.9019	10.6812	9.46045	4.27246	-0.610352	1.83105	3.96729	-1.52588	-1.52588	1.83105	3.66211	-7.01904	-4.57764	-4.27246
spike52	-2.13623	-2.13623	0	-0.915527	0	2.74658	4.88281	-5.79834	-25.3296	-23.8037	-10.376	0.610352	13.7329	12.8174	13.7329	11.5967	12.5122	3.96729	10.376	5.49316	5.79834	4.57764	1.52588	5.49316	2.74658	3.35693	-1.2207	-6.40869	-4.27246	-1.83105	-6.40869	-1.2207
spike53	6.40869	-2.13623	3.35693	-0.610352	1.2207	-0.305176	4.57764	-6.71387	-14.6484	-7.01904	-7.62939	2.13623	7.93457	7.62939	6.40869	-0.915527	8.8501	1.52588	3.96729	0.915527	7.01904	1.52588	0.610352	3.35693	0.915527	4.88281	1.52588	-2.13623	1.2207	1.52588	-4.88281	-6.40869
spike54	7.01904	8.23975	2.44141	7.62939	3.05176	4.57764	7.93457	1.52588	-14.0381	-14.0381	-9.46045	-3.35693	7.62939	12.8174	16.4795	15.8691	27.1606	22.2778	11.2915	7.93457	4.88281	3.96729	-0.915527	3.35693	0.610352	2.44141	-1.83105	-10.9863	-8.23975	-4.88281	-14.6484	-13.7329
spike55	2.74658	2.44141	-1.83105	2.13623	2.44141	2.13623	-3.05176	-8.54492	-22.2778	-8.54492	-1.2207	6.10352	11.5967	8.54492	13.1226	9.76562	14.6484	9.76562	3.05176	4.88281	1.52588	5.49316	7.62939	2.74658	2.13623	3.05176	5.79834	-3.96729	-3.05176	-2.74658	-4.88281	-8.54492
spike56	0.610352	-2.74658	-5.79834	3.66211	0.305176	-4.57764	2.44141	2.44141	-17.395	-21.0571	-13.1226	1.52588	7.62939	12.207	15.564	14.9536	9.76562	12.5122	11.9019	5.49316	2.74658	6.10352	0.915527	-1.52588	-9.76562	-1.83105	-1.83105	-7.01904	-6.40869	-7.32422	-9.76562	-5.49316
spike57	-2.13623	-0.305176	2.44141	-1.2207	-8.54492	-5.49316	3.35693	4.27246	-20.1416	-18.0054	-10.9863	-3.96729	6.71387	8.8501	9.15527	11.5967	14.0381	14.9536	10.376	8.54492	12.5122	5.18799	4.27246	-1.52588	0.915527	2.13623	5.49316	-1.83105	-2.44141	-7.62939	-12.207	-3.66211
spike58	1.2207	-3.66211	2.74658	0	0	1.52588	7.01904	3.35693	-11.9019	-25.9399	-25.3296	-16.4795	-7.32422	1.52588	12.207	12.207	11.9019	13.1226	17.7002	15.8691	17.395	12.207	10.0708	7.62939	5.79834	2.13623	-9.76562	-7.01904	-8.8501	-10.0708	-5.18799	-3.05176
spike59	7.93457	-0.305176	6.71387	0.915527	-3.35693	1.52588	1.52588	-2.13623	-12.8174	-7.01904	-9.46045	-4.57764	0.305176	1.83105	6.40869	3.35693	3.96729	2.74658	-1.83105	0	2.74658	4.57764	1.2207	0	0.305176	-6.40869	5.79834	-0.305176	-0.610352	0.915527	2.13623	2.13623
spike60	-3.05176	3.66211	-5.18799	2.44141	0	0.610352	-2.13623	0.610352	-13.1226	-6.10352	-6.40869	0.610352	1.83105	-1.52588	-1.2207	7.93457	3.05176	-3.05176	-0.915527	-0.610352	-0.915527	-11.5967	-7.01904	-5.18799	4.57764	3.66211	6.10352	5.18799	3.35693	10.376	6.40869	7.62939
spike61	4.88281	6.40869	4.88281	7.62939	-1.52588	4.57764	7.01904	-7.93457	-28.0762	-18.6157	-14.3433	0.610352	0.915527	2.74658	2.74658	6.40869	9.46045	9.76562	17.395	6.10352	5.79834	-1.2207	-3.66211	0.610352	-2.44141	0.610352	-2.13623	3.35693	-0.610352	-5.49316	0.305176	1.83105
spike62	-3.96729	-4.88281	5.79834	-1.52588	-0.305176	-3.66211	10.6812	-1.83105	-19.2261	-17.395	-10.376	-2.44141	4.27246	4.57764	12.207	8.54492	16.4795	9.76562	7.93457	7.93457	1.2207	5.49316	-0.610352	0.610352	1.2207	-0.915527	0	-5.49316	-3.66211	-8.23975	-3.66211	-3.66211
spike63	4.88281	1.52588	6.40869	8.54492	6.40869	2.44141	6.40869	3.66211	-14.9536	-17.395	-11.2915	-7.93457	0	9.15527	15.564	18.6157	11.2915	6.10352	1.2207	8.8501	8.54492	1.2207	-8.8501	-25.6348	-21.6675	-18.6157	-3.05176	4.88281	10.9863	7.93457	16.7847	8.23975
spike64	18.6157	11.2915	6.10352	1.2207	8.8501	8.54492	1.2207	-8.8501	-25.6348	-21.6675	-18.6157	-3.05176	4.88281	10.9863	7.93457	16.7847	8.23975	2.44141	7.01904	0.610352	1.2207	0.610352	-0.610352	-1.52588	-4.27246	2.44141	-3.05176	-11.5967	-11.5967	-11.5967	-15.2588	-7.62939
spike65	-4.27246	1.83105	-3.96729	-3.05176	-7.62939	7.01904	-2.44141	-3.05176	-13.4277	-23.4985	-6.71387	-3.35693	-0.305176	3.96729	6.71387	10.9863	14.0381	10.376	13.4277	10.6812	6.71387	8.23975	8.54492	3.05176	0.305176	0	-7.32422	-8.23975	-7.01904	-7.01904	-0.915527	-10.9863
spike66	2.13623	1.83105	3.05176	-4.27246	-3.05176	5.49316	1.52588	-6.71387	-14.0381	-12.8174	-12.8174	-3.05176	0.305176	8.23975	14.6484	15.8691	14.3433	9.46045	10.0708	6.40869	12.207	-1.83105	7.01904	0	-0.915527	-0.305176	-1.52588	0.610352	-4.27246	-10.9863	-10.376	-6.10352
spike67	2.74658	1.2207	2.74658	4.27246	2.74658	5.49316	3.66211	-0.915527	-22.8882	-20.1416	-16.1743	-0.305176	7.62939	10.9863	3.96729	-1.52588	1.83105	10.9863	8.54492	5.49316	2.13623	9.15527	6.71387	-2.74658	-0.305176	-5.18799	-0.915527	1.2207	1.2207	-5.18799	-0.915527	-4.27246
spike68	5.49316	8.8501	7.01904	3.05176	-2.13623	-3.96729	-3.66211	-7.93457	-22.2778	-11.5967	0.305176	1.2207	2.74658	6.10352	4.88281	11.9019	10.6812	7.62939	10.0708	9.76562	6.71387	0.610352	-3.05176	-1.83105	-6.10352	-4.88281	0.610352	-7.32422	-10.6812	-10.0708	-3.05176	3.35693
spike69	-4.88281	0.610352	-7.32422	-10.6812	-10.0708	-3.05176	3.35693	-4.88281	-16.4795	-19.5312	-12.207	2.13623	11.2915	3.66211	10.0708	9.76562	6.40869	3.35693	3.96729	7.32422	3.96729	4.88281	0.915527	-6.71387	0.305176	-1.2207	6.10352	5.18799	7.32422	8.23975	-3.35693	-13.4277
spike70	8.54492	5.79834	5.18799	2.74658	0	7.01904	2.13623	1.83105	-16.4795	-12.5122	-7.32422	-1.52588	-1.2207	10.0708	10.9863	13.4277	11.9019	6.71387	0	2.74658	4.27246	9.15527	3.35693	1.83105	-2.44141	-3.96729	-4.88281	-3.96729	-8.23975	-6.10352	0	-7.62939
spike71	-3.05176	-3.66211	-6.71387	-1.83105	-4.57764	5.18799	3.05176	-3.35693	-18.9209	-14.0381	-7.62939	-4.88281	-0.305176	7.01904	2.44141	11.2915	4.57764	11.2915	15.2588	14.3433	8.23975	1.52588	2.13623	-1.52588	-0.305176	-0.305176	0	-8.23975	-7.32422	-5.18799	-10.376	-1.52588
spike72	0.915527	0.610352	-3.05176	1.83105	-1.83105	3.35693	-3.05176	-3.05176	-18.9209	-10.6812	2.44141	2.13623	5.79834	10.376	8.23975	4.88281	2.44141	3.66211	7.32422	7.93457	-6.10352	-6.71387	2.13623	0.915527	-3.05176	3.05176	5.18799	3.35693	-4.57764	-3.66211	0.305176	-1.83105
spike73	1.2207	-1.83105	6.10352	3.05176	0	1.2207	1.2207	3.35693	-18.3105	-15.8691	-7.62939	3.66211	13.1226	15.564	14.0381	9.15527	13.1226	8.8501	7.62939	11.9019	4.27246	0	4.88281	1.2207	0.305176	1.83105	-2.44141	-3.35693	-3.66211	-2.74658	-3.05176	-13.4277
spike74	-1.83105	1.2207	-1.52588	-0.305176	6.71387	5.79834	2.74658	-10.6812	-17.0898	-18.3105	-3.96729	0.610352	1.83105	12.5122	8.8501	11.5967	14.6484	14.6484	14.3433	9.15527	7.62939	5.18799	-2.74658	3.35693	-0.305176	-8.8501	-10.376	-3.96729	-11.2915	-7.62939	-9.15527	-3.35693
spike75	-3.05176	-0.915527	-0.305176	2.44141	-4.88281	-3.66211	2.74658	-1.52588	-25.3296	-16.7847	-14.0381	7.32422	10.376	9.76562	21.0571	11.5967	10.6812	8.54492	10.376	7.32422	-1.2207	-6.10352	-4.27246	-1.83105	1.83105	-4.27246	0.305176	3.96729	2.13623	2.13623	-3.66211	-5.79834
spike76	0	2.74658	-0.610352	4.27246	4.27246	-4.57764	0	-4.57764	-12.8174	-10.6812	-6.40869	0.305176	2.44141	7.32422	13.7329	10.6812	8.8501	3.96729	6.10352	8.23975	2.74658	-0.610352	5.49316	6.40869	-3.35693	0.610352	-3.96729	-11.5967	-4.88281	-2.13623	0.610352	-9.76562
spike77	-11.5967	-4.88281	-2.13623	0.610352	-9.76562	-8.8501	-6.10352	-8.54492	-16.1743	-10.376	-6.40869	-2.74658	-2.74658	-2.74658	-8.8501	-4.27246	-1.52588	0.305176	6.10352	3.66211	2.74658	-1.2207	-7.62939	-2.13623	1.52588	3.66211	6.10352	11.5967	16.4795	10.6812	14.0381	6.71387
spike78	6.10352	3.05176	9.15527	8.8501	2.74658	1.2207	-4.88281	-7.93457	-12.5122	-12.5122	-7.93457	-5.79834	-2.13623	4.57764	8.23975	11.9019	11.9019	6.10352	8.54492	7.93457	7.01904	-0.610352	10.0708	-0.610352	-7.32422	-4.88281	-3.96729	-1.83105	-3.96729	-8.8501	-9.15527	-4.57764
spike79	-4.88281	-3.96729	-1.83105	-3.96729	-8.8501	-9.15527	-4.57764	-9.15527	-22.2778	-29.2969	-13.4277	-5.79834	7.32422	15.564	5.49316	6.10352	3.35693	2.13623	3.66211	10.9863	10.9863	3.05176	9.15527	5.49316	1.83105	3.35693	-1.2207	2.44141	-2.44141	-6.10352	-4.88281	-15.2588
spike80	5.49316	1.83105	3.35693	-1.2207	2.44141	-2.44141	-6.10352	-4.88281	-15.2588	-13.4277	-8.8501	-4.88281	-8.54492	3.35693	1.83105	6.40869	5.49316	6.71387	1.83105	7.01904	6.71387	6.40869	10.0708	5.49316	6.10352	4.27246	7.01904	2.74658	1.83105	0.610352	-6.40869	-6.10352
spike81	8.54492	6.71387	6.10352	8.54492	2.13623	-2.44141	-10.376	-5.18799	-12.5122	-7.62939	-2.44141	-0.915527	-10.9863	-0.915527	-3.96729	3.96729	-0.305176	-0.305176	3.35693	-0.915527	0.610352	0.915527	0.305176	-3.66211	-2.44141	-0.305176	2.74658	3.05176	-7.01904	-5.79834	-8.54492	-3.05176
spike82	2.44141	-3.05176	-0.610352	1.83105	-3.35693	8.54492	1.2207	-0.915527	-15.2588	-2.13623	-5.79834	0.610352	0.305176	7.62939	-0.610352	-1.83105	-3.35693	0	3.05176	6.40869	1.52588	-1.2207	-7.32422	-0.915527	-3.35693	-3.96729	-3.96729	2.44141	-2.74658	3.35693	2.74658	7.32422
spike83	1.83105	-1.83105	1.83105	1.2207	1.2207	2.44141	-1.52588	-7.93457	-18.6157	-14.6484	-2.44141	5.18799	4.57764	10.6812	9.15527	11.2915	13.7329	12.5122	5.18799	8.8501	9.76562	6.71387	-0.610352	4.88281	0.915527	-0.915527	1.2207	-3.66211	-5.79834	-6.40869	-3.96729	-6.40869
spike84	3.05176	3.05176	5.79834	0.305176	3.05176	-2.44141	-2.74658	1.2207	-15.8691	-28.6865	-21.0571	-7.62939	-2.13623	7.32422	6.10352	15.2588	15.2588	16.1743	13.4277	12.5122	7.62939	2.74658	-1.83105	0.915527	-3.66211	-7.32422	-1.52588	-1.83105	-3.66211	-3.05176	-3.05176	-4.27246
spike85	1.2207	5.18799	2.13623	5.49316	-1.2207	3.96729	-4.88281	-9.46045	-19.5312	-14.9536	-0.610352	2.74658	11.5967	18.0054	12.5122	7.93457	5.79834	6.71387	11.9019	5.79834	8.8501	2.13623	1.83105	-5.79834	-6.40869	-5.79834	-4.27246	-13.1226	-8.23975	-7.62939	-13.4277	-9.46045
spike86	-2.13623	-0.610352	-2.44141	-4.27246	-1.2207	2.44141	-2.44141	-9.76562	-15.8691	-13.4277	-4.88281	0.915527	14.0381	12.5122	16.4795	12.207	10.9863	11.5967	8.23975	10.6812	9.15527	3.05176	5.49316	4.57764	-0.915527	-1.83105	-11.9019	-6.71387	-9.46045	-4.88281	-2.74658	0.915527
spike87	-5.18799	1.52588	4.57764	-1.83105	3.05176	6.10352	-1.2207	-8.23975	-28.3813	-23.8037	-13.4277	-6.71387	3.66211	8.23975	11.2915	15.8691	19.5312	14.6484	21.0571	10.6812	18.6157	10.9863	11.5967	2.74658	2.44141	-2.44141	-3.35693	-4.88281	-4.27246	-14.0381	-9.76562	-11.2915
spike88	10.9863	11.5967	2.74658	2.44141	-2.44141	-3.35693	-4.88281	-4.27246	-14.0381	-9.76562	-11.2915	-10.9863	-11.9019	-2.13623	-6.10352	-6.71387	-3.05176	1.83105	-4.88281	-9.46045	-6.10352	-0.610352	-2.74658	-7.32422	-4.57764	6.40869	8.23975	4.27246	3.35693	2.74658	-2.74658	-0.915527
spike89	6.40869	-1.52588	-0.610352	-1.2207	0	3.05176	-5.49316	-7.01904	-11.9019	-14.6484	-4.27246	-2.13623	7.93457	7.01904	10.6812	7.93457	10.0708	8.54492	-0.305176	-0.305176	1.2207	-3.05176	0	0.915527	0.305176	1.2207	3.35693	-3.66211	-7.01904	-4.88281	-11.9019	-3.66211
spike90	3.05176	3.05176	-2.44141	1.2207	-0.305176	5.49316	4.57764	7.62939	-12.8174	-3.35693	1.52588	-2.74658	-0.305176	-2.44141	-6.71387	-0.915527	-2.44141	-1.2207	-1.52588	1.2207	2.13623	-3.05176	-8.23975	-12.5122	-9.46045	-2.74658	1.2207	4.88281	3.96729	5.79834	6.10352	6.71387
spike91	3.05176	3.05176	-1.83105	0.305176	-5.49316	4.27246	3.66211	-0.610352	-19.8364	-25.9399	-11.2915	-4.27246	5.49316	6.40869	14.3433	12.8174	7.01904	10.6812	11.9019	14.6484	9.46045	3.35693	5.79834	4.88281	1.52588	-4.27246	-5.18799	-7.93457	-4.27246	-1.83105	-7.93457	-1.83105
spike92	-1.83105	-5.49316	-4.88281	-7.62939	-4.88281	-5.18799	-5.79834	-8.8501	-22.583	-32.3486	-19.2261	-0.915527	7.01904	10.376	17.0898	17.395	7.93457	7.93457	7.32422	6.10352	2.74658	5.79834	5.79834	0.305176	6.40869	1.2207	1.83105	0	0.915527	2.74658	1.52588	0.915527
spike93	-3.35693	-3.66211	-6.71387	-4.57764	1.52588	6.10352	3.96729	1.52588	-17.0898	-16.1743	-6.10352	-2.44141	7.01904	9.46045	9.76562	10.6812	13.1226	16.4795	8.54492	5.49316	12.207	5.49316	6.71387	-1.52588	7.32422	-2.74658	-0.915527	-4.88281	-11.2915	-11.5967	-9.15527	-13.7329
spike94	-5.18799	-3.66211	3.66211	-1.83105	1.2207	1.83105	3.66211	2.13623	-14.3433	-13.1226	-8.8501	2.74658	7.93457	9.46045	14.3433	9.76562	13.1226	5.79834	7.93457	6.71387	6.40869	4.57764	1.52588	3.96729	1.83105	-3.66211	-1.2207	-5.18799	-1.52588	-11.9019	-10.6812	-6.10352
spike95	-1.83105	6.71387	-3.66211	3.05176	1.52588	1.2207	0.915527	2.74658	-12.8174	-25.3296	-12.5122	7.01904	9.76562	0.610352	7.32422	1.83105	2.74658	7.62939	8.23975	-0.305176	4.57764	0.305176	-2.74658	-1.52588	-3.35693	-3.05176	-1.52588	-0.305176	5.18799	-8.54492	-6.40869	-5.18799
spike96	-2.13623	0.305176	-0.610352	0.610352	2.74658	3.66211	-1.2207	-1.2207	-13.7329	-15.2588	-6.40869	-4.88281	1.52588	3.66211	4.88281	10.9863	9.46045	4.88281	15.8691	9.15527	10.9863	3.05176	6.10352	-3.35693	-1.2207	-6.40869	-5.79834	0.610352	1.52588	-5.18799	-4.57764	2.74658
spike97	-5.79834	-2.13623	5.18799	-0.305176	-3.35693	-3.66211	-6.40869	-7.01904	-19.2261	-18.6157	-7.93457	-2.44141	4.57764	4.57764	13.4277	11.5967	12.8174	9.15527	12.5122	3.05176	5.18799	-6.71387	-2.13623	-4.27246	1.2207	2.74658	2.44141	-8.54492	-10.376	-2.13623	-4.88281	-7.93457
spike98	0	-2.13623	-2.74658	-7.32422	-3.96729	-5.49316	-7.62939	-8.54492	-12.5122	-4.27246	0.915527	3.96729	9.76562	2.74658	0.305176	6.10352	2.44141	0.915527	-0.305176	2.44141	4.27246	-4.88281	-5.18799	-8.54492	-8.8501	2.74658	3.96729	-0.915527	3.96729	3.66211	7.32422	-0.305176
spike99	1.52588	7.01904	7.01904	6.71387	-2.74658	-2.44141	-0.610352	-3.05176	-12.8174	-21.9727	-17.7002	-12.8174	-4.88281	5.49316	6.40869	8.8501	7.01904	12.5122	7.62939	7.32422	5.49316	3.05176	3.35693	1.52588	2.74658	1.52588	-3.96729	-1.2207	-0.915527	0.610352	1.2207	2.44141
spike100	-3.05176	-5.18799	-8.8501	-5.18799	-6.10352	-10.0708	-9.15527	-0.610352	-21.6675	-28.9917	-27.4658	-13.7329	0.610352	7.93457	7.01904	11.5967	8.54492	8.23975	8.8501	7.01904	1.2207	5.49316	8.23975	7.62939	1.2207	4.27246	3.96729	1.2207	-1.2207	-0.610352	0.915527	-1.52588
spike101	-7.01904	-2.13623	-5.18799	-5.49316	-3.05176	3.05176	10.376	-10.0708	-16.7847	-11.2915	3.05176	11.9019	12.207	13.1226	13.1226	10.6812	10.6812	4.27246	3.35693	8.23975	2.44141	1.83105	-4.88281	-5.18799	-4.27246	-5.49316	-3.35693	-5.79834	-1.52588	-9.46045	-4.88281	-7.93457
spike102	0.915527	0.610352	-1.2207	-3.35693	1.52588	2.13623	2.44141	-3.66211	-15.564	-19.2261	-7.01904	9.46045	9.76562	14.3433	19.8364	21.9727	18.3105	10.9863	18.3105	15.2588	5.79834	7.32422	0.610352	-3.05176	-3.35693	-0.610352	-5.79834	-4.88281	-12.207	-11.5967	-7.62939	-14.0381
spike103	0.610352	3.05176	2.13623	3.35693	9.15527	-0.610352	-4.57764	-4.88281	-14.0381	-9.46045	-9.76562	0	-3.35693	0	-2.13623	-0.915527	3.66211	1.83105	3.35693	9.15527	0	-1.2207	-1.52588	-1.52588	4.57764	8.23975	2.13623	0.305176	-6.10352	-3.35693	-5.49316	-5.49316
spike104	-0.305176	-6.71387	-3.05176	-7.62939	-8.8501	-5.18799	-3.35693	-7.01904	-20.1416	-9.46045	-1.83105	7.32422	7.93457	7.32422	11.2915	11.5967	10.376	12.5122	16.1743	10.0708	7.62939	9.76562	1.2207	-0.610352	-4.57764	-8.23975	-7.01904	-0.305176	-5.49316	-3.96729	-6.10352	-10.376
spike105	3.96729	4.57764	1.83105	-2.13623	0.610352	5.79834	7.93457	-5.18799	-20.1416	-3.66211	0.610352	1.83105	3.66211	10.0708	5.49316	12.8174	6.71387	7.93457	6.10352	11.5967	12.8174	7.93457	3.96729	-6.10352	-10.376	-5.49316	-0.915527	-9.46045	-4.88281	-10.6812	-8.23975	-10.376
spike106	3.35693	3.05176	3.35693	-4.57764	1.2207	2.74658	2.74658	-8.8501	-15.564	-10.376	0	-3.96729	1.2207	6.10352	7.01904	2.44141	7.32422	-0.610352	6.40869	8.54492	6.71387	6.40869	-3.66211	-6.40869	-0.610352	-0.305176	-2.44141	1.52588	-1.2207	-2.13623	-0.610352	-4.27246
spike107	3.96729	3.66211	0.915527	-1.2207	2.44141	-0.610352	-2.13623	-6.10352	-15.8691	-7.62939	-3.05176	4.57764	2.13623	-3.96729	-5.49316	3.96729	1.2207	3.05176	8.8501	-9.46045	-7.01904	0.305176	3.35693	4.88281	5.18799	3.35693	6.40869	9.46045	6.71387	4.57764	-1.52588	0.610352
spike108	2.74658	4.88281	9.15527	5.49316	6.10352	1.52588	0	-2.13623	-18.6157	-15.564	-9.76562	1.83105	2.44141	8.8501	11.2915	10.0708	14.9536	7.62939	13.4277	8.23975	8.8501	4.27246	3.35693	4.57764	1.52588	-3.66211	-0.915527	-6.71387	-11.9019	-7.01904	-7.01904	-8.54492
spike109	3.35693	0.610352	-0.305176	-1.83105	1.83105	1.2207	-2.44141	-1.2207	-15.2588	-5.18799	-6.10352	-3.35693	3.35693	4.27246	6.40869	6.71387	8.23975	6.10352	5.49316	-3.35693	-6.10352	-5.79834	1.2207	0	-1.52588	-3.35693	0	-1.83105	-1.2207	-3.05176	-7.01904	-5.79834
spike110	-8.8501	0	2.13623	2.44141	6.71387	6.71387	4.88281	3.66211	-14.9536	-19.8364	-15.564	1.2207	2.74658	6.71387	17.395	11.5967	3.66211	7.62939	7.93457	3.96729	1.83105	9.46045	-0.610352	3.66211	3.05176	1.2207	-1.52588	-2.13623	-7.32422	-4.57764	-7.93457	-1.52588
spike111	3.96729	4.27246	-3.05176	-3.96729	-4.27246	-2.44141	-3.05176	-1.2207	-13.4277	-21.9727	-9.76562	0	2.13623	8.23975	4.57764	4.57764	12.207	8.23975	7.62939	3.96729	1.83105	1.83105	-2.44141	2.74658	3.05176	-2.74658	-7.01904	-5.49316	0	-9.46045	-13.4277	-9.46045
spike112	1.2207	2.13623	-2.74658	-1.2207	-1.52588	-2.13623	0.305176	-3.96729	-18.3105	-14.6484	-2.74658	9.76562	12.5122	9.46045	15.8691	14.3433	11.2915	12.207	7.01904	8.8501	11.5967	3.05176	2.44141	-7.62939	-10.0708	-8.23975	-12.207	-11.9019	-18.9209	-13.7329	-15.564	-14.3433
spike113	7.01904	8.8501	11.5967	3.05176	2.44141	-7.62939	-10.0708	-8.23975	-12.207	-11.9019	-18.9209	-13.7329	-15.564	-14.3433	-13.4277	-9.76562	-3.66211	-2.13623	-0.915527	-3.66211	3.96729	0.915527	4.57764	4.88281	8.23975	7.01904	0.610352	7.62939	5.18799	2.74658	3.66211	3.35693
spike114	0.610352	1.2207	1.52588	3.66211	-2.44141	1.83105	7.01904	-2.44141	-20.1416	-27.771	-18.3105	-8.23975	-1.2207	9.15527	12.5122	17.395	4.88281	4.57764	12.5122	14.0381	9.15527	7.01904	7.32422	3.05176	2.13623	-0.305176	5.49316	-3.96729	-6.71387	-2.44141	-5.49316	-8.23975
spike115	-3.05176	-0.915527	-0.915527	2.13623	0	0	10.376	2.13623	-18.3105	-24.1089	-12.5122	-2.13623	5.18799	10.0708	13.4277	13.1226	12.5122	10.0708	3.96729	12.207	1.2207	1.83105	0.915527	0	-2.13623	-0.305176	-6.40869	-7.01904	-14.6484	-11.5967	-7.93457	-2.44141
spike116	1.83105	5.79834	0.610352	4.27246	-5.49316	-2.44141	-2.13623	-0.610352	-14.3433	-4.57764	-5.18799	-5.79834	-1.83105	2.44141	2.13623	1.83105	0.610352	1.83105	3.96729	-1.52588	-0.915527	-3.66211	-2.74658	-8.8501	-1.2207	0	-3.66211	-3.66211	2.13623	1.52588	7.01904	-4.27246
spike117	-0.305176	5.18799	2.74658	3.66211	3.05176	-1.52588	-3.66211	-2.74658	-11.9019	-7.93457	-9.46045	-0.915527	1.83105	2.74658	-1.2207	1.83105	7.32422	-5.49316	5.79834	-3.35693	2.74658	-4.27246	0.305176	-0.610352	5.18799	4.88281	13.4277	-0.610352	1.52588	-0.915527	-4.57764	-1.2207
spike118	-3.35693	6.40869	2.13623	1.83105	3.05176	-0.305176	-0.915527	3.66211	-13.4277	-4.27246	-4.27246	-7.32422	-1.83105	-2.13623	3.66211	-0.305176	1.2207	-1.52588	-0.305176	1.83105	5.79834	1.52588	-4.57764	-6.40869	-5.79834	-5.49316	-4.57764	-1.2207	1.52588	4.27246	1.83105	-1.2207
spike119	4.88281	8.54492	5.79834	0.610352	4.57764	-1.2207	-0.915527	-4.27246	-13.7329	-6.71387	-1.83105	-5.18799	0.305176	0.915527	4.57764	11.5967	7.93457	0	0	0.915527	1.83105	-2.44141	1.83105	-3.66211	-3.05176	-8.8501	-2.44141	0.305176	0.305176	-3.05176	-0.610352	-4.57764
spike120	-2.44141	-7.01904	-4.57764	0.915527	9.46045	2.44141	2.44141	-1.2207	-21.6675	-12.5122	-0.305176	-2.44141	2.74658	11.5967	7.01904	18.9209	19.2261	16.4795	8.8501	11.5967	5.18799	4.88281	10.9863	0.610352	2.44141	-1.52588	-4.88281	-0.915527	-8.54492	-13.1226	-5.18799	-4.88281
spike121	-2.74658	-3.66211	8.23975	1.83105	4.88281	5.49316	6.10352	3.35693	-15.564	-18.3105	-6.71387	4.27246	3.35693	7.62939	12.8174	10.376	11.2915	10.0708	14.3433	9.76562	10.6812	7.93457	2.13623	-0.610352	1.2207	0.610352	2.13623	-3.96729	-8.54492	-13.4277	-7.93457	-14.3433
spike122	0.610352	0	0	0.915527	0.305176	0.610352	-2.13623	-3.05176	-19.5312	-27.771	-15.8691	-6.71387	10.6812	16.7847	17.7002	16.4795	18.6157	17.7002	19.5312	14.6484	7.93457	5.18799	2.44141	-2.74658	-3.96729	4.27246	-7.01904	-7.01904	-7.93457	-2.74658	-17.0898	-12.8174
spike123	0.610352	5.49316	6.71387	6.71387	6.71387	8.54492	7.62939	5.49316	-12.8174	-9.76562	-7.93457	-0.610352	2.13623	-0.610352	-1.83105	3.35693	4.27246	9.15527	8.23975	7.93457	3.96729	2.44141	0.915527	-1.2207	1.83105	1.2207	0.610352	3.35693	-2.74658	-6.40869	-0.610352	0.610352
spike124	-1.2207	0.305176	-1.2207	-2.74658	6.10352	-0.305176	6.40869	-10.9863	-14.0381	-9.46045	-4.88281	-3.96729	-3.05176	3.35693	6.40869	7.62939	4.27246	3.96729	13.1226	7.93457	3.35693	2.74658	5.79834	-2.13623	0.305176	-3.35693	-0.610352	8.23975	-0.610352	6.40869	-1.83105	-9.15527
spike125	-2.13623	-6.40869	-1.2207	-1.83105	-2.13623	2.44141	-2.44141	-10.9863	-18.9209	-8.8501	4.88281	3.35693	15.2588	10.6812	2.74658	3.35693	5.18799	4.27246	1.52588	4.27246	1.83105	1.83105	-5.79834	3.05176	-7.01904	-7.62939	0.610352	-5.49316	-3.96729	-2.74658	0	2.44141
spike126	7.32422	-0.915527	-1.52588	-2.13623	0.610352	7.32422	0.610352	-10.376	-12.5122	-5.49316	5.18799	7.62939	7.62939	12.8174	7.93457	12.207	12.207	7.01904	2.13623	6.10352	2.74658	3.66211	-4.88281	-10.6812	-8.54492	-6.40869	-7.01904	-8.8501	-7.93457	-3.05176	-5.79834	-3.35693
spike127	-0.610352	-9.15527	-6.40869	-6.40869	-4.88281	-5.18799	-2.13623	-6.71387	-14.9536	-19.8364	-9.46045	0.305176	3.66211	0.610352	4.57764	9.76562	9.46045	8.23975	7.01904	7.93457	7.62939	5.49316	-1.2207	0.610352	-2.13623	-6.40869	-3.96729	-9.15527	-5.79834	-0.610352	-1.83105	-1.83105
spike128	0.610352	-7.62939	-1.52588	-3.96729	0.305176	1.83105	-5.79834	-4.88281	-11.9019	-18.3105	-14.9536	-9.46045	-7.32422	6.10352	11.2915	12.207	14.0381	11.9019	7.93457	3.66211	6.71387	1.2207	2.13623	10.376	3.05176	-1.52588	-2.44141	-0.610352	-6.40869	-7.32422	0	-7.32422
spike129	-2.44141	-2.44141	-8.8501	-4.57764	-8.8501	-6.10352	-3.96729	-1.52588	-12.8174	-25.3296	-25.0244	-19.8364	-7.93457	5.49316	14.6484	14.0381	13.1226	9.76562	15.8691	14.0381	13.1226	9.15527	7.32422	10.0708	-5.79834	-1.83105	-7.32422	-13.7329	-7.93457	-7.01904	-10.376	-8.54492
spike130	14.0381	13.1226	9.15527	7.32422	10.0708	-5.79834	-1.83105	-7.32422	-13.7329	-7.93457	-7.01904	-10.376	-8.54492	-10.0708	-0.610352	-7.93457	-9.15527	-11.5967	-10.9863	-12.8174	0.915527	-2.13623	0.610352	-2.13623	-4.27246	0	2.74658	1.52588	1.2207	3.66211	-0.305176	3.96729
spike131	-0.610352	2.13623	-3.05176	-0.305176	3.96729	7.32422	1.83105	7.32422	-15.2588	-16.7847	-15.564	-2.74658	8.8501	12.207	11.9019	13.7329	7.93457	15.2588	6.40869	3.96729	3.05176	0.305176	1.83105	5.79834	0.610352	-3.05176	-0.915527	-5.79834	-11.2915	-7.62939	-8.8501	0.610352
spike132	-2.13623	0.610352	0.305176	1.52588	2.74658	-2.74658	-1.83105	-3.96729	-14.3433	-19.8364	-18.9209	-12.207	-4.27246	5.49316	10.376	9.76562	15.564	13.7329	14.9536	15.8691	7.32422	10.376	5.18799	-0.915527	-4.27246	-9.76562	-5.79834	-3.66211	0	1.83105	-2.13623	-3.96729
spike133	-2.13623	3.05176	2.44141	-0.305176	-2.13623	-8.54492	-5.49316	-0.610352	-13.4277	-8.54492	-3.96729	0.305176	-0.915527	0.915527	3.35693	9.76562	6.71387	8.8501	10.376	4.88281	4.88281	0.610352	-7.93457	-1.2207	-1.52588	-4.27246	-1.2207	4.27246	-3.96729	-2.44141	3.05176	-4.57764
spike134	-0.610352	-5.49316	-2.44141	0.305176	5.18799	-4.27246	-10.376	-10.6812	-24.1089	-17.7002	-1.83105	6.10352	12.8174	14.3433	8.8501	17.0898	15.2588	11.2915	11.2915	7.62939	13.4277	-2.74658	-1.52588	2.74658	0.305176	0.610352	-4.57764	-3.66211	-4.57764	-5.18799	-13.7329	-5.79834
spike135	-3.35693	-1.2207	-6.40869	0.305176	-1.52588	4.88281	-6.71387	-10.6812	-21.3623	-10.9863	-4.27246	0.610352	2.44141	5.79834	4.57764	2.74658	4.57764	-0.305176	2.74658	3.96729	2.13623	1.2207	2.74658	1.83105	1.52588	2.74658	-5.18799	-7.93457	-6.40869	-2.74658	-5.49316	-0.610352
spike136	-6.10352	-3.05176	-2.74658	-3.66211	-1.2207	-0.915527	-2.13623	-3.05176	-14.0381	-10.376	-3.66211	8.8501	13.7329	2.44141	12.8174	6.71387	12.8174	9.46045	6.71387	1.83105	1.83105	7.01904	-4.88281	0.610352	-4.27246	-6.10352	-5.49316	0.610352	-5.18799	-10.6812	-2.13623	-9.46045
spike137	1.2207	2.44141	2.13623	2.13623	2.44141	1.52588	-0.610352	3.35693	-16.4795	-20.4468	-16.7847	-6.40869	9.46045	8.8501	13.4277	13.4277	12.8174	9.46045	9.46045	5.79834	0.305176	7.01904	-2.44141	-1.2207	3.05176	0	-7.93457	-14.3433	-2.13623	-7.62939	-9.15527	-4.27246
spike138	1.2207	1.52588	-9.46045	-11.5967	-7.62939	-3.35693	-6.71387	-8.23975	-15.564	-19.2261	-18.9209	-10.376	5.49316	3.35693	7.93457	3.96729	5.49316	8.23975	11.5967	3.35693	6.10352	2.13623	5.18799	2.13623	3.66211	2.13623	-5.79834	-8.54492	-7.62939	-2.74658	-0.305176	-0.305176
spike139	0.915527	0.915527	-1.52588	-3.05176	6.40869	-2.44141	4.57764	-5.49316	-23.8037	-22.583	-15.2588	0.305176	10.6812	7.93457	10.0708	15.2588	8.54492	4.27246	4.88281	0.610352	-0.915527	0.915527	-6.10352	-1.52588	1.2207	-3.96729	-2.13623	-3.66211	-7.93457	-10.9863	-9.46045	2.44141
spike140	0.915527	2.13623	-0.915527	0.915527	-5.79834	-3.05176	0.915527	-7.01904	-17.395	-24.4141	-7.62939	0.305176	4.57764	10.0708	15.8691	16.4795	19.5312	17.395	18.9209	16.4795	9.76562	5.79834	3.05176	-2.13623	-1.83105	-0.915527	-4.88281	-0.915527	-8.54492	-13.1226	-9.76562	-17.395
spike141	-7.62939	-1.2207	-3.96729	-2.44141	2.44141	0.305176	2.44141	-3.66211	-15.564	-16.4795	-12.207	-5.18799	2.74658	10.6812	6.10352	3.96729	5.79834	14.3433	10.376	8.54492	7.32422	7.01904	3.05176	7.01904	3.05176	3.05176	1.2207	-3.96729	-14.9536	-17.395	-10.0708	-8.54492
spike142	7.32422	7.01904	3.05176	7.01904	3.05176	3.05176	1.2207	-3.96729	-14.9536	-17.395	-10.0708	-8.54492	-9.46045	-7.32422	-7.62939	-6.71387	-8.54492	-3.05176	-3.35693	-1.2207	3.66211	0.915527	1.83105	0	3.05176	-1.52588	3.66211	1.83105	-0.305176	-1.2207	-0.305176	-5.79834
spike143	4.27246	0.305176	7.32422	-1.83105	-1.52588	0.915527	4.88281	-4.57764	-12.207	-9.76562	-0.915527	2.44141	7.32422	14.3433	18.3105	7.01904	12.5122	20.4468	5.79834	10.0708	6.10352	6.40869	3.35693	10.6812	-0.915527	1.2207	-1.52588	-2.44141	-8.8501	-5.79834	-8.23975	-7.93457
spike144	1.52588	7.62939	4.57764	-2.13623	-2.44141	-1.52588	-0.610352	-3.66211	-12.8174	0.915527	-5.49316	-3.66211	5.18799	7.93457	4.57764	3.35693	5.79834	7.62939	4.57764	2.74658	-5.18799	0	-3.05176	-2.74658	-1.52588	-3.05176	-0.610352	-2.74658	-0.915527	4.57764	2.74658	-2.13623
spike145	4.57764	2.74658	-2.13623	-3.96729	-4.27246	-4.57764	-7.32422	-3.96729	-12.207	-9.46045	-3.35693	4.57764	2.44141	5.49316	10.6812	5.49316	11.9019	8.8501	11.9019	6.40869	3.96729	8.54492	-1.52588	-1.83105	-4.88281	0.610352	-2.44141	-3.66211	-7.93457	-3.35693	-4.27246	-0.915527
spike146	5.79834	3.96729	9.15527	2.13623	2.13623	4.57764	-0.915527	-9.15527	-12.207	-3.66211	-0.305176	-0.305176	7.32422	4.88281	5.18799	-1.2207	3.05176	5.49316	2.74658	3.96729	1.83105	1.83105	-3.96729	-4.27246	-3.05176	0.305176	-3.96729	-1.52588	-4.27246	-5.49316	-3.96729	-8.54492
spike147	4.88281	-3.05176	3.96729	-5.18799	1.83105	-3.35693	4.27246	-3.35693	-12.5122	-18.9209	-7.01904	-2.44141	7.93457	8.23975	4.57764	13.7329	19.5312	17.0898	10.6812	5.18799	4.27246	3.96729	3.96729	-2.44141	-6.40869	-0.610352	-1.2207	-7.62939	-6.10352	-3.96729	-1.83105	-5.79834
spike148	3.66211	7.01904	2.44141	4.27246	3.66211	5.18799	4.27246	-7.01904	-12.8174	-16.7847	-12.5122	-0.610352	-0.610352	0.305176	7.32422	6.10352	3.66211	4.88281	9.76562	3.96729	3.35693	-0.610352	2.74658	5.49316	1.52588	5.18799	-3.35693	1.2207	0.610352	-1.52588	-12.207	-9.76562
spike149	2.74658	5.49316	1.52588	5.18799	-3.35693	1.2207	0.610352	-1.52588	-12.207	-9.76562	-13.7329	-19.2261	-8.23975	-5.79834	-7.32422	1.2207	5.79834	4.57764	0	3.96729	4.27246	-3.66211	-5.49316	5.79834	2.74658	8.23975	3.05176	7.93457	6.10352	6.71387	3.66211	0.305176
spike150	-1.2207	1.2207	1.52588	-1.83105	-2.74658	0.305176	-0.305176	-8.23975	-20.4468	-25.9399	-17.0898	-8.8501	5.79834	12.207	16.4795	25.9399	15.2588	22.583	18.0054	12.207	6.40869	10.0708	3.66211	3.35693	-2.13623	0.915527	-1.2207	-3.35693	-7.62939	-5.79834	-7.62939	-14.0381
spike151	3.35693	-2.13623	0.915527	-1.2207	-3.35693	-7.62939	-5.79834	-7.62939	-14.0381	-20.1416	-13.1226	-10.9863	-10.6812	-11.5967	-3.96729	-6.40869	-0.915527	-3.05176	-4.88281	-6.10352	-4.27246	0.305176	2.13623	-3.05176	-0.305176	10.6812	1.52588	4.27246	5.49316	-1.2207	2.74658	1.2207
spike152	7.32422	2.44141	-2.44141	3.35693	4.88281	3.35693	3.05176	3.35693	-14.9536	-8.23975	-14.6484	-8.54492	-4.57764	-2.13623	-2.44141	3.35693	1.52588	4.88281	10.0708	10.376	3.05176	5.18799	4.27246	1.2207	10.0708	4.88281	0.610352	3.05176	-6.40869	-3.66211	-4.88281	-7.93457
spike153	4.27246	-1.83105	0.610352	-3.05176	2.44141	-3.66211	0.915527	-10.6812	-17.395	-3.66211	3.96729	8.54492	7.32422	8.23975	5.18799	11.9019	4.57764	9.76562	7.32422	3.05176	4.88281	5.18799	-0.610352	-0.915527	2.44141	-3.35693	-7.32422	-6.10352	-10.6812	-8.8501	-5.18799	-14.0381
spike154	-1.52588	1.83105	0.610352	5.18799	0.915527	0.305176	0.305176	6.71387	-12.5122	-24.7192	-20.1416	-7.93457	3.35693	18.6157	18.0054	10.9863	13.7329	9.76562	4.57764	1.52588	5.79834	2.44141	0.915527	1.83105	-3.05176	-7.93457	-3.96729	-3.96729	-5.18799	-0.305176	-4.88281	-6.40869
spike155	1.52588	-3.05176	1.52588	4.27246	-1.2207	-4.27246	1.52588	-3.96729	-19.8364	-18.3105	-13.4277	6.40869	10.376	7.93457	9.76562	5.49316	7.01904	2.74658	12.207	8.23975	11.5967	8.8501	10.6812	4.88281	0.305176	-2.13623	0.915527	-2.13623	-6.10352	-0.610352	-0.305176	-11.5967
spike156	-2.13623	-6.10352	-5.49316	-5.49316	-2.13623	3.66211	1.52588	3.35693	-18.0054	-21.6675	-7.01904	-3.66211	11.9019	12.207	11.2915	12.8174	12.207	10.376	5.49316	-2.74658	7.32422	5.79834	0.915527	-3.35693	-7.01904	-0.305176	-2.74658	-1.2207	-2.44141	-9.46045	-7.93457	-2.44141
spike157	-5.49316	-7.01904	-6.40869	3.66211	3.35693	-5.49316	-2.74658	-7.32422	-13.7329	-8.23975	-5.79834	-7.32422	-2.44141	0.915527	3.05176	10.9863	7.32422	-1.2207	4.27246	11.5967	3.05176	8.8501	1.83105	-7.93457	-10.0708	-7.93457	-0.305176	5.79834	9.46045	3.35693	3.96729	8.23975
spike158	-1.52588	-3.96729	-6.40869	-10.376	1.83105	3.96729	9.76562	8.54492	-15.564	-18.9209	-15.564	-6.10352	3.96729	5.79834	10.376	11.5967	17.0898	12.8174	16.7847	13.4277	12.8174	11.5967	18.0054	9.76562	6.10352	0.915527	-1.2207	-9.76562	-10.9863	-10.376	-11.9019	-10.9863
spike159	18.0054	9.76562	6.10352	0.915527	-1.2207	-9.76562	-10.9863	-10.376	-11.9019	-10.9863	-6.40869	-12.207	-8.23975	-11.5967	-7.93457	-15.2588	-3.35693	-3.35693	-9.15527	-4.27246	-1.2207	0.305176	-4.88281	-3.05176	-3.05176	5.18799	7.32422	7.01904	3.96729	6.10352	5.18799	3.35693
spike160	-1.83105	-1.2207	5.18799	-9.46045	4.57764	-2.74658	3.96729	0.305176	-16.4795	-15.564	-13.4277	4.88281	6.40869	10.9863	11.9019	12.207	17.7002	5.18799	7.01904	7.01904	9.46045	7.32422	2.74658	1.2207	-0.610352	-2.74658	-2.13623	-4.88281	-0.915527	-6.71387	-6.71387	-3.66211
spike161	-0.915527	3.66211	-1.2207	2.13623	0.915527	3.35693	-5.49316	-5.49316	-14.9536	-10.6812	-2.74658	2.74658	-0.610352	3.35693	3.35693	0	0.915527	7.32422	-0.915527	0.915527	0	-1.83105	3.05176	-4.27246	-3.05176	-3.66211	3.96729	-1.83105	-7.62939	-1.83105	3.35693	1.52588
spike162	-2.74658	3.96729	1.52588	2.44141	1.83105	-0.305176	-2.44141	-10.0708	-15.2588	-16.7847	-7.93457	-1.52588	6.71387	7.32422	4.27246	8.8501	10.6812	12.8174	7.32422	3.96729	7.62939	1.52588	-2.74658	2.13623	5.18799	-2.44141	-7.93457	-10.6812	-11.2915	-7.01904	-8.54492	-10.0708
spike163	0.610352	4.27246	4.88281	1.52588	0.610352	0	4.27246	-5.49316	-14.6484	-25.9399	-19.2261	-6.10352	5.79834	13.7329	15.2588	18.3105	14.0381	21.3623	12.8174	14.9536	15.8691	2.74658	6.40869	0.915527	0.915527	-2.44141	-9.15527	-0.915527	-9.15527	-8.8501	-11.9019	-11.2915
spike164	6.40869	0.915527	0.915527	-2.44141	-9.15527	-0.915527	-9.15527	-8.8501	-11.9019	-11.2915	-16.1743	-12.8174	-17.7002	-11.5967	-6.10352	-4.57764	-2.13623	-0.305176	-6.40869	0.305176	-0.610352	-3.05176	-9.46045	1.52588	1.52588	6.10352	-1.52588	2.13623	0.610352	6.10352	1.2207	5.79834
spike165	-0.610352	2.44141	0.610352	2.74658	2.44141	-1.2207	6.40869	-5.49316	-16.1743	-17.0898	-8.54492	-4.88281	0.305176	13.7329	5.49316	8.54492	7.93457	11.2915	10.0708	8.23975	3.66211	6.10352	8.23975	-0.915527	5.18799	3.05176	3.35693	0.915527	2.13623	-0.305176	1.2207	-8.54492
spike166	4.57764	1.2207	5.49316	3.96729	7.32422	-0.915527	0.305176	-9.15527	-14.6484	-5.49316	-3.05176	4.88281	-3.35693	0.305176	5.18799	2.74658	3.66211	0.915527	-0.610352	-4.88281	-3.96729	1.52588	1.52588	2.13623	5.18799	3.05176	-2.13623	10.376	-5.79834	-20.1416	-22.8882	-10.6812
spike167	1.52588	1.52588	2.13623	5.18799	3.05176	-2.13623	10.376	-5.79834	-20.1416	-22.8882	-10.6812	-3.05176	6.10352	9.46045	9.15527	14.9536	9.15527	10.376	8.54492	3.66211	11.5967	2.44141	3.35693	-3.05176	0.915527	7.32422	3.05176	-1.52588	-0.305176	-3.66211	-11.9019	-6.10352
spike168	-2.13623	-8.54492	-3.96729	3.96729	-2.13623	0.610352	2.44141	10.0708	-17.395	-25.0244	-21.6675	-3.05176	-0.610352	10.9863	15.564	19.8364	13.4277	14.6484	6.71387	7.93457	9.15527	9.76562	8.54492	1.83105	-4.57764	-9.15527	-2.44141	-4.57764	-8.54492	-6.10352	-7.01904	-7.32422
spike169	2.44141	0.305176	-2.74658	-0.610352	-1.52588	-3.05176	0	-0.305176	-14.9536	-20.1416	-4.57764	-3.96729	0.610352	7.93457	8.23975	12.207	11.5967	9.15527	7.32422	18.0054	12.207	5.18799	-2.74658	-0.305176	0	2.44141	-4.27246	-6.40869	-8.23975	-8.8501	-10.0708	-12.5122
spike170	-0.305176	5.79834	-0.915527	1.2207	1.2207	4.27246	-4.57764	-9.76562	-11.9019	-11.2915	-6.40869	4.88281	8.8501	7.01904	-2.13623	2.13623	4.27246	7.93457	5.79834	5.79834	5.49316	-1.83105	-3.66211	-4.88281	-3.96729	0.610352	-2.44141	-10.376	-6.10352	-2.44141	-2.44141	-6.71387
spike171	-2.74658	2.13623	-1.83105	5.79834	2.13623	6.71387	6.10352	-11.2915	-24.1089	-18.0054	-10.0708	2.74658	16.7847	13.4277	9.46045	14.0381	12.5122	13.4277	9.15527	5.18799	4.27246	2.13623	-3.35693	4.57764	-0.305176	0	0	0.305176	0.610352	-3.66211	-6.10352	0
spike172	0.610352	-1.52588	-1.2207	3.05176	-1.52588	2.44141	-3.66211	1.52588	-17.395	-28.6865	-20.1416	-6.71387	5.49316	5.79834	3.35693	4.57764	5.79834	11.2915	6.10352	6.40869	5.79834	14.0381	9.46045	5.79834	5.18799	2.13623	-0.915527	0.305176	-3.96729	-10.6812	0.610352	-2.44141
spike173	2.13623	-4.27246	-1.2207	-8.23975	-9.15527	-5.79834	3.96729	-5.49316	-17.7002	-15.2588	-3.66211	-2.13623	8.23975	12.207	16.1743	16.1743	13.7329	10.9863	6.71387	5.18799	-4.57764	-5.18799	-2.13623	1.52588	5.49316	-1.83105	-3.66211	-2.44141	-0.610352	-7.62939	-11.9019	-10.9863
spike174	0.305176	-0.610352	-0.305176	-3.96729	-1.52588	-4.27246	-7.32422	-3.35693	-12.5122	-10.376	-11.9019	1.52588	2.44141	-2.44141	1.52588	2.74658	3.35693	6.10352	0	8.54492	0.305176	0.915527	-3.05176	-6.10352	3.66211	3.05176	0.305176	2.44141	0.305176	-0.305176	-1.83105	2.44141
spike175	1.52588	-3.05176	-1.52588	-2.44141	1.52588	7.62939	3.96729	-6.71387	-14.0381	-13.4277	-0.915527	8.54492	17.0898	11.9019	9.76562	6.10352	8.8501	3.96729	6.40869	5.79834	6.10352	4.88281	-1.52588	0	3.35693	2.74658	5.18799	-0.610352	0.915527	-4.57764	-3.35693	-1.2207
spike176	-0.915527	5.79834	-3.96729	-0.610352	3.66211	-1.2207	1.2207	-7.93457	-17.7002	-11.5967	-1.2207	-0.305176	13.7329	10.0708	11.5967	12.5122	7.93457	9.76562	15.2588	4.57764	-0.610352	4.27246	6.71387	4.88281	2.44141	-3.96729	-1.2207	-13.7329	-8.54492	-7.32422	-5.18799	-5.79834
spike177	0.610352	5.18799	-2.13623	-1.52588	3.05176	-5.79834	-10.9863	-7.62939	-11.9019	-2.44141	-16.1743	-20.4468	-8.54492	3.66211	14.3433	14.6484	12.5122	13.4277	12.5122	10.6812	6.10352	5.18799	6.10352	3.05176	6.40869	6.10352	0.305176	-0.305176	-3.35693	6.71387	-3.96729	-0.305176
spike178	-6.40869	-6.40869	1.2207	5.49316	6.40869	3.66211	3.96729	4.27246	-12.8174	-20.4468	-16.1743	-5.79834	6.40869	8.54492	10.9863	13.1226	13.4277	16.4795	14.0381	14.0381	14.3433	10.0708	10.0708	3.96729	3.05176	-4.27246	-5.18799	-4.88281	-1.52588	-8.8501	-8.23975	-7.01904
spike179	6.71387	3.35693	0.915527	-2.74658	-0.305176	-3.35693	3.66211	-6.71387	-15.2588	-13.1226	-13.1226	-3.96729	-3.05176	3.66211	2.44141	7.32422	2.74658	4.57764	6.71387	7.01904	6.40869	5.79834	7.01904	7.01904	5.18799	10.6812	0	3.66211	-7.32422	-6.71387	-0.915527	-5.18799
spike180	-3.05176	-3.96729	-5.18799	-3.35693	-7.62939	-10.6812	0.305176	6.10352	-14.0381	-24.1089	-14.3433	-6.71387	-3.66211	9.76562	9.15527	6.71387	12.8174	15.8691	14.0381	9.76562	6.10352	10.0708	10.0708	8.8501	-1.83105	-3.05176	-7.01904	-0.305176	-3.96729	-2.74658	-5.49316	-5.18799
spike181	1.2207	6.40869	11.9019	1.2207	-10.0708	-5.79834	1.2207	-5.79834	-17.0898	-13.1226	-0.305176	12.207	12.207	21.3623	9.15527	16.1743	21.0571	21.3623	18.3105	15.564	11.9019	6.40869	1.83105	0	-5.49316	-11.5967	-14.6484	-8.8501	-14.9536	-14.3433	-11.9019	-13.4277
spike182	18.3105	15.564	11.9019	6.40869	1.83105	0	-5.49316	-11.5967	-14.6484	-8.8501	-14.9536	-14.3433	-11.9019	-13.4277	-18.9209	-14.3433	-14.3433	-13.1226	-6.71387	-9.15527	-4.27246	-5.18799	-5.49316	-9.15527	-7.32422	-1.83105	-2.13623	1.52588	8.8501	2.44141	-2.74658	-1.83105
spike183	1.2207	2.44141	7.01904	-3.66211	0	-3.35693	4.27246	-2.44141	-16.7847	-24.4141	-22.583	-6.40869	5.49316	10.0708	17.395	17.7002	16.7847	10.6812	11.9019	12.5122	17.0898	10.376	12.8174	9.15527	1.52588	1.2207	0	-3.66211	-2.13623	-5.79834	-11.5967	-12.5122
spike184	-12.5122	-7.62939	-4.27246	-11.5967	-11.5967	-12.8174	-13.7329	-8.8501	-18.0054	-23.8037	-6.71387	3.96729	9.46045	1.2207	8.23975	8.8501	3.96729	3.35693	7.62939	4.57764	6.10352	8.54492	5.18799	4.88281	4.27246	7.01904	1.83105	-1.83105	-2.44141	-1.2207	0.610352	-1.2207
spike185	-1.2207	3.35693	-4.57764	1.83105	-6.10352	2.13623	8.23975	-6.10352	-16.4795	-16.1743	-11.5967	3.05176	4.57764	10.376	11.2915	9.76562	9.46045	3.96729	6.40869	6.10352	1.52588	8.23975	11.2915	6.10352	0.305176	3.05176	2.74658	4.27246	2.13623	3.05176	-7.62939	-6.71387
spike186	3.35693	1.2207	1.2207	-3.05176	3.66211	3.96729	-2.44141	-8.23975	-16.1743	-14.3433	-5.18799	2.13623	6.71387	10.376	11.2915	15.8691	16.7847	16.4795	16.1743	12.207	2.13623	1.2207	3.96729	-3.96729	-7.62939	-10.9863	-10.9863	-7.01904	-4.88281	-8.23975	-10.376	-6.71387
spike187	-1.52588	-1.83105	-3.66211	0.610352	0.610352	-7.62939	-9.15527	-11.2915	-12.8174	-4.88281	-5.18799	0.305176	2.44141	2.74658	6.71387	-2.44141	1.83105	-5.49316	3.05176	5.79834	7.32422	4.27246	-4.27246	-2.44141	-2.74658	1.2207	-0.305176	6.10352	3.05176	3.35693	-0.610352	2.74658
spike188	-0.915527	3.96729	0.915527	-0.610352	1.52588	-3.66211	-0.305176	-4.88281	-17.7002	-19.5312	-6.40869	3.35693	8.23975	12.207	14.3433	10.0708	19.8364	11.9019	10.9863	4.57764	1.52588	4.88281	6.40869	-2.13623	5.49316	2.44141	-8.54492	-7.93457	-6.71387	-6.40869	-3.96729	-2.13623
spike189	3.96729	0.305176	5.79834	0	5.79834	0.305176	3.05176	-0.305176	-17.0898	-14.6484	1.52588	3.66211	5.79834	3.35693	4.27246	15.564	11.2915	12.8174	14.6484	3.05176	0.610352	-2.13623	0	-3.96729	-4.57764	-6.71387	-9.46045	-11.2915	-7.32422	-11.9019	-7.32422	-7.01904
spike190	0	2.44141	-3.35693	0.305176	0.305176	1.2207	3.96729	-1.52588	-17.0898	-21.6675	-17.7002	-3.66211	1.52588	6.10352	11.9019	15.8691	18.3105	16.4795	17.7002	8.8501	11.9019	6.10352	3.66211	-0.610352	0.305176	-6.71387	-4.57764	-4.57764	-6.10352	-11.5967	-14.6484	-11.5967
spike191	1.2207	-3.96729	1.2207	-4.88281	-0.915527	4.88281	3.35693	-11.2915	-22.8882	-24.7192	-3.96729	2.13623	2.74658	12.8174	10.0708	11.2915	17.0898	7.62939	7.93457	2.74658	3.05176	9.15527	3.96729	2.74658	0	-3.66211	-3.66211	-2.44141	-9.76562	-3.35693	-5.49316	-11.2915
spike192	6.10352	2.74658	7.01904	-5.49316	-4.27246	-2.74658	0.305176	5.18799	-15.2588	-20.4468	-10.9863	-6.10352	3.66211	7.93457	9.76562	6.10352	12.5122	12.8174	10.0708	14.3433	5.18799	4.88281	1.52588	6.40869	0.610352	-4.27246	-3.05176	-3.96729	0.915527	-4.57764	-6.40869	-8.54492
spike193	-1.83105	-3.05176	-3.35693	-0.305176	-3.05176	0	-1.83105	-2.13623	-16.1743	-25.0244	-15.8691	-4.27246	7.01904	7.32422	17.0898	19.8364	15.2588	19.2261	16.7847	7.93457	4.88281	2.13623	1.83105	4.88281	-0.915527	1.83105	3.66211	-8.54492	-7.62939	-7.01904	-5.49316	-7.01904
spike194	-5.49316	-2.74658	-3.05176	-1.2207	0.305176	-6.10352	-6.10352	-1.2207	-15.564	-10.0708	-10.0708	1.83105	3.66211	9.15527	5.49316	14.0381	9.46045	10.376	10.376	2.44141	-0.610352	-0.305176	3.96729	-5.18799	-2.44141	-4.27246	-6.40869	-4.27246	-6.10352	1.2207	-3.05176	-0.610352
spike195	-3.05176	3.96729	2.74658	-6.10352	-2.74658	-8.23975	-2.44141	-1.83105	-17.0898	-16.7847	-7.62939	2.13623	9.76562	8.8501	7.62939	7.01904	10.376	7.01904	7.62939	6.10352	6.10352	3.66211	-3.05176	-0.915527	0.610352	-3.35693	-6.71387	-7.01904	-5.49316	2.74658	-7.93457	-0.305176
spike196	6.71387	3.66211	3.96729	5.18799	-1.83105	1.83105	3.66211	3.66211	-13.4277	-6.10352	-2.13623	-0.610352	-0.305176	3.66211	2.44141	3.35693	-1.83105	0	1.2207	-0.915527	-1.2207	4.27246	-2.13623	-1.52588	-4.27246	3.05176	-0.915527	0.610352	6.40869	2.44141	0.610352	-4.27246
spike197	4.88281	-0.915527	-2.13623	-0.915527	-3.66211	-1.2207	-6.10352	-7.01904	-16.1743	-10.0708	-14.3433	-10.6812	-14.0381	-0.610352	4.27246	9.15527	17.7002	10.6812	11.9019	9.76562	5.49316	8.23975	4.88281	0.305176	0.305176	-4.57764	0.305176	1.2207	-6.71387	-6.71387	1.52588	-1.2207
spike198	0.610352	0	0	-1.52588	0.915527	-2.74658	-6.40869	-10.9863	-18.6157	-4.27246	5.49316	10.0708	7.62939	12.207	2.74658	3.96729	4.88281	2.44141	6.71387	2.44141	1.52588	0.305176	0.915527	-3.35693	3.96729	0	1.83105	-6.10352	1.2207	-3.35693	-3.05176	-2.44141
spike199	-3.96729	-2.44141	1.83105	3.96729	8.23975	-1.52588	2.74658	-0.610352	-13.1226	-16.7847	-7.32422	-3.35693	9.15527	9.46045	14.0381	18.3105	20.752	16.1743	7.32422	9.46045	9.76562	7.93457	3.66211	2.74658	2.74658	-3.66211	-3.05176	-0.915527	4.88281	-4.27246	-8.8501	-3.05176
spike200	7.01904	1.52588	7.01904	-2.13623	-3.96729	-1.83105	2.13623	2.74658	-20.752	-21.6675	-11.5967	-1.52588	6.71387	10.6812	6.71387	13.7329	14.6484	9.46045	5.18799	1.52588	-3.05176	6.10352	-2.44141	-1.2207	4.57764	-5.18799	-1.2207	-0.915527	-4.88281	-3.05176	-9.46045	-7.01904
spike201	-2.13623	0.305176	-2.13623	-1.83105	-1.2207	-7.01904	0.610352	-3.05176	-11.9019	-19.2261	-17.0898	-2.44141	5.79834	15.2588	18.3105	8.54492	7.93457	6.71387	7.01904	12.207	2.44141	7.01904	-0.305176	1.83105	5.49316	1.52588	-2.74658	-3.35693	-6.10352	-0.915527	-4.88281	-5.18799
spike202	-5.18799	0.305176	0.305176	2.74658	3.66211	-3.05176	-0.915527	-2.74658	-12.5122	-21.0571	-19.5312	-4.27246	3.05176	10.0708	20.752	20.1416	21.0571	12.8174	13.7329	13.1226	10.0708	9.76562	8.54492	3.66211	2.44141	-3.05176	-6.40869	-7.01904	-14.0381	-12.5122	-12.5122	-10.376
spike203	10.0708	9.76562	8.54492	3.66211	2.44141	-3.05176	-6.40869	-7.01904	-14.0381	-12.5122	-12.5122	-10.376	-9.76562	-11.9019	-9.76562	-14.3433	-11.9019	-12.8174	-8.23975	-11.2915	-6.40869	-6.10352	-4.88281	-6.71387	-3.66211	3.05176	8.54492	8.54492	4.88281	7.01904	6.71387	7.32422
spike204	0.915527	0.915527	-1.2207	-0.610352	4.27246	-0.610352	0.610352	-9.76562	-19.2261	-22.2778	-8.54492	3.35693	7.01904	4.27246	7.62939	12.8174	13.1226	13.4277	12.8174	14.3433	7.93457	7.62939	1.52588	2.74658	-1.2207	-1.83105	-7.93457	-7.32422	-4.88281	-2.13623	-5.18799	-10.0708
spike205	-6.10352	1.2207	-2.44141	1.2207	-1.83105	-4.57764	1.2207	-3.05176	-19.8364	-13.7329	-4.88281	5.18799	8.54492	10.9863	11.5967	14.9536	10.6812	11.5967	11.2915	14.6484	8.8501	13.7329	9.46045	11.2915	3.66211	3.96729	-1.52588	3.35693	-5.18799	-7.62939	-5.49316	-3.35693
spike206	2.13623	-3.96729	1.52588	-3.35693	-3.96729	-1.83105	0	-5.79834	-13.7329	-11.9019	-9.46045	-2.13623	1.83105	5.79834	9.15527	3.35693	5.79834	15.8691	13.1226	11.5967	9.76562	4.88281	3.66211	5.79834	-3.35693	-1.52588	-6.40869	-2.44141	-2.74658	-0.915527	-6.10352	-7.01904
spike207	-2.13623	1.83105	7.32422	0.610352	-0.305176	-1.2207	-6.10352	-11.2915	-12.8174	-6.40869	-3.05176	-4.27246	3.05176	0.610352	5.49316	5.79834	7.01904	6.71387	6.40869	8.23975	5.49316	7.01904	0.610352	-3.35693	1.2207	0.915527	3.05176	1.52588	-2.44141	-2.74658	-1.83105	0.915527
spike208	1.52588	4.57764	6.10352	1.2207	0.915527	2.74658	-2.74658	-7.32422	-15.2588	-14.3433	-4.57764	-7.01904	0.915527	1.83105	5.49316	7.32422	13.4277	10.0708	10.6812	6.10352	8.8501	3.96729	-3.96729	1.52588	-0.610352	3.35693	1.52588	-6.40869	-15.2588	-11.9019	-8.8501	-12.207
spike209	6.10352	2.74658	-0.610352	1.52588	-0.305176	-1.2207	-0.305176	-4.57764	-15.8691	-13.7329	-2.13623	4.27246	8.23975	7.62939	12.8174	10.0708	11.2915	5.79834	5.18799	5.79834	8.23975	-1.52588	3.35693	-8.8501	-7.01904	-4.88281	-4.88281	-5.18799	-10.0708	-5.79834	3.05176	-4.27246
spike210	2.74658	3.96729	-1.52588	-2.74658	5.49316	-0.610352	-3.35693	-3.66211	-13.7329	-8.23975	-5.79834	0	-0.610352	-0.915527	5.79834	6.71387	5.49316	3.96729	12.207	5.79834	0	-3.66211	-5.49316	-9.76562	-8.8501	-9.46045	-6.40869	-7.01904	-0.305176	5.18799	6.71387	0.305176
spike211	-0.305176	5.18799	6.71387	0.305176	9.76562	7.62939	-7.62939	-10.376	-13.7329	-4.57764	0.610352	0.305176	3.35693	11.9019	7.93457	6.10352	7.32422	4.57764	2.13623	-1.52588	-2.44141	0.915527	-5.49316	-3.35693	-8.8501	-1.2207	-5.49316	-3.05176	-2.74658	-7.62939	0	-1.83105
spike212	-12.5122	-3.96729	-0.305176	4.57764	0.305176	3.35693	-5.79834	-3.05176	-15.2588	-14.3433	-3.35693	2.13623	6.10352	9.15527	5.49316	13.4277	14.9536	8.8501	4.88281	2.13623	9.76562	3.96729	1.2207	-0.305176	-3.96729	-7.93457	-2.74658	-8.23975	-9.15527	-7.62939	-3.05176	-4.88281
spike213	-1.52588	-0.610352	0.610352	5.18799	3.96729	2.44141	2.74658	-8.8501	-13.4277	-8.8501	-7.01904	-2.44141	-1.2207	-1.52588	-2.13623	7.01904	2.44141	2.74658	3.35693	3.35693	6.71387	-0.915527	2.44141	-6.40869	1.2207	-0.915527	3.35693	-3.05176	1.83105	1.2207	-0.610352	2.44141
spike214	1.52588	-1.2207	-7.32422	-7.62939	-0.610352	-6.10352	-1.52588	8.23975	-13.1226	-23.8037	-19.2261	-8.8501	-4.57764	6.40869	10.9863	11.9019	11.9019	9.46045	9.46045	3.05176	-5.79834	0.305176	-6.71387	-8.23975	0.305176	-0.610352	6.71387	0.610352	4.27246	-0.305176	-4.88281	-2.44141
spike215	-3.66211	1.52588	3.66211	-1.83105	-2.13623	-5.18799	2.74658	-4.88281	-17.7002	-25.9399	-12.8174	3.66211	11.5967	12.5122	14.9536	6.40869	10.6812	12.5122	13.7329	12.8174	7.01904	-0.610352	3.05176	4.27246	-0.915527	6.71387	-8.54492	-5.79834	-13.7329	-10.9863	-13.1226	-12.8174
spike216	3.35693	0.305176	-3.35693	1.83105	-6.10352	3.05176	3.66211	-4.27246	-17.395	-25.0244	-16.4795	-4.88281	-3.05176	6.40869	6.10352	10.6812	15.2588	12.5122	9.15527	6.10352	4.27246	4.27246	3.35693	10.376	4.88281	0.915527	2.74658	1.2207	-5.18799	-5.18799	-8.23975	-7.01904
spike217	-0.610352	-1.52588	5.18799	-2.74658	2.44141	-5.18799	-3.96729	-8.8501	-13.4277	-7.32422	-0.305176	0.915527	7.62939	5.79834	12.207	5.49316	7.62939	7.62939	10.9863	2.74658	0	-1.52588	2.74658	2.13623	5.79834	1.83105	-0.305176	-5.18799	-3.96729	-4.57764	-7.93457	-2.44141
spike218	-1.2207	-4.27246	5.18799	0.305176	-0.305176	-0.610352	7.32422	-0.915527	-14.9536	-22.2778	-16.4795	-4.27246	2.74658	9.46045	13.7329	14.3433	11.5967	13.1226	15.564	16.1743	10.6812	5.18799	5.18799	-0.915527	-3.66211	-10.376	-3.96729	-6.10352	-4.27246	-8.54492	-10.0708	-10.6812
spike219	0.305176	-1.2207	-0.305176	-3.66211	-6.40869	-0.305176	1.83105	-7.93457	-14.3433	-2.13623	-4.27246	-3.35693	-3.35693	3.96729	0.610352	3.05176	1.83105	3.96729	4.27246	1.2207	3.05176	-7.62939	-1.2207	-8.8501	5.18799	-0.915527	-1.52588	3.66211	5.79834	4.27246	2.44141	-2.74658
spike220	0.305176	7.93457	0	-1.2207	6.71387	-3.96729	-5.49316	-5.79834	-15.564	-5.18799	-7.32422	-6.10352	-3.35693	3.05176	-1.83105	-1.83105	3.35693	10.376	7.93457	12.5122	2.44141	1.52588	3.05176	-0.915527	3.96729	0.915527	-4.27246	-3.35693	-1.52588	-6.10352	-4.57764	-2.44141
spike221	-0.610352	-4.57764	0.305176	-0.305176	0.305176	-0.610352	5.49316	-6.40869	-24.4141	-21.0571	-1.83105	4.57764	11.9019	9.15527	16.4795	17.7002	11.2915	12.207	8.54492	7.62939	2.74658	0.610352	3.35693	0.915527	-11.2915	-28.6865	-24.7192	-18.6157	-9.15527	0.305176	5.18799	7.01904
spike222	12.207	8.54492	7.62939	2.74658	0.610352	3.35693	0.915527	-11.2915	-28.6865	-24.7192	-18.6157	-9.15527	0.305176	5.18799	7.01904	9.76562	3.66211	10.376	3.96729	13.7329	10.376	13.1226	3.05176	-5.49316	0.305176	-1.52588	-1.2207	-5.49316	-4.88281	-6.10352	-13.4277	-9.15527
spike223	4.57764	3.66211	11.2915	-1.83105	1.52588	-2.13623	1.2207	5.79834	-12.5122	-28.9917	-21.9727	-2.74658	0.610352	1.83105	8.54492	11.2915	9.46045	14.0381	9.15527	5.18799	0.915527	8.54492	4.88281	4.88281	3.35693	-2.74658	-3.96729	-0.305176	-3.05176	1.52588	1.83105	-5.18799
spike224	2.74658	-0.915527	0	4.57764	0	-3.35693	-0.305176	-5.79834	-14.0381	-2.74658	-1.52588	1.2207	3.35693	-1.2207	10.9863	8.8501	0.305176	-9.15527	1.52588	3.66211	5.18799	-3.96729	1.52588	0.305176	-0.305176	-0.915527	9.15527	-0.915527	5.18799	3.35693	7.01904	1.83105
spike225	13.4277	13.1226	9.76562	9.76562	5.18799	3.05176	3.35693	-3.35693	-12.8174	-3.05176	-5.18799	-6.40869	-7.93457	-4.88281	-7.01904	-7.01904	-3.05176	-3.66211	-8.8501	-2.44141	-2.13623	-0.610352	-5.18799	-2.13623	2.13623	1.2207	-0.305176	1.52588	-3.35693	-4.27246	-0.305176	5.18799
spike226	3.66211	3.96729	5.49316	6.40869	2.13623	2.74658	0	1.2207	-12.8174	-5.18799	-6.40869	-2.13623	2.74658	0.305176	2.44141	-2.44141	3.96729	1.52588	8.23975	1.52588	7.32422	7.32422	0.915527	3.66211	-3.66211	-3.96729	3.96729	-2.44141	-0.915527	0.305176	-8.54492	-5.79834
spike227	-2.13623	-3.05176	-1.2207	3.35693	-2.13623	4.27246	0.915527	-3.66211	-14.3433	-16.7847	-5.18799	6.40869	10.6812	21.9727	20.4468	16.4795	13.4277	8.8501	12.8174	12.207	14.3433	6.40869	5.49316	3.05176	-1.2207	-5.49316	-3.96729	-11.9019	-10.0708	-7.01904	-0.305176	-7.93457
spike228	12.207	14.3433	6.40869	5.49316	3.05176	-1.2207	-5.49316	-3.96729	-11.9019	-10.0708	-7.01904	-0.305176	-7.93457	-8.8501	-15.8691	-13.4277	-8.54492	-11.2915	-10.0708	-12.5122	-3.05176	-7.01904	-7.62939	-11.5967	-2.44141	-5.79834	-1.52588	-1.52588	7.01904	9.46045	6.71387	12.5122
spike229	0.610352	1.52588	2.13623	4.57764	6.40869	11.5967	1.83105	-3.96729	-21.6675	-12.207	-0.915527	3.66211	10.376	6.71387	11.5967	10.376	8.8501	11.5967	12.207	7.93457	4.88281	2.13623	1.2207	-1.52588	2.44141	-0.915527	-10.9863	-8.8501	-12.207	-12.5122	-10.9863	-10.376
spike230	-1.83105	0.915527	-8.8501	1.2207	-3.35693	-6.10352	0.305176	-6.10352	-14.9536	-14.3433	-1.2207	3.05176	13.7329	15.564	14.0381	10.6812	10.6812	10.0708	0.915527	5.49316	11.5967	3.05176	1.52588	-2.44141	-0.610352	-7.01904	-6.10352	-6.71387	0.305176	-9.76562	-6.71387	-7.01904
spike231	5.18799	-0.915527	-1.83105	5.49316	10.376	5.18799	1.2207	-3.35693	-13.1226	-14.6484	-6.40869	5.49316	3.05176	13.4277	7.32422	-1.83105	2.13623	0.305176	-3.66211	9.15527	1.52588	4.27246	8.8501	3.96729	-1.83105	7.32422	1.83105	-1.2207	-4.88281	-2.13623	-2.13623	-5.18799
spike232	1.83105	-1.2207	-4.88281	-2.13623	-2.13623	-5.18799	-2.13623	-3.66211	-17.7002	-10.0708	-22.583	-18.9209	-8.54492	-9.76562	-3.96729	8.23975	9.15527	7.93457	9.76562	5.79834	8.23975	6.71387	13.1226	5.18799	11.9019	8.23975	2.13623	1.83105	-4.57764	-3.66211	-4.27246	-2.13623
spike233	-0.915527	3.96729	2.74658	-2.44141	-0.915527	-7.01904	-4.57764	1.2207	-13.4277	-6.40869	-7.01904	-1.2207	2.44141	-0.305176	5.18799	4.27246	5.49316	3.66211	12.8174	8.23975	1.2207	-0.915527	-2.74658	-2.44141	-5.18799	0.915527	2.13623	-1.2207	-5.49316	-3.35693	-1.83105	-4.57764
spike234	4.88281	-1.83105	-0.305176	-2.44141	0.915527	5.49316	1.83105	7.32422	-21.3623	-31.4331	-16.7847	-6.71387	5.18799	11.5967	13.1226	12.207	10.376	11.9019	5.18799	5.49316	5.79834	3.35693	0	1.52588	-3.35693	-1.52588	-3.96729	-12.207	-3.66211	-11.2915	-8.23975	-4.27246
spike235	3.35693	-3.96729	-2.74658	-3.96729	-1.2207	-1.52588	1.83105	-0.915527	-18.3105	-27.1606	-11.2915	-7.93457	8.23975	14.0381	13.1226	7.93457	10.9863	9.15527	8.23975	8.54492	3.66211	3.05176	4.27246	0.305176	0.305176	1.52588	-4.88281	-6.40869	0.610352	2.74658	-6.71387	-3.35693
spike236	3.96729	1.2207	6.10352	-0.305176	7.62939	9.15527	7.32422	-4.27246	-14.6484	-22.583	-11.9019	-5.49316	2.74658	-0.915527	8.8501	10.0708	19.8364	12.207	13.7329	9.46045	8.54492	3.66211	3.96729	-3.96729	-2.74658	2.13623	-5.49316	-6.71387	-6.40869	-13.1226	-9.15527	-11.2915
spike237	1.83105	-0.915527	3.05176	-0.610352	4.27246	0.915527	-2.44141	-2.74658	-11.9019	-11.5967	-9.76562	3.35693	6.71387	10.6812	8.23975	16.4795	15.2588	10.9863	11.5967	14.0381	9.76562	5.79834	0.610352	0	-0.610352	-1.83105	-8.23975	-5.18799	-12.207	-9.76562	-10.376	-11.2915
spike238	-3.05176	1.83105	-1.2207	-3.05176	-4.27246	-2.44141	3.35693	-11.5967	-13.7329	0.915527	-4.27246	7.62939	4.88281	7.01904	9.46045	6.40869	12.207	8.23975	2.74658	5.49316	-2.13623	2.13623	-5.49316	-5.18799	-2.13623	-2.44141	-4.57764	-0.915527	-10.376	-7.93457	-9.76562	-6.71387
spike239	-2.13623	3.05176	0.610352	2.74658	-0.305176	1.52588	-1.83105	1.2207	-13.7329	-8.8501	3.96729	8.8501	11.2915	8.8501	10.0708	8.23975	4.27246	12.8174	5.49316	10.376	0.610352	0.305176	-5.49316	-5.18799	-1.52588	-5.79834	-3.66211	1.2207	2.13623	-2.74658	-5.79834	-2.44141
spike240	-3.35693	2.44141	3.96729	0	3.05176	-5.18799	-8.8501	-6.10352	-18.6157	-9.15527	-4.27246	-5.79834	-4.88281	-4.27246	2.74658	7.32422	1.2207	1.83105	4.57764	-2.74658	0.305176	4.57764	-2.44141	5.18799	8.23975	4.88281	-2.44141	3.05176	-0.915527	-0.915527	-0.610352	-0.915527
spike241	1.83105	0.305176	-2.74658	4.57764	4.57764	6.71387	1.83105	-11.5967	-24.7192	-19.2261	-11.2915	1.83105	4.88281	17.395	19.5312	13.1226	18.9209	10.6812	13.7329	13.4277	7.62939	3.66211	-3.66211	-4.88281	-3.66211	-6.71387	-5.49316	-14.3433	-4.27246	-6.10352	-5.18799	-10.6812
spike242	-0.305176	-4.57764	2.13623	-0.305176	-3.35693	-1.2207	2.44141	-6.10352	-17.395	-19.5312	-12.207	-3.96729	1.2207	8.54492	11.9019	12.207	11.9019	6.40869	14.9536	9.15527	2.13623	-0.305176	0.915527	10.0708	3.35693	0.610352	-7.32422	-7.01904	-7.62939	1.83105	0.610352	-5.18799
spike243	0.915527	-7.01904	-7.32422	-0.915527	-1.52588	-3.96729	-5.18799	-10.0708	-12.5122	-15.2588	-7.32422	7.01904	10.0708	6.71387	15.2588	12.8174	11.5967	13.7329	7.93457	4.88281	1.2207	0	0.305176	-0.915527	-4.57764	-12.8174	-5.49316	-2.13623	10.376	2.44141	7.01904	3.66211
spike244	13.7329	7.93457	4.88281	1.2207	0	0.305176	-0.915527	-4.57764	-12.8174	-5.49316	-2.13623	10.376	2.44141	7.01904	3.66211	4.88281	8.8501	3.96729	0.915527	-1.52588	-7.01904	-1.83105	2.44141	-2.13623	-2.13623	-7.01904	-8.8501	-18.0054	-9.46045	-8.54492	-2.44141	-8.23975
spike245	-1.52588	-7.01904	-1.83105	2.44141	-2.13623	-2.13623	-7.01904	-8.8501	-18.0054	-9.46045	-8.54492	-2.44141	-8.23975	0.305176	-4.57764	0.305176	5.49316	-3.96729	-6.40869	0.610352	4.88281	3.96729	-0.305176	-7.01904	-1.2207	4.27246	2.13623	1.2207	4.27246	2.74658	11.2915	4.88281
spike246	4.57764	9.15527	9.46045	8.54492	4.27246	12.207	-1.2207	-11.2915	-21.6675	-4.88281	-6.40869	0	8.23975	17.7002	11.5967	18.6157	-1.2207	-13.7329	-10.0708	-2.44141	4.88281	13.4277	18.6157	15.8691	12.207	7.93457	3.96729	-3.66211	-4.57764	-19.5312	-14.0381	-10.9863
spike247	-4.88281	-6.40869	0	8.23975	17.7002	11.5967	18.6157	-1.2207	-13.7329	-10.0708	-2.44141	4.88281	13.4277	18.6157	15.8691	12.207	7.93457	3.96729	-3.66211	-4.57764	-19.5312	-14.0381	-10.9863	-7.93457	-10.6812	-10.0708	-3.66211	-13.1226	-7.62939	-3.96729	-2.13623	0
spike248	13.4277	18.6157	15.8691	12.207	7.93457	3.96729	-3.66211	-4.57764	-19.5312	-14.0381	-10.9863	-7.93457	-10.6812	-10.0708	-3.66211	-13.1226	-7.62939	-3.96729	-2.13623	0	-4.88281	-3.35693	-5.18799	-9.15527	-9.15527	-3.96729	-2.13623	-3.35693	-6.71387	-9.76562	2.44141	-2.13623
spike249	5.49316	5.79834	2.13623	0.915527	7.01904	1.83105	-0.610352	-6.71387	-23.8037	-12.5122	-3.66211	4.27246	6.71387	14.9536	13.1226	11.2915	13.1226	14.3433	9.76562	11.5967	4.88281	4.57764	3.05176	-3.96729	-3.66211	-8.23975	-3.96729	-8.54492	-6.40869	-12.5122	-5.18799	-3.96729
spike250	-2.74658	-5.18799	-3.05176	3.96729	3.66211	2.44141	3.96729	-9.15527	-20.1416	-16.7847	-7.01904	0.915527	4.57764	11.2915	9.76562	11.5967	13.4277	15.8691	7.62939	11.9019	6.10352	3.05176	5.79834	0.610352	-2.13623	2.13623	-2.74658	-2.74658	-10.6812	-3.66211	-8.54492	-8.54492
spike251	4.27246	10.6812	2.13623	3.66211	-0.610352	8.8501	6.40869	-7.93457	-19.2261	-19.8364	-2.74658	2.74658	8.8501	7.62939	12.8174	15.8691	6.10352	15.2588	9.46045	10.6812	10.6812	-0.915527	-0.610352	2.44141	0.610352	-1.52588	-2.44141	-0.915527	-10.9863	-14.0381	-17.0898	-18.9209
spike252	-0.915527	-0.610352	2.44141	0.610352	-1.52588	-2.44141	-0.915527	-10.9863	-14.0381	-17.0898	-18.9209	-15.564	-9.76562	-5.49316	-3.05176	0	0	0	-1.2207	0.915527	1.52588	-5.18799	-3.35693	-3.35693	4.27246	2.13623	2.74658	2.44141	-0.610352	1.52588	0.305176	-3.35693
spike253	0.915527	1.83105	-1.2207	0.915527	-5.18799	-1.52588	-2.13623	-10.376	-11.9019	-14.3433	7.93457	8.23975	12.8174	7.32422	11.2915	7.93457	7.62939	-1.2207	3.66211	-0.915527	1.83105	3.96729	-1.83105	-3.66211	-9.76562	-5.79834	10.0708	-4.27246	-25.0244	-13.1226	-17.0898	-5.49316
spike254	1.83105	3.96729	-1.83105	-3.66211	-9.76562	-5.79834	10.0708	-4.27246	-25.0244	-13.1226	-17.0898	-5.49316	7.62939	10.9863	13.4277	13.4277	17.7002	17.395	2.44141	-0.915527	0.305176	3.66211	3.96729	5.49316	-2.13623	1.83105	5.18799	-1.52588	0	-7.93457	-9.76562	-10.376
spike255	-4.57764	-4.27246	-6.71387	-2.13623	-6.40869	-8.8501	1.2207	-0.915527	-14.6484	-15.8691	-22.8882	-11.5967	-1.52588	11.2915	7.93457	15.564	18.0054	19.8364	12.8174	16.4795	10.6812	14.0381	9.76562	9.15527	7.93457	2.44141	4.27246	-17.0898	-24.7192	-18.3105	-4.57764	-0.305176
spike256	16.4795	10.6812	14.0381	9.76562	9.15527	7.93457	2.44141	4.27246	-17.0898	-24.7192	-18.3105	-4.57764	-0.305176	4.88281	3.96729	2.44141	2.13623	1.83105	-2.44141	-7.62939	-5.18799	0	-2.13623	0	1.2207	-2.13623	-0.610352	-1.52588	-5.79834	-2.13623	-5.18799	-3.35693
spike257	-1.2207	-5.18799	0.915527	-2.74658	2.13623	3.66211	-5.79834	-9.46045	-14.9536	-18.3105	-4.27246	-3.35693	1.2207	7.62939	18.6157	19.2261	17.7002	13.1226	13.4277	10.376	0.610352	-0.305176	-3.96729	-5.18799	-2.44141	-0.610352	-0.305176	0.915527	0.305176	-4.27246	0.915527	-4.57764
spike258	0.610352	5.18799	2.44141	-4.27246	1.52588	0.305176	5.79834	-2.13623	-12.8174	-27.771	-18.6157	-11.5967	2.44141	4.57764	12.8174	15.2588	12.8174	19.8364	14.6484	13.7329	6.10352	0	5.79834	-0.610352	-0.305176	-0.610352	-2.44141	-8.54492	-10.9863	-10.6812	-8.54492	-13.4277
spike259	-0.915527	-2.44141	2.13623	-5.49316	-3.66211	-0.305176	3.96729	0.305176	-13.7329	-25.6348	-18.9209	-14.0381	-3.05176	9.15527	6.71387	10.0708	4.27246	7.93457	10.9863	11.5967	10.9863	7.93457	7.62939	6.40869	7.01904	1.2207	0.915527	1.2207	-6.10352	-0.610352	-7.32422	-6.40869
spike260	2.44141	3.96729	4.88281	3.66211	-7.93457	0	-4.57764	-7.93457	-12.207	-9.76562	-13.4277	-5.18799	-1.83105	9.46045	6.10352	10.376	13.4277	11.9019	7.62939	11.5967	7.01904	10.0708	2.74658	2.74658	-3.66211	-0.305176	0.915527	-2.13623	-3.66211	-5.49316	-3.66211	-7.93457
spike261	-7.93457	-6.10352	-9.46045	-5.49316	-10.0708	-9.15527	-3.05176	-0.610352	-20.1416	-32.0435	-15.2588	-6.71387	1.52588	11.5967	12.5122	16.7847	11.2915	14.0381	11.9019	8.8501	6.10352	3.66211	8.23975	2.44141	-6.10352	-0.915527	-0.915527	-4.57764	0.610352	-3.35693	-0.610352	2.44141
spike262	-0.610352	2.44141	-3.35693	-4.27246	-3.35693	-8.23975	2.74658	-5.18799	-21.6675	-21.0571	-6.71387	2.74658	10.376	12.8174	10.9863	14.9536	12.207	15.2588	7.01904	8.23975	10.0708	1.83105	-1.2207	-3.35693	-4.27246	-2.44141	-0.305176	-3.96729	-5.49316	-3.35693	-6.40869	-5.49316
spike263	3.96729	-3.35693	3.66211	2.13623	1.83105	0.305176	-11.2915	-6.40869	-19.5312	-4.27246	0	5.79834	-0.915527	11.2915	5.79834	3.05176	1.52588	9.46045	2.74658	0.915527	3.35693	5.49316	3.35693	-9.15527	-1.83105	3.35693	-7.01904	-4.88281	-9.46045	-6.10352	-2.13623	-8.8501
spike264	0.915527	1.2207	-0.305176	1.2207	1.52588	0.305176	-0.915527	-1.83105	-18.3105	-23.4985	-12.5122	-4.57764	7.93457	6.71387	9.15527	12.8174	15.2588	12.5122	9.15527	10.6812	8.23975	8.54492	10.0708	1.52588	-0.610352	-2.44141	-10.376	-6.40869	-10.376	-10.6812	-7.32422	-3.66211
spike265	1.83105	0.305176	-0.610352	-1.52588	1.52588	-0.610352	-0.915527	-1.83105	-19.5312	-18.0054	-9.15527	3.35693	3.35693	6.71387	12.5122	10.0708	4.27246	7.01904	7.62939	10.376	7.93457	2.44141	7.32422	3.05176	7.32422	-3.35693	-4.88281	-6.71387	-10.0708	-9.46045	-6.71387	-6.71387
spike266	4.57764	-4.27246	-4.27246	-0.610352	1.2207	-2.44141	-1.2207	-5.49316	-14.6484	-9.46045	-1.2207	-4.88281	-2.74658	4.57764	4.88281	7.62939	9.15527	7.01904	6.10352	10.0708	2.44141	1.83105	7.32422	-0.915527	4.57764	8.8501	0.610352	2.74658	-3.05176	-0.915527	3.66211	-3.35693
spike267	-0.305176	0.305176	4.88281	2.13623	1.2207	6.71387	-3.05176	-8.54492	-15.564	-4.57764	-0.915527	6.40869	13.4277	17.7002	12.8174	15.8691	14.6484	11.9019	6.71387	6.40869	1.83105	-2.44141	-6.71387	-1.2207	-5.49316	-10.376	-5.18799	-8.54492	-5.18799	-6.40869	-4.57764	-7.93457
spike268	2.74658	8.23975	1.83105	3.05176	-6.40869	-7.01904	-2.13623	-9.46045	-14.0381	-10.6812	-6.10352	-2.44141	-0.305176	3.05176	2.44141	1.2207	2.74658	10.376	-0.610352	-6.71387	-4.27246	5.49316	1.52588	1.83105	-2.44141	3.05176	-3.96729	3.66211	-0.305176	-3.05176	1.83105	-0.610352
spike269	-3.05176	0.305176	0.610352	3.35693	-1.2207	-4.88281	1.2207	-6.40869	-14.6484	-13.7329	-3.96729	4.57764	7.32422	11.2915	5.49316	4.27246	4.57764	-3.05176	-0.305176	3.66211	2.44141	0.610352	1.52588	1.52588	1.83105	-0.915527	-6.10352	0.305176	1.83105	-2.74658	-9.15527	-13.4277
spike270	-3.05176	7.01904	5.18799	-0.915527	0.915527	-0.305176	-0.915527	-7.62939	-15.564	-13.7329	-15.8691	-6.71387	1.83105	7.62939	21.6675	14.0381	18.6157	16.4795	10.6812	10.0708	5.79834	5.79834	-1.83105	-5.79834	-3.05176	-6.10352	-0.610352	-5.79834	-2.13623	-8.23975	-6.71387	-10.376
spike271	0.305176	-5.79834	-2.13623	-4.27246	0.915527	-10.6812	3.35693	-2.44141	-16.1743	-23.1934	-14.9536	-2.13623	2.74658	11.9019	15.2588	10.6812	12.8174	4.27246	0.915527	-3.66211	3.66211	7.01904	12.5122	5.79834	7.32422	1.2207	-2.74658	-1.83105	-4.88281	-5.79834	1.83105	1.52588
spike272	-4.57764	-3.05176	0	3.66211	3.66211	2.74658	2.44141	-8.54492	-20.1416	-18.9209	-8.54492	6.71387	13.4277	12.8174	11.2915	11.9019	3.96729	3.96729	2.13623	0.610352	5.49316	3.96729	-4.27246	0	-4.88281	-4.27246	-2.74658	-7.32422	-4.27246	-5.18799	-4.27246	1.52588
spike273	3.35693	1.52588	-3.05176	-1.83105	6.10352	-0.305176	0.915527	-4.57764	-15.2588	-5.79834	-8.54492	-1.52588	2.74658	1.83105	-2.74658	8.8501	6.71387	9.76562	3.66211	5.49316	5.49316	3.66211	7.93457	2.44141	0.305176	-3.05176	1.52588	1.52588	-1.2207	0.915527	-1.83105	-7.01904
spike274	3.96729	0.915527	2.74658	5.18799	4.27246	-0.915527	-1.52588	-7.93457	-13.1226	-3.05176	-5.18799	2.13623	4.27246	9.76562	4.27246	3.96729	8.23975	6.40869	11.2915	8.54492	1.2207	0	1.52588	-0.305176	-5.79834	-3.66211	-3.05176	-1.2207	-0.915527	-2.74658	-5.79834	-7.32422
spike275	-1.83105	-0.305176	0.305176	-6.71387	0.915527	-3.05176	-2.74658	3.96729	-21.6675	-23.1934	-19.8364	-10.6812	1.52588	5.79834	12.8174	11.5967	14.3433	10.9863	11.9019	13.4277	6.71387	6.40869	-1.52588	1.52588	0.305176	-3.66211	-3.05176	2.13623	0.305176	2.44141	0.915527	3.96729
spike276	5.18799	3.66211	3.66211	-0.305176	-4.88281	3.66211	-0.915527	-8.54492	-14.0381	-9.76562	-8.8501	0.305176	3.96729	8.54492	8.23975	8.54492	7.93457	5.49316	1.52588	5.79834	-0.305176	4.27246	1.2207	8.54492	2.44141	0.610352	0.305176	1.52588	-3.66211	-7.01904	-5.49316	-8.54492
spike277	3.96729	1.2207	0	3.96729	-1.52588	-0.305176	-0.305176	-10.9863	-23.4985	-14.9536	-7.32422	1.52588	10.0708	12.5122	8.23975	13.1226	7.01904	7.62939	6.71387	2.44141	1.52588	6.40869	4.88281	8.23975	1.2207	0.915527	-4.27246	-3.66211	-3.66211	-2.13623	-6.10352	-7.62939
spike278	-1.2207	-1.2207	2.13623	-0.610352	3.05176	2.13623	7.32422	-0.305176	-14.6484	-13.4277	-0.915527	2.44141	5.18799	7.62939	13.4277	14.0381	8.23975	4.57764	6.10352	7.93457	0.305176	2.44141	0.915527	-3.05176	0.915527	0.610352	-3.96729	-4.88281	-8.23975	-7.93457	-2.74658	-0.305176
spike279	-0.915527	0.305176	-2.13623	-3.05176	-0.305176	-1.52588	6.71387	-4.27246	-18.0054	-19.5312	-10.376	5.49316	15.564	16.4795	9.15527	10.376	7.32422	12.5122	10.0708	0.915527	-1.2207	-3.66211	2.13623	-3.05176	-3.66211	-3.35693	-5.18799	-4.27246	-1.52588	-3.05176	-5.79834	-7.93457
spike280	2.44141	3.66211	-2.44141	-4.88281	-5.18799	-3.96729	0.610352	-1.83105	-16.7847	-19.2261	-8.8501	1.2207	2.44141	4.57764	6.40869	6.71387	10.0708	10.9863	10.376	18.3105	13.7329	15.564	11.5967	3.66211	10.376	0.610352	4.88281	-3.05176	0.915527	3.96729	-7.93457	-6.71387
spike281	1.52588	-3.35693	1.2207	-2.13623	0.305176	3.96729	8.54492	-0.610352	-12.8174	-13.7329	-5.79834	-0.915527	8.54492	7.32422	16.1743	14.9536	10.0708	10.0708	9.15527	1.2207	0.610352	0.610352	-2.44141	-5.79834	-11.2915	-7.01904	-5.18799	-8.8501	-6.10352	-2.44141	-5.49316	-2.13623
spike282	-0.915527	0.610352	4.27246	-1.83105	2.13623	-1.2207	9.15527	0.610352	-13.1226	-5.49316	-7.62939	-5.79834	2.13623	1.83105	0.610352	14.3433	5.18799	9.76562	4.57764	2.44141	2.13623	0.915527	-5.79834	-1.2207	-5.79834	-3.96729	-0.915527	2.13623	-2.13623	0.915527	-1.83105	-2.74658
spike283	1.83105	3.66211	6.10352	-5.18799	-2.13623	-7.01904	-6.10352	-5.49316	-17.0898	-6.10352	-0.305176	4.27246	4.57764	7.93457	14.6484	13.7329	18.0054	8.23975	14.6484	10.0708	0	-1.52588	-1.83105	-3.96729	-4.27246	-1.52588	2.13623	2.44141	2.74658	7.32422	-7.32422	-4.57764
spike284	3.96729	-0.610352	-3.35693	-1.2207	-5.18799	-5.79834	0.610352	-8.23975	-20.4468	-8.23975	-0.610352	10.376	19.8364	14.0381	10.376	9.15527	10.6812	9.46045	11.5967	6.10352	8.23975	0	-2.44141	-5.49316	-1.52588	-10.6812	-9.15527	-9.15527	-10.0708	-6.10352	-6.10352	-10.376
spike285	-4.57764	0.305176	5.18799	10.376	-7.93457	1.2207	5.49316	-3.05176	-12.8174	-10.9863	-8.23975	-0.915527	0.305176	5.49316	1.83105	9.76562	9.46045	8.23975	8.8501	3.96729	-5.18799	-2.74658	0	-2.74658	-7.32422	-10.6812	-3.66211	-4.27246	-1.2207	-2.74658	-5.79834	-7.93457
spike286	-9.15527	-2.44141	0.305176	3.66211	4.27246	6.71387	3.66211	-5.79834	-18.9209	-11.5967	1.52588	4.88281	9.46045	2.74658	9.46045	7.32422	6.71387	10.6812	9.15527	5.79834	11.5967	8.23975	4.57764	0.915527	-0.305176	0.610352	3.05176	0.915527	-0.915527	-1.52588	-2.13623	-2.44141
spike287	-1.52588	4.57764	-0.915527	1.2207	2.44141	-2.44141	2.13623	-5.79834	-13.7329	-6.71387	3.96729	3.96729	8.23975	7.93457	4.57764	9.76562	9.46045	6.10352	3.66211	5.18799	5.79834	3.66211	0.305176	-10.0708	-6.71387	-4.88281	-14.6484	-13.4277	-9.46045	-7.62939	0	0.305176
spike288	3.66211	5.18799	5.79834	3.66211	0.305176	-10.0708	-6.71387	-4.88281	-14.6484	-13.4277	-9.46045	-7.62939	0	0.305176	0	1.52588	-0.305176	-5.18799	-1.2207	-2.44141	2.44141	-5.49316	-0.915527	0.305176	1.2207	-5.79834	-3.96729	-4.88281	-6.10352	0.915527	2.44141	7.93457
spike289	3.96729	1.83105	-2.44141	-2.74658	-4.27246	3.35693	7.32422	2.44141	-15.8691	-22.2778	-15.8691	2.13623	6.10352	13.4277	11.2915	10.376	12.8174	4.88281	1.83105	3.96729	0.915527	5.18799	3.35693	1.83105	0.610352	-2.13623	-2.13623	-2.74658	-6.40869	0	-7.01904	-1.83105
spike290	-1.2207	0	0	3.05176	-2.13623	2.44141	1.83105	-4.88281	-13.7329	-4.57764	10.376	7.62939	12.8174	11.9019	11.9019	9.76562	9.76562	6.71387	5.18799	2.13623	-1.2207	-2.13623	-3.05176	-3.35693	-1.83105	-8.23975	-8.8501	-14.3433	-10.6812	-9.76562	-13.1226	-7.32422
spike291	11.9019	3.05176	3.96729	-4.27246	-6.40869	-0.610352	-2.44141	-0.915527	-12.207	-10.6812	-13.7329	5.49316	-3.05176	0.305176	0.305176	-3.05176	-3.05176	-1.2207	0	5.79834	2.74658	-2.74658	3.05176	0.915527	-1.52588	-0.610352	-1.83105	3.66211	3.35693	3.66211	3.96729	-4.27246
spike292	7.01904	1.2207	3.66211	0.915527	5.49316	-1.2207	-2.74658	-1.2207	-12.5122	-9.76562	-11.9019	-8.23975	-6.71387	-1.83105	-1.52588	3.05176	0.305176	1.2207	1.52588	6.10352	3.05176	2.13623	1.52588	2.44141	-4.88281	5.18799	2.74658	5.49316	4.88281	3.66211	0	-5.18799
spike293	1.52588	-3.66211	0	-1.52588	-1.52588	0.305176	-4.57764	2.44141	-14.0381	-20.752	-13.4277	-1.52588	2.44141	7.32422	10.376	13.4277	10.6812	13.1226	10.0708	2.74658	7.93457	8.54492	3.05176	0	4.27246	5.18799	-0.915527	-4.88281	-5.79834	-6.71387	-6.71387	-10.9863
spike294	-7.62939	0.915527	-4.57764	4.57764	0.915527	0.610352	12.5122	-5.18799	-18.3105	-17.7002	-5.79834	3.05176	5.18799	8.54492	11.5967	14.3433	11.2915	6.71387	8.8501	2.74658	-0.305176	3.05176	0.610352	1.2207	2.13623	2.74658	1.52588	4.88281	-3.96729	2.44141	-3.35693	-4.57764
spike295	-9.15527	-2.74658	-0.915527	-2.44141	-0.305176	-2.13623	6.71387	9.76562	-13.1226	-21.9727	-19.2261	-4.27246	4.27246	11.5967	9.76562	11.5967	18.0054	15.564	7.32422	8.23975	5.49316	-0.610352	0.305176	-5.18799	3.66211	0	-3.35693	-7.01904	-7.32422	0.305176	-7.93457	-4.88281
spike296	-1.2207	-2.44141	-0.915527	0	3.66211	5.79834	2.44141	-10.376	-12.207	-3.66211	1.52588	2.74658	11.2915	12.8174	12.8174	14.3433	15.8691	10.9863	4.88281	4.88281	-2.13623	-3.96729	-3.96729	-3.66211	-4.57764	-7.62939	-5.18799	-6.71387	-4.88281	-10.6812	-10.0708	-4.57764
spike297	-0.915527	-1.83105	2.13623	2.74658	7.01904	6.40869	7.93457	-2.13623	-17.7002	-8.8501	-7.93457	0.305176	9.76562	12.207	10.6812	11.9019	13.1226	9.76562	5.49316	7.01904	7.93457	5.49316	8.23975	6.10352	4.27246	1.2207	-0.305176	-8.8501	-7.93457	-12.5122	-13.1226	-8.23975
spike298	5.49316	8.23975	6.10352	4.27246	1.2207	-0.305176	-8.8501	-7.93457	-12.5122	-13.1226	-8.23975	-1.52588	-3.66211	-1.83105	-1.83105	-7.93457	-3.05176	-6.40869	1.2207	-0.915527	-5.79834	-1.83105	-8.23975	1.83105	4.27246	-1.52588	2.74658	-3.05176	-1.2207	5.49316	-0.305176	-1.52588
spike299	3.05176	10.9863	4.57764	6.40869	3.35693	-4.88281	-1.83105	-10.6812	-15.8691	-10.376	1.52588	3.96729	5.18799	7.93457	0.610352	8.23975	3.35693	-0.915527	4.88281	0.305176	-1.52588	0.305176	1.83105	-0.915527	-1.2207	-10.6812	0.915527	-0.305176	-5.49316	-8.23975	-12.8174	-4.57764
spike300	-1.52588	-3.96729	-8.23975	-0.915527	-1.52588	5.79834	0	0.305176	-22.583	-20.752	-12.8174	5.79834	-1.2207	6.40869	10.376	11.5967	7.01904	10.0708	3.96729	4.57764	3.66211	4.27246	0.610352	-0.610352	-5.49316	-4.88281	-3.35693	-6.10352	-6.10352	-6.40869	-3.05176	-10.0708
spike301	-0.610352	-0.610352	6.10352	3.35693	3.35693	-3.66211	5.18799	0.915527	-14.0381	-24.1089	-9.15527	-1.83105	9.76562	14.6484	1.2207	2.13623	3.35693	12.207	14.6484	8.8501	6.10352	5.18799	2.44141	7.32422	-5.79834	-14.9536	-5.79834	-1.83105	10.9863	4.88281	3.96729	0.915527
spike302	12.207	14.6484	8.8501	6.10352	5.18799	2.44141	7.32422	-5.79834	-14.9536	-5.79834	-1.83105	10.9863	4.88281	3.96729	0.915527	2.13623	7.32422	-4.27246	-2.44141	-11.5967	-5.79834	-10.0708	-2.44141	-7.93457	-6.40869	-11.5967	-7.93457	-17.0898	-13.1226	-7.93457	-3.66211	-3.96729
spike303	-7.93457	-1.2207	-4.27246	-3.66211	1.83105	2.74658	7.62939	-4.88281	-16.4795	-8.54492	-3.35693	5.49316	10.376	6.71387	5.79834	3.66211	2.44141	8.54492	3.66211	2.13623	4.57764	6.40869	1.2207	0	-0.305176	0.915527	-2.44141	0	-0.915527	4.57764	0.305176	-4.27246
spike304	2.74658	6.10352	5.18799	7.93457	-1.2207	2.44141	-1.2207	-4.88281	-14.9536	-8.8501	-7.62939	0.305176	-0.610352	3.96729	0.915527	7.62939	3.05176	3.35693	4.88281	0	1.52588	2.13623	1.52588	3.35693	4.88281	5.79834	6.71387	6.40869	-1.52588	-5.18799	-5.18799	1.52588
spike305	5.18799	-1.83105	-0.610352	3.35693	-1.83105	1.83105	-2.13623	-1.52588	-13.4277	-7.93457	-3.96729	-0.305176	7.62939	11.2915	7.01904	10.0708	14.3433	11.9019	14.6484	3.96729	2.74658	-0.915527	-1.83105	-5.18799	-6.10352	-3.35693	-4.27246	-10.0708	-7.01904	-7.62939	-7.93457	-5.79834
spike306	0.610352	-0.610352	-1.52588	-1.2207	7.62939	2.44141	-5.18799	-10.376	-14.6484	-0.915527	9.46045	8.8501	15.564	10.0708	14.3433	16.1743	16.7847	7.32422	5.49316	4.88281	4.57764	-0.610352	2.13623	-3.35693	0.305176	-8.23975	-9.46045	-14.3433	-8.8501	-5.79834	-1.52588	-0.915527
spike307	4.88281	4.57764	-0.610352	2.13623	-3.35693	0.305176	-8.23975	-9.46045	-14.3433	-8.8501	-5.79834	-1.52588	-0.915527	-5.18799	-14.6484	-6.71387	-0.610352	-0.915527	-7.62939	2.74658	4.27246	-1.83105	-8.8501	0.610352	-7.62939	-2.44141	-0.610352	-1.52588	4.27246	1.2207	-2.74658	4.57764
spike308	7.62939	7.32422	7.01904	2.44141	3.96729	3.05176	9.15527	-0.915527	-12.5122	-2.74658	-1.83105	0.305176	3.05176	0.915527	1.52588	0.610352	0.610352	0	0	4.27246	3.05176	-0.915527	-3.35693	-4.88281	-8.54492	-5.49316	-1.52588	-5.49316	0.915527	-2.44141	1.52588	-1.2207
spike309	2.13623	4.88281	1.2207	-7.32422	2.44141	0	1.83105	-10.6812	-20.1416	-19.2261	0	3.96729	6.40869	8.54492	16.4795	7.32422	16.7847	11.9019	10.0708	8.54492	5.79834	2.44141	5.18799	6.71387	5.79834	2.13623	-6.71387	-9.76562	-12.8174	-7.01904	-10.9863	-7.62939
spike310	-6.10352	-0.305176	3.66211	5.49316	-1.2207	0.915527	7.93457	-3.05176	-16.7847	-16.4795	-10.6812	2.13623	2.44141	7.62939	14.9536	7.01904	13.1226	7.62939	6.40869	6.40869	6.40869	-0.915527	4.27246	5.18799	-7.32422	-0.610352	2.13623	-0.915527	0	-1.52588	-0.305176	-10.9863
spike311	-0.305176	-1.52588	2.44141	-0.915527	-2.13623	-2.44141	13.1226	5.79834	-15.8691	-15.564	-5.49316	-0.305176	8.23975	4.88281	12.207	5.18799	10.376	11.2915	6.10352	-1.2207	-1.83105	4.27246	1.52588	3.35693	-1.52588	1.52588	2.13623	-1.2207	-2.44141	-2.44141	-5.49316	-1.83105
spike312	-4.57764	0.915527	-1.52588	-0.610352	-2.74658	-5.79834	-9.15527	-10.9863	-14.6484	-16.4795	-7.32422	-6.71387	-4.88281	6.40869	11.2915	11.5967	14.3433	10.9863	17.7002	20.1416	10.9863	9.15527	1.52588	6.10352	5.18799	3.66211	-2.13623	-6.71387	-5.49316	-1.83105	-6.40869	-6.71387
spike313	1.2207	-2.74658	-1.83105	-0.305176	5.49316	0	0	-10.9863	-18.9209	-1.83105	7.01904	8.54492	13.1226	11.9019	10.9863	4.27246	13.1226	6.40869	6.10352	0.915527	-3.35693	-1.52588	4.27246	-3.05176	-0.610352	-6.71387	-11.5967	-6.40869	-10.0708	-2.74658	3.66211	2.13623
spike314	-4.27246	2.13623	-4.88281	-1.83105	-3.35693	3.05176	-4.27246	-11.5967	-20.752	-9.76562	-2.74658	6.10352	14.0381	14.6484	9.46045	12.8174	18.9209	17.395	11.9019	4.27246	5.18799	5.79834	2.44141	1.52588	-2.13623	-0.915527	-7.62939	-3.66211	-4.88281	-6.10352	-6.40869	-9.15527
spike315	3.96729	0.305176	-4.57764	2.13623	0.305176	4.57764	-0.915527	-3.66211	-21.0571	-16.1743	-7.32422	-0.915527	3.05176	4.88281	11.5967	9.46045	1.83105	0.610352	4.57764	5.18799	1.52588	3.96729	6.71387	5.18799	-12.5122	-19.2261	-3.66211	-0.610352	6.10352	3.35693	2.44141	5.18799
spike316	1.83105	0.610352	4.57764	5.18799	1.52588	3.96729	6.71387	5.18799	-12.5122	-19.2261	-3.66211	-0.610352	6.10352	3.35693	2.44141	5.18799	4.27246	0.610352	8.54492	9.15527	5.79834	10.0708	-0.610352	-4.27246	-5.79834	-7.93457	-1.2207	-4.27246	-6.71387	-12.8174	-4.27246	-5.18799
spike317	-4.88281	-2.74658	-3.96729	0.915527	-1.83105	2.13623	10.0708	-4.27246	-24.7192	-17.0898	-4.57764	4.88281	10.6812	10.9863	14.6484	12.207	10.9863	10.0708	7.01904	5.18799	3.96729	-5.49316	-2.13623	-6.10352	-2.74658	-10.9863	-5.18799	-6.71387	-4.88281	-8.23975	-2.13623	1.83105
spike318	0.915527	1.52588	-9.15527	2.74658	-5.79834	-9.15527	-2.13623	-8.54492	-14.6484	-18.6157	-10.376	-6.40869	-1.52588	2.44141	3.96729	2.44141	3.05176	3.96729	5.49316	0.305176	6.71387	4.27246	0.610352	2.74658	6.10352	6.10352	8.23975	1.83105	-4.27246	-7.93457	-5.18799	-10.0708
spike319	6.10352	6.10352	8.23975	1.83105	-4.27246	-7.93457	-5.18799	-10.0708	-13.1226	-9.15527	-10.9863	-9.76562	-5.49316	2.13623	-5.49316	0	6.40869	2.74658	6.10352	5.79834	4.88281	2.13623	8.23975	2.74658	3.66211	-1.2207	2.13623	10.9863	4.88281	5.18799	-2.44141	-6.71387
spike320	-4.27246	-2.13623	-8.8501	0.915527	2.13623	-3.96729	7.62939	-1.2207	-15.564	-15.2588	-7.01904	3.35693	10.0708	8.23975	7.93457	8.8501	10.9863	11.9019	12.5122	1.52588	6.10352	1.83105	-1.83105	0.305176	1.52588	2.44141	0.305176	-1.52588	-3.66211	-8.23975	-6.71387	-2.74658
spike321	-1.2207	-2.74658	-0.610352	-1.2207	-2.44141	1.52588	2.74658	-0.610352	-12.5122	-13.7329	-5.18799	3.96729	4.88281	9.76562	7.93457	1.2207	10.0708	4.57764	2.74658	-0.305176	2.44141	-3.66211	-0.915527	-1.83105	-3.96729	-1.2207	2.44141	-3.66211	-8.23975	-6.40869	-8.8501	-3.96729
spike322	-6.71387	-1.2207	-3.96729	3.35693	3.05176	3.66211	-4.57764	-7.32422	-19.5312	-18.0054	-14.9536	-3.66211	1.52588	12.207	8.54492	5.49316	10.6812	14.6484	15.564	16.4795	21.0571	18.6157	14.6484	12.8174	4.57764	5.49316	2.44141	1.2207	-6.10352	-8.8501	-6.10352	-8.23975
spike323	-2.44141	-1.83105	-2.44141	-3.35693	5.49316	3.05176	5.18799	2.13623	-11.9019	-19.8364	-5.18799	-2.44141	10.0708	9.15527	11.9019	10.0708	9.76562	9.15527	12.8174	10.6812	8.54492	1.52588	4.27246	3.05176	-0.915527	-7.01904	-1.52588	-4.57764	-5.18799	-7.62939	-7.93457	-4.27246
spike324	0.610352	3.05176	4.88281	1.2207	4.27246	3.66211	7.93457	-9.76562	-17.395	-12.8174	-4.88281	3.66211	9.46045	12.207	8.8501	5.18799	3.66211	-2.13623	8.8501	5.79834	3.35693	0	2.13623	3.66211	9.15527	2.13623	3.05176	6.40869	-5.18799	-2.44141	1.52588	-1.2207
spike325	-0.915527	1.83105	2.13623	-0.915527	3.35693	4.88281	-3.66211	-7.62939	-15.564	-14.9536	-11.2915	1.2207	1.2207	14.3433	13.4277	13.4277	12.5122	8.54492	1.83105	4.27246	2.13623	2.44141	-0.915527	-4.57764	1.52588	1.2207	-2.44141	-3.66211	-5.79834	-10.9863	-6.40869	-11.5967
spike326	-2.74658	3.66211	-3.05176	-1.83105	-1.83105	-2.13623	0.915527	-5.18799	-13.1226	-23.4985	-20.752	-13.4277	5.49316	9.76562	12.207	13.1226	17.0898	14.6484	12.207	6.71387	9.46045	3.96729	0.915527	7.01904	1.83105	-0.915527	-0.915527	-7.01904	-10.6812	-6.71387	-6.10352	-10.376
spike327	4.88281	3.66211	-4.57764	-1.2207	-1.83105	-3.96729	-9.15527	-7.93457	-13.4277	-18.6157	-18.0054	-11.2915	-11.2915	-10.9863	1.83105	3.35693	0.610352	-1.52588	3.05176	0.915527	5.49316	6.71387	-2.74658	1.52588	8.8501	10.0708	10.9863	5.79834	-0.915527	4.88281	6.10352	2.13623
spike328	-8.8501	-3.66211	8.8501	2.74658	-1.2207	-2.13623	-9.15527	-11.2915	-18.3105	-3.66211	1.83105	11.5967	14.0381	17.0898	11.9019	14.0381	17.0898	5.18799	0.915527	1.83105	-0.610352	-3.96729	-1.2207	-7.62939	-3.96729	-3.35693	-5.49316	-0.610352	-0.305176	-4.88281	-1.2207	-5.79834
spike329	-5.79834	2.44141	0.305176	-1.83105	2.13623	1.52588	0.305176	-3.66211	-20.752	-9.76562	-9.46045	4.27246	11.2915	9.15527	8.54492	16.1743	12.8174	10.6812	7.62939	8.54492	1.83105	0.915527	7.62939	-0.915527	1.2207	-10.6812	-15.564	-27.4658	-17.7002	-15.564	-7.01904	2.13623
spike330	7.62939	8.54492	1.83105	0.915527	7.62939	-0.915527	1.2207	-10.6812	-15.564	-27.4658	-17.7002	-15.564	-7.01904	2.13623	2.13623	3.35693	-0.305176	5.79834	1.83105	12.207	11.2915	0	10.6812	2.13623	3.35693	2.74658	-0.610352	3.35693	0	-0.915527	-0.305176	-1.2207
spike331	6.71387	0	-2.13623	3.66211	-3.35693	-6.10352	-8.23975	-5.79834	-13.1226	-8.23975	-5.79834	2.13623	6.40869	7.32422	11.2915	1.83105	7.93457	7.32422	4.88281	2.74658	5.49316	8.8501	0.610352	1.83105	-3.66211	-2.44141	-3.35693	-6.71387	-5.49316	-5.18799	-0.305176	-4.27246
spike332	8.23975	6.10352	1.52588	7.62939	-3.05176	-3.66211	-7.32422	-2.13623	-13.1226	-7.62939	-7.32422	1.2207	-8.8501	2.13623	-0.915527	5.79834	0.915527	0.915527	-6.40869	-3.35693	4.57764	-1.83105	-2.44141	-3.35693	0.305176	3.96729	9.15527	6.40869	2.74658	-4.27246	-1.83105	-0.305176
spike333	-2.74658	-4.88281	0.915527	-3.66211	2.13623	0.915527	3.05176	7.32422	-14.3433	-18.0054	-15.8691	-5.79834	11.5967	13.4277	17.0898	14.6484	14.9536	13.4277	5.49316	4.57764	5.18799	-3.66211	-1.2207	2.74658	-6.10352	0.610352	-0.305176	-3.96729	-2.13623	-5.18799	-6.40869	-3.66211
spike334	-2.74658	-6.40869	0.305176	-2.74658	1.83105	2.13623	4.27246	1.2207	-18.3105	-16.1743	-5.49316	4.27246	10.376	10.6812	14.9536	14.6484	14.3433	9.46045	9.46045	9.15527	7.32422	13.7329	0	5.18799	1.52588	3.66211	-8.54492	-3.35693	-10.9863	-12.207	-6.10352	-9.46045
spike335	-0.610352	5.49316	0.915527	-3.35693	-6.10352	-1.52588	0.610352	1.2207	-19.8364	-28.9917	-24.4141	-4.57764	-1.52588	10.9863	7.93457	9.46045	9.46045	13.4277	15.2588	8.54492	4.57764	3.66211	6.40869	4.27246	6.10352	-0.610352	0.305176	-5.18799	-3.35693	-6.10352	-4.88281	-6.10352
spike336	3.35693	2.74658	-2.13623	5.49316	0.610352	4.27246	6.10352	-1.83105	-20.752	-8.23975	-13.7329	2.13623	6.10352	10.9863	7.32422	6.71387	9.15527	7.62939	8.23975	6.10352	3.05176	1.2207	1.83105	-3.66211	-0.915527	5.49316	-1.52588	-2.44141	1.83105	-1.2207	-1.52588	-2.44141
spike337	6.40869	3.66211	4.57764	6.10352	2.13623	-1.52588	-3.35693	-5.79834	-12.207	-6.40869	-4.88281	-4.27246	-0.305176	-3.96729	-2.74658	-1.2207	-0.305176	0.610352	4.57764	5.79834	3.66211	-0.915527	-3.35693	-1.2207	4.27246	-0.915527	4.88281	3.05176	5.18799	6.10352	-3.35693	3.05176
spike338	-1.52588	-1.83105	0.305176	-3.05176	0.915527	6.71387	2.13623	0	-12.207	-10.6812	-7.01904	-0.305176	5.79834	5.49316	4.88281	3.96729	2.44141	0.915527	-0.915527	3.35693	3.05176	0.915527	-0.610352	-4.88281	-0.610352	-3.35693	-1.83105	0.305176	-7.32422	-8.23975	-3.96729	-16.4795
spike339	-3.96729	-4.57764	-2.74658	0	3.96729	7.01904	8.23975	-3.96729	-14.9536	-21.3623	-7.62939	-2.13623	6.10352	8.23975	9.76562	15.2588	14.6484	16.7847	4.27246	10.0708	0.610352	2.74658	6.40869	0.305176	1.83105	1.2207	0	-3.96729	-2.13623	-3.96729	-12.207	-7.32422
spike340	-5.79834	-8.54492	-7.32422	-7.62939	0.610352	-1.2207	4.57764	-1.52588	-12.207	-28.0762	-14.0381	-10.9863	2.74658	10.376	12.207	18.6157	13.4277	15.2588	16.4795	21.0571	12.207	12.5122	0.305176	4.27246	0.915527	-6.71387	-4.57764	-6.10352	-11.2915	-13.1226	-7.62939	-16.1743
spike341	12.5122	0.305176	4.27246	0.915527	-6.71387	-4.57764	-6.10352	-11.2915	-13.1226	-7.62939	-16.1743	-8.8501	-12.5122	-5.18799	-3.96729	-5.49316	-6.71387	-1.52588	-2.44141	-3.35693	0.305176	0.915527	-3.96729	1.83105	-0.305176	-4.27246	-2.74658	5.18799	2.13623	-3.35693	2.74658	3.35693
spike342	-2.44141	1.52588	4.27246	0.915527	-0.610352	-0.915527	1.52588	-5.49316	-19.2261	-13.7329	0.915527	-3.05176	4.27246	9.46045	14.9536	11.2915	12.5122	4.57764	5.18799	9.76562	3.66211	-2.74658	-1.52588	-0.305176	0.305176	0	0.610352	-0.305176	-1.2207	3.05176	-2.74658	-7.32422
spike343	0.610352	-2.74658	-7.01904	-10.6812	-7.32422	-1.83105	0	-11.5967	-20.1416	-13.7329	-6.40869	1.83105	6.10352	9.76562	11.9019	10.0708	11.9019	9.76562	10.9863	10.9863	15.8691	5.49316	11.2915	6.71387	2.74658	-8.8501	-11.2915	-8.54492	-9.76562	-10.9863	-10.0708	-10.0708
spike344	1.52588	3.66211	2.13623	2.13623	3.96729	3.96729	-6.71387	-10.9863	-17.0898	-8.8501	3.35693	-2.13623	2.44141	10.6812	8.54492	5.49316	5.18799	11.9019	9.15527	5.79834	1.83105	7.01904	2.74658	-1.2207	1.52588	-3.96729	-3.05176	-0.305176	-3.66211	0.915527	-7.01904	-5.79834
spike345	2.74658	-0.610352	1.52588	-7.93457	-0.610352	4.27246	1.2207	-5.79834	-17.7002	-12.5122	-11.5967	-3.96729	5.79834	10.376	9.46045	14.3433	12.8174	12.8174	13.4277	13.1226	10.9863	4.57764	5.18799	-0.915527	-3.35693	-0.915527	-3.96729	-2.13623	-9.46045	-6.71387	-14.3433	-9.46045
spike346	-3.05176	-0.610352	-2.13623	3.35693	1.83105	2.74658	2.44141	-4.27246	-15.2588	-18.3105	-8.8501	-3.96729	-0.915527	13.4277	18.9209	15.564	13.1226	7.01904	10.0708	10.376	11.2915	4.57764	8.54492	1.52588	-6.71387	-7.62939	-11.5967	-6.71387	-11.2915	-5.18799	-7.01904	-1.52588
spike347	-8.54492	-7.32422	-3.05176	-1.83105	-5.18799	5.79834	4.88281	2.13623	-16.1743	-21.0571	-10.0708	-0.915527	10.0708	14.6484	18.9209	14.0381	14.3433	12.8174	13.7329	12.5122	8.23975	11.9019	-0.915527	-6.71387	-0.305176	-7.01904	-7.62939	0.915527	-7.62939	-5.18799	-2.74658	-3.35693
spike348	-1.52588	-2.44141	0.305176	-8.54492	-7.32422	-2.74658	-3.05176	-6.40869	-11.9019	-14.6484	-16.1743	-9.15527	-1.83105	0.915527	13.4277	8.54492	14.9536	15.564	14.9536	7.01904	5.79834	6.40869	14.9536	9.46045	13.4277	9.15527	5.18799	-1.83105	-9.15527	-4.57764	-2.44141	-2.13623
spike349	-3.05176	-0.305176	-5.79834	-2.74658	-10.376	-1.83105	1.83105	-11.5967	-14.3433	-15.2588	-3.96729	6.71387	13.4277	8.8501	15.2588	7.32422	15.2588	8.54492	2.13623	0	0.610352	-6.10352	-14.9536	-7.32422	-10.376	-11.9019	-8.8501	-8.54492	-5.49316	-5.18799	-3.96729	-10.376
spike350	15.2588	7.32422	15.2588	8.54492	2.13623	0	0.610352	-6.10352	-14.9536	-7.32422	-10.376	-11.9019	-8.8501	-8.54492	-5.49316	-5.18799	-3.96729	-10.376	-7.01904	-4.88281	2.44141	0.305176	-1.2207	-4.57764	3.35693	-1.83105	2.44141	3.66211	-1.52588	-2.44141	-0.610352	-0.305176
spike351	3.05176	0	-0.305176	-1.83105	-1.52588	-4.57764	3.35693	6.71387	-15.564	-21.0571	-16.7847	-17.395	-1.2207	12.5122	20.752	19.8364	22.2778	22.583	20.4468	17.0898	9.15527	11.5967	9.46045	2.44141	4.57764	3.66211	-3.05176	-3.35693	-0.305176	-10.376	-7.62939	-9.76562
spike352	-1.2207	-6.40869	0.915527	2.13623	-0.610352	2.44141	6.40869	-4.88281	-24.1089	-16.4795	-11.5967	-4.57764	3.66211	10.0708	11.9019	7.32422	11.2915	10.6812	12.207	3.66211	10.376	11.2915	4.88281	8.8501	2.44141	-3.05176	-1.2207	-9.15527	-8.23975	-11.2915	-7.93457	-8.8501
spike353	1.52588	-0.305176	-3.05176	-4.57764	-0.915527	10.0708	10.376	-4.88281	-17.7002	-19.5312	-14.3433	-9.15527	-1.83105	1.2207	4.88281	3.66211	8.54492	13.1226	11.2915	8.8501	11.2915	6.40869	0.915527	1.52588	1.83105	0.610352	-3.35693	-3.66211	2.13623	-0.915527	-6.40869	-17.0898
spike354	1.52588	1.83105	0.610352	-3.35693	-3.66211	2.13623	-0.915527	-6.40869	-17.0898	-17.7002	-11.9019	-7.93457	-3.66211	-4.88281	2.13623	2.13623	-5.18799	4.27246	3.66211	5.18799	7.01904	-0.915527	2.44141	5.49316	1.83105	-0.610352	1.2207	3.05176	-1.2207	3.35693	-0.610352	-0.915527
spike355	3.96729	3.35693	9.46045	2.44141	11.2915	6.40869	0	-7.93457	-15.564	-7.62939	-2.74658	4.57764	5.18799	6.40869	11.9019	5.49316	11.5967	13.4277	9.15527	4.27246	4.27246	2.74658	-0.915527	-4.88281	-3.35693	-6.71387	-9.46045	-4.88281	-10.376	-7.32422	-4.88281	-3.05176
spike356	1.2207	-3.05176	3.96729	-0.305176	3.66211	12.207	6.40869	-7.32422	-15.8691	-10.376	-4.57764	7.01904	9.46045	11.9019	5.79834	8.54492	7.32422	5.79834	11.2915	7.32422	10.6812	7.32422	2.74658	4.57764	2.74658	4.57764	6.40869	-7.01904	3.35693	-3.05176	-7.62939	-3.66211
spike357	0.305176	3.35693	-2.13623	2.13623	6.71387	-3.96729	-4.27246	-7.93457	-15.2588	-7.32422	-6.40869	-0.305176	-0.305176	0	4.88281	7.62939	3.05176	-1.83105	-6.10352	1.52588	3.05176	4.27246	2.13623	-0.305176	-0.915527	6.40869	7.62939	-0.610352	0.610352	-0.610352	-1.52588	9.46045
spike358	-3.96729	2.44141	7.62939	3.35693	7.01904	0.915527	-0.915527	-8.54492	-13.4277	-10.6812	-3.66211	2.74658	-0.610352	-0.610352	3.66211	9.76562	1.2207	1.52588	3.66211	11.2915	5.49316	2.13623	0	-2.74658	-2.44141	-0.610352	3.05176	0.610352	1.2207	-0.915527	-7.32422	-7.62939
spike359	5.18799	3.35693	0.610352	2.13623	0.610352	0.610352	-9.76562	-7.93457	-14.0381	-5.18799	-3.35693	4.57764	6.10352	5.49316	10.6812	3.96729	5.79834	5.18799	0	-0.610352	2.44141	2.44141	6.40869	-3.05176	-6.10352	-1.52588	-1.83105	6.40869	0.610352	1.52588	1.2207	-1.2207
spike360	2.44141	-4.88281	-3.66211	-1.2207	0.915527	-3.96729	-7.32422	-6.71387	-16.4795	-16.7847	-6.40869	-4.57764	0	3.66211	-0.305176	6.10352	18.6157	11.5967	15.2588	8.23975	9.76562	3.05176	-3.96729	2.44141	1.2207	1.2207	2.44141	3.05176	0.915527	1.83105	-2.44141	-1.83105
spike361	6.10352	3.05176	-0.915527	2.44141	-4.88281	-1.2207	7.32422	-4.57764	-14.6484	-20.4468	-10.9863	-7.01904	3.35693	7.93457	13.7329	15.8691	17.395	14.3433	14.3433	12.207	11.2915	7.01904	2.44141	1.52588	3.66211	-2.44141	-1.52588	-8.23975	-10.9863	-9.76562	-11.2915	-9.76562
spike362	0.915527	3.96729	3.66211	3.96729	10.0708	1.52588	12.207	-6.40869	-19.2261	-22.2778	-7.93457	7.01904	11.5967	13.7329	15.2588	7.93457	9.46045	6.10352	6.10352	7.62939	5.18799	3.35693	2.74658	1.83105	-4.57764	-4.57764	-8.54492	-5.49316	-8.8501	-5.49316	-11.2915	-2.44141
spike363	6.10352	-6.71387	0.610352	2.74658	4.88281	4.88281	3.35693	-10.376	-14.3433	-14.3433	-0.915527	2.13623	13.1226	14.0381	18.0054	17.0898	11.5967	8.23975	3.35693	2.44141	0.305176	-4.88281	2.74658	-6.71387	-6.71387	-5.79834	-3.35693	-5.49316	-2.13623	0	0	-8.8501
spike364	-0.305176	3.96729	5.49316	4.57764	-1.2207	6.40869	3.05176	-3.05176	-20.4468	-17.395	-6.71387	0.610352	4.88281	4.88281	12.5122	16.7847	12.5122	16.4795	8.54492	3.35693	5.79834	2.13623	-0.915527	2.13623	-2.44141	-1.83105	-6.40869	-3.66211	-7.93457	-11.5967	-7.01904	-8.23975
spike365	10.9863	7.01904	6.40869	3.66211	-3.05176	1.2207	-3.35693	-4.88281	-14.0381	-12.8174	-8.8501	-8.54492	-7.62939	-9.46045	-10.6812	-5.49316	-2.74658	-2.13623	2.13623	-11.5967	0	-8.8501	-2.74658	-0.915527	-6.10352	2.74658	0.915527	1.52588	3.66211	1.2207	6.10352	-4.57764
spike366	-3.96729	-3.66211	-4.57764	-10.376	-1.52588	-8.23975	-0.610352	-5.79834	-18.9209	-22.2778	-15.564	-0.305176	2.74658	9.76562	8.8501	9.76562	10.6812	13.4277	15.2588	12.8174	5.49316	3.35693	0	3.96729	5.49316	1.2207	-2.74658	-0.610352	-0.610352	-2.74658	-8.54492	-5.18799
spike367	5.79834	0.915527	-4.88281	6.40869	-0.610352	0.915527	-1.83105	-11.2915	-15.564	-2.13623	-3.96729	9.46045	6.10352	10.376	7.32422	6.40869	8.23975	4.27246	-4.88281	-7.32422	-18.0054	-17.0898	-10.6812	-1.52588	1.83105	9.76562	3.96729	8.8501	10.0708	10.0708	0.610352	10.376
spike368	6.10352	10.376	7.32422	6.40869	8.23975	4.27246	-4.88281	-7.32422	-18.0054	-17.0898	-10.6812	-1.52588	1.83105	9.76562	3.96729	8.8501	10.0708	10.0708	0.610352	10.376	6.71387	2.13623	5.18799	-2.44141	-4.57764	-4.88281	-11.5967	-7.62939	-5.18799	-8.23975	-1.83105	-3.96729
spike369	1.83105	4.27246	0.305176	0.915527	4.27246	5.49316	0.610352	-10.6812	-25.6348	-17.395	-3.66211	0	3.35693	10.0708	9.15527	9.46045	8.54492	12.5122	16.1743	4.27246	-1.83105	4.88281	5.18799	3.05176	-2.13623	-2.13623	-1.83105	-3.96729	-5.79834	-9.15527	-6.40869	-4.57764
spike370	6.71387	14.6484	10.376	8.54492	0.305176	10.6812	6.71387	0.305176	-16.7847	-21.0571	-11.9019	-1.52588	-1.2207	5.49316	4.27246	7.62939	7.01904	7.32422	2.74658	0	0	-7.01904	-3.96729	-10.0708	-3.66211	-4.88281	-2.44141	1.83105	6.40869	2.13623	-0.305176	0.915527
spike371	3.05176	2.13623	-1.2207	-4.57764	-5.79834	0.610352	-2.74658	-4.27246	-17.0898	-18.0054	-14.9536	6.10352	11.2915	2.74658	10.0708	14.9536	8.8501	8.8501	9.76562	10.0708	1.52588	1.83105	3.35693	0.305176	2.44141	-0.305176	-2.74658	-4.27246	-7.62939	-8.54492	-3.05176	-5.49316
spike372	-6.10352	0.610352	2.13623	8.54492	0.610352	1.83105	-1.2207	6.10352	-13.4277	-16.4795	-20.4468	-8.8501	-1.83105	4.88281	13.4277	15.564	10.0708	14.0381	9.46045	4.57764	7.01904	6.10352	0	-3.96729	0.915527	-0.305176	-2.44141	-3.05176	-1.2207	-3.96729	-6.71387	-8.54492
spike373	0.610352	1.52588	3.96729	6.10352	3.05176	8.54492	7.62939	-5.18799	-25.9399	-30.8228	-12.8174	-7.32422	-2.13623	9.76562	13.1226	13.4277	7.93457	7.62939	9.76562	-2.13623	12.207	2.74658	-4.27246	-3.96729	-5.18799	-6.40869	-10.6812	-9.46045	-3.05176	-8.23975	-10.0708	-6.71387
spike374	2.13623	5.79834	-0.305176	3.96729	8.54492	5.79834	-6.40869	-8.8501	-21.0571	-14.0381	-0.305176	3.35693	5.18799	13.1226	15.8691	5.79834	12.5122	9.15527	-1.52588	5.18799	1.2207	3.35693	5.49316	-1.2207	-1.2207	-7.93457	-12.5122	-7.93457	-3.35693	-6.10352	-10.0708	-4.88281
spike375	-0.610352	-5.18799	-2.74658	-7.01904	-5.18799	-3.05176	-1.2207	3.66211	-13.4277	-23.4985	-16.7847	-10.376	0.610352	3.05176	10.9863	11.9019	18.6157	14.9536	18.0054	14.3433	11.5967	4.88281	10.6812	4.27246	5.79834	-1.83105	-0.915527	0	-7.32422	-9.46045	-10.376	-7.62939
spike376	8.23975	4.27246	-1.52588	1.83105	-6.71387	-4.57764	-4.57764	-6.40869	-14.6484	-4.57764	-6.40869	-2.74658	-1.52588	-2.74658	-1.2207	-1.2207	-0.610352	-4.57764	-0.610352	-1.2207	1.83105	0	-1.2207	0.305176	-1.52588	0.915527	0.610352	3.35693	-0.915527	1.52588	1.2207	0.610352
spike377	3.96729	1.83105	6.71387	-2.13623	1.2207	2.13623	1.52588	4.88281	-16.1743	-22.2778	-16.4795	-10.6812	7.93457	7.62939	10.376	13.4277	10.0708	5.79834	11.2915	12.8174	1.2207	3.05176	3.05176	-0.305176	3.96729	-3.66211	-4.88281	-8.54492	-5.18799	-7.01904	-2.13623	-2.13623
spike378	-5.18799	-7.01904	-2.13623	-2.13623	-2.44141	-1.2207	6.40869	-3.96729	-11.9019	-20.752	-12.207	-9.76562	-6.71387	-4.27246	-1.2207	3.35693	2.74658	3.66211	5.79834	6.10352	10.6812	8.54492	8.23975	6.40869	3.96729	2.13623	5.18799	0.915527	2.13623	3.35693	4.57764	-3.66211
spike379	0.305176	-3.05176	1.2207	-1.52588	0	0	0.305176	-8.23975	-22.8882	-16.7847	-10.6812	-3.05176	8.54492	15.2588	17.7002	25.6348	11.5967	11.9019	12.207	9.46045	7.32422	6.10352	7.93457	1.52588	-1.52588	-4.57764	6.10352	-7.62939	-5.79834	-9.76562	-12.207	-11.2915
spike380	7.32422	4.57764	6.10352	7.93457	3.96729	0.915527	-8.8501	-5.18799	-12.8174	-7.62939	-5.18799	5.18799	5.49316	0.305176	3.96729	0.305176	1.2207	0.610352	0.305176	3.05176	2.44141	2.13623	-5.79834	-18.0054	-11.9019	-4.27246	-0.305176	5.79834	1.2207	7.62939	3.05176	8.23975
spike381	0.305176	1.2207	0.610352	0.305176	3.05176	2.44141	2.13623	-5.79834	-18.0054	-11.9019	-4.27246	-0.305176	5.79834	1.2207	7.62939	3.05176	8.23975	10.0708	7.93457	7.62939	4.57764	3.66211	6.71387	-1.2207	-23.4985	-20.752	-10.0708	-0.305176	9.76562	7.32422	14.3433	14.3433
spike382	8.23975	10.0708	7.93457	7.62939	4.57764	3.66211	6.71387	-1.2207	-23.4985	-20.752	-10.0708	-0.305176	9.76562	7.32422	14.3433	14.3433	12.5122	4.88281	5.79834	-1.83105	-4.88281	2.74658	-0.305176	-5.49316	-1.52588	-13.1226	-10.376	1.52588	-8.54492	-6.40869	-7.32422	-17.7002
spike383	5.79834	2.74658	0.305176	3.35693	-0.915527	2.74658	-5.49316	-4.88281	-14.9536	-18.9209	-8.54492	0.915527	7.32422	6.40869	7.32422	9.46045	13.7329	3.96729	5.49316	0.610352	6.71387	11.5967	8.23975	-1.52588	2.13623	3.66211	-4.88281	-6.10352	-3.35693	-6.71387	-8.54492	-3.66211
spike384	-10.376	-6.10352	-5.79834	-2.44141	1.2207	2.74658	8.54492	4.57764	-18.0054	-15.2588	-3.35693	5.79834	5.18799	7.62939	7.62939	5.18799	9.15527	3.35693	8.8501	1.52588	1.83105	-2.74658	-4.27246	5.18799	-4.27246	0.915527	-2.13623	3.66211	1.2207	2.74658	-4.88281	-3.05176
spike385	3.05176	0.305176	-3.35693	4.88281	3.66211	4.88281	1.83105	-10.376	-16.4795	-11.9019	-5.79834	0	4.27246	2.13623	9.15527	9.76562	9.15527	8.8501	12.207	15.564	4.88281	4.88281	-0.915527	-3.05176	-3.96729	-7.01904	-4.27246	-0.915527	-3.66211	-4.27246	-3.96729	-8.8501
spike386	1.52588	0.610352	2.74658	-3.35693	2.13623	3.05176	-3.66211	-4.88281	-16.7847	-14.9536	-5.79834	4.27246	8.54492	-1.52588	8.23975	4.88281	11.9019	4.57764	10.6812	5.18799	10.376	1.2207	11.9019	3.96729	-5.49316	-3.66211	-2.44141	-24.1089	-20.4468	-12.8174	-11.2915	0.610352
spike387	5.18799	10.376	1.2207	11.9019	3.96729	-5.49316	-3.66211	-2.44141	-24.1089	-20.4468	-12.8174	-11.2915	0.610352	-4.57764	-0.610352	-0.305176	8.54492	-1.52588	5.49316	2.44141	1.52588	5.79834	6.71387	1.83105	-0.305176	-2.74658	-5.49316	-6.40869	-7.01904	0.610352	-5.18799	-3.66211
spike388	0.610352	-0.305176	-4.27246	0.915527	-6.10352	2.74658	0	-3.96729	-12.207	-12.5122	1.2207	3.96729	15.2588	16.7847	12.5122	10.9863	6.40869	6.40869	12.5122	6.71387	5.49316	0.915527	2.74658	3.66211	3.66211	-3.66211	-12.8174	-2.74658	-4.88281	-7.62939	-7.01904	-0.610352
spike389	12.5122	6.71387	5.49316	0.915527	2.74658	3.66211	3.66211	-3.66211	-12.8174	-2.74658	-4.88281	-7.62939	-7.01904	-0.610352	-0.915527	-1.2207	-6.10352	-4.88281	-6.71387	-1.2207	-3.66211	-9.46045	-2.13623	-7.93457	-1.52588	-4.88281	5.49316	3.66211	11.5967	0	5.79834	-2.13623
spike390	0.305176	-0.610352	-0.915527	-4.88281	-7.62939	-8.8501	-1.2207	-8.54492	-18.3105	-22.583	-10.376	-1.83105	6.40869	10.0708	8.8501	11.2915	11.9019	12.5122	12.8174	9.15527	3.96729	7.93457	1.52588	8.23975	2.74658	3.96729	-1.52588	1.52588	-2.44141	-9.15527	-3.66211	-4.88281
spike391	0.305176	-5.49316	1.83105	1.52588	2.44141	3.66211	7.32422	-3.05176	-13.1226	-8.23975	-4.88281	5.18799	5.49316	16.4795	5.79834	9.15527	6.10352	10.376	5.18799	8.54492	2.74658	0.915527	7.01904	-2.44141	0.305176	-3.05176	-6.10352	-5.49316	-9.76562	-6.71387	-13.4277	-9.15527
spike392	-2.13623	-2.13623	-2.13623	7.01904	1.52588	6.10352	6.10352	-6.71387	-20.4468	-15.8691	-13.1226	-3.05176	2.13623	7.62939	13.4277	21.0571	12.5122	11.5967	6.71387	10.6812	4.57764	11.2915	10.376	1.2207	3.96729	3.05176	5.49316	-4.57764	-5.18799	-4.88281	-11.9019	-4.27246
spike393	-2.13623	-1.52588	-2.74658	-0.610352	-7.93457	0	9.46045	-4.27246	-21.3623	-24.1089	-8.23975	3.05176	10.9863	17.7002	14.0381	19.8364	19.5312	9.76562	1.52588	9.15527	3.05176	1.2207	10.376	3.96729	3.96729	-2.44141	-5.18799	1.2207	-2.44141	-10.6812	-9.46045	-8.8501
spike394	1.83105	-0.610352	-5.79834	-2.44141	-1.2207	-0.610352	-7.01904	-1.52588	-12.8174	-6.71387	-0.305176	-0.305176	7.62939	5.18799	7.32422	3.35693	4.57764	5.49316	4.27246	0	3.35693	-2.44141	-2.74658	-5.49316	5.18799	4.27246	4.88281	6.71387	-2.13623	8.8501	2.44141	5.49316
spike395	-2.13623	8.8501	2.44141	5.49316	0	-4.57764	-0.915527	6.10352	-12.207	-18.6157	-13.1226	-4.88281	3.66211	4.88281	9.46045	7.62939	7.32422	4.27246	-3.05176	2.13623	2.44141	-5.79834	-4.88281	-6.40869	-0.305176	-7.62939	-5.49316	-5.18799	-1.52588	-7.32422	-2.44141	-5.18799
spike396	-0.305176	-0.915527	1.2207	0.305176	-8.54492	-0.610352	-7.01904	-10.9863	-18.3105	-9.76562	-0.305176	8.54492	12.207	10.6812	10.376	9.46045	7.62939	9.76562	2.13623	8.54492	-2.13623	-1.52588	-3.35693	-4.27246	-4.57764	-5.18799	2.13623	3.05176	5.18799	7.32422	0.305176	-2.13623
spike397	-0.610352	4.27246	3.35693	2.44141	1.52588	2.44141	-1.2207	-2.44141	-13.7329	-5.79834	-9.76562	-9.15527	-4.27246	0.915527	7.32422	10.376	9.46045	6.10352	-0.915527	3.96729	-2.44141	-5.79834	-4.57764	-5.18799	0.915527	1.2207	-0.305176	-4.88281	-5.18799	-2.44141	-5.49316	-2.74658
spike398	1.2207	6.10352	-2.74658	-0.915527	0.610352	2.74658	2.44141	-1.2207	-16.7847	-15.8691	0.305176	1.2207	6.40869	13.1226	14.6484	19.8364	10.376	3.96729	2.74658	6.10352	5.18799	3.05176	-1.83105	0.915527	-1.2207	4.57764	-7.32422	-4.57764	-8.54492	-9.76562	-7.01904	-11.2915
spike399	3.66211	5.18799	-1.2207	-1.2207	-3.66211	-5.49316	2.13623	-0.915527	-15.2588	-7.62939	-11.9019	-0.610352	-1.52588	5.49316	15.8691	13.1226	12.5122	10.9863	10.6812	3.05176	5.18799	8.54492	7.62939	3.66211	2.74658	-9.15527	-2.74658	-1.52588	-4.27246	-10.6812	-5.18799	-13.7329
spike400	-1.2207	0.610352	-3.35693	-3.35693	-3.35693	1.52588	2.13623	-3.66211	-17.0898	-20.1416	3.66211	8.8501	15.564	6.71387	11.2915	4.88281	10.6812	6.40869	4.27246	5.49316	5.18799	2.13623	0.915527	0.305176	-8.23975	-5.79834	-6.71387	-3.35693	-5.79834	-7.93457	-3.05176	-7.32422
spike401	5.18799	-5.49316	2.13623	3.96729	1.83105	9.15527	8.23975	-6.40869	-13.7329	-19.5312	-19.8364	-7.32422	1.52588	8.54492	11.5967	10.0708	19.5312	14.3433	8.23975	14.0381	12.5122	7.62939	0.915527	4.27246	0	-3.05176	-3.66211	-6.10352	-8.8501	-9.46045	-7.93457	-10.9863
spike402	0.610352	2.44141	3.35693	1.2207	-4.27246	-4.57764	-1.83105	-0.305176	-15.2588	-9.46045	-0.915527	-3.35693	-7.62939	1.52588	0.915527	6.40869	-0.305176	1.2207	4.27246	-1.52588	-4.57764	-0.610352	-3.05176	-2.74658	1.52588	3.35693	-1.2207	3.05176	-3.05176	-6.10352	-0.915527	3.05176
spike403	-1.83105	5.18799	3.35693	2.44141	0	-0.610352	0.305176	-11.5967	-13.1226	-7.62939	-3.05176	-1.52588	0.915527	7.62939	6.71387	8.54492	-0.305176	0	0.915527	3.96729	10.6812	8.54492	-0.610352	-4.57764	-0.915527	-2.13623	-4.57764	-1.2207	-1.52588	0.305176	0	2.13623
spike404	7.01904	4.57764	4.57764	5.49316	5.18799	2.44141	-3.35693	-11.2915	-11.9019	-8.23975	0.915527	3.66211	6.71387	12.5122	8.8501	2.13623	9.76562	5.49316	8.8501	2.44141	5.79834	-2.74658	2.13623	0.915527	0	0	-5.79834	-7.93457	-7.62939	-8.23975	-7.93457	-4.88281
spike405	4.27246	1.83105	2.74658	3.05176	2.13623	3.35693	-3.35693	-6.10352	-20.1416	-7.32422	-11.9019	0.305176	4.27246	7.62939	7.32422	10.9863	3.35693	6.10352	11.2915	-0.305176	2.13623	0.305176	-2.13623	-14.0381	-1.52588	-5.18799	-6.71387	1.2207	0.305176	-3.96729	-2.13623	0.915527
spike406	10.9863	3.35693	6.10352	11.2915	-0.305176	2.13623	0.305176	-2.13623	-14.0381	-1.52588	-5.18799	-6.71387	1.2207	0.305176	-3.96729	-2.13623	0.915527	-3.35693	0.305176	-1.2207	0	-4.88281	-4.88281	-4.88281	7.01904	0	2.44141	1.83105	4.57764	3.96729	-0.610352	-1.2207
spike407	-4.88281	-1.83105	-6.71387	-3.96729	-2.13623	-6.71387	-5.79834	-0.305176	-15.2588	-13.7329	-9.15527	-6.71387	-1.83105	6.71387	2.44141	7.62939	1.52588	12.207	13.7329	12.207	11.5967	5.49316	7.01904	1.52588	5.18799	-4.88281	-2.74658	-3.66211	-2.13623	-1.2207	0.610352	-1.2207
spike408	-5.18799	-6.10352	-5.49316	-3.35693	0.305176	-0.915527	4.57764	-3.66211	-15.2588	-6.71387	-1.83105	0.610352	11.5967	7.01904	11.9019	6.40869	13.1226	16.1743	10.0708	3.96729	-9.76562	-12.5122	-6.10352	8.8501	11.2915	9.76562	12.207	11.2915	11.2915	10.6812	-6.10352	3.35693
spike409	7.01904	11.9019	6.40869	13.1226	16.1743	10.0708	3.96729	-9.76562	-12.5122	-6.10352	8.8501	11.2915	9.76562	12.207	11.2915	11.2915	10.6812	-6.10352	3.35693	3.05176	-2.74658	-3.05176	-7.32422	-12.5122	-7.32422	-7.93457	-10.0708	-7.32422	-5.18799	-7.93457	-4.27246	-8.54492
spike410	0.610352	0.610352	4.88281	3.66211	3.35693	-3.96729	-10.0708	-10.6812	-11.9019	-3.66211	-6.71387	-0.915527	2.74658	-1.52588	12.8174	6.40869	8.23975	3.96729	0	-2.13623	4.27246	5.79834	-3.05176	-7.01904	-2.13623	1.52588	1.2207	5.18799	1.2207	3.05176	3.35693	-0.610352
spike411	2.74658	-4.57764	-5.18799	-10.0708	-3.66211	-1.83105	-2.44141	-1.52588	-15.564	-19.2261	-16.1743	-6.10352	0.915527	6.10352	13.7329	10.9863	14.0381	9.76562	5.79834	-1.52588	7.62939	-2.44141	0.915527	-0.305176	2.44141	0	1.83105	0.610352	-2.13623	-4.57764	-6.10352	-9.46045
spike412	6.10352	-0.610352	1.83105	3.66211	1.52588	-0.915527	6.40869	-4.27246	-12.8174	-28.6865	-18.6157	-10.6812	-6.40869	5.18799	6.40869	18.9209	12.5122	17.395	13.7329	7.62939	7.62939	6.10352	2.44141	-3.05176	-7.32422	0.305176	-2.74658	1.2207	-2.44141	-9.46045	-10.0708	-6.40869
spike413	-7.32422	-0.915527	-10.6812	2.44141	-4.57764	0.305176	9.15527	-2.13623	-17.0898	-10.0708	-2.74658	2.74658	4.57764	6.71387	12.8174	10.6812	8.8501	10.376	9.46045	0	2.13623	4.27246	2.74658	1.2207	0.305176	3.66211	3.05176	3.66211	0.610352	-4.57764	-11.5967	-11.9019
spike414	5.79834	-3.35693	3.05176	-3.05176	2.44141	3.96729	0.915527	-10.0708	-13.1226	-7.32422	-0.915527	2.13623	10.376	8.8501	4.88281	3.96729	14.6484	11.5967	3.05176	6.71387	1.83105	4.57764	-0.610352	-0.610352	-0.915527	-2.74658	-0.610352	-4.27246	-3.96729	-6.71387	-9.15527	-7.32422
spike415	5.18799	9.46045	7.32422	12.8174	7.62939	15.564	4.27246	2.44141	-13.7329	-14.9536	3.96729	1.52588	5.49316	1.83105	10.6812	0.305176	9.46045	1.52588	7.62939	6.10352	-4.88281	-4.27246	-3.66211	3.66211	-4.27246	-4.27246	-4.88281	-7.32422	-12.8174	-12.8174	-6.10352	-10.9863
spike416	-0.915527	0	1.83105	7.01904	0.610352	2.13623	-1.83105	-0.915527	-14.0381	-12.207	-7.62939	-0.305176	9.15527	4.88281	5.49316	11.2915	7.93457	14.9536	7.93457	11.2915	6.10352	3.05176	2.74658	4.88281	0.610352	-1.2207	-2.44141	-10.0708	-10.6812	-15.2588	-4.88281	-8.8501
spike417	-1.83105	-1.2207	0	-1.83105	8.54492	-4.57764	0.305176	-7.62939	-17.0898	-12.8174	-4.57764	-4.57764	3.35693	3.35693	0.305176	0.305176	0.610352	-2.44141	-0.305176	-4.27246	-1.2207	-0.610352	3.35693	-0.610352	1.2207	4.27246	3.96729	7.01904	-1.2207	1.2207	3.05176	0
spike418	-3.96729	-4.57764	-3.05176	-0.915527	0.915527	1.83105	1.2207	-7.62939	-26.2451	-23.4985	-7.93457	-0.305176	18.6157	16.1743	19.2261	21.0571	18.0054	21.0571	16.4795	10.6812	20.1416	15.2588	1.83105	-1.83105	-3.35693	-2.44141	-9.46045	-1.2207	-13.4277	-10.6812	-14.0381	-11.2915
spike419	20.1416	15.2588	1.83105	-1.83105	-3.35693	-2.44141	-9.46045	-1.2207	-13.4277	-10.6812	-14.0381	-11.2915	-10.0708	-7.62939	-4.27246	-6.10352	-6.10352	1.83105	-6.71387	-7.62939	-8.54492	-7.01904	-8.54492	-4.27246	1.2207	1.52588	-2.13623	0	-3.66211	2.44141	5.18799	2.44141
spike420	5.79834	6.40869	4.27246	7.62939	3.96729	3.96729	1.83105	-3.66211	-12.207	-3.66211	-20.4468	-15.564	-16.7847	-2.13623	14.6484	15.564	12.5122	24.4141	15.2588	11.2915	10.9863	11.9019	3.05176	9.15527	7.32422	7.01904	-0.305176	-12.5122	-11.9019	-13.7329	-16.1743	-7.62939
spike421	11.2915	10.9863	11.9019	3.05176	9.15527	7.32422	7.01904	-0.305176	-12.5122	-11.9019	-13.7329	-16.1743	-7.62939	-12.8174	-11.2915	-14.6484	-9.76562	-9.76562	-12.207	-12.5122	-9.46045	0	-6.10352	-2.44141	2.13623	-5.18799	1.83105	5.49316	2.44141	6.71387	0.610352	8.8501
spike422	-3.66211	-1.52588	-3.66211	-4.88281	-3.96729	-2.74658	-7.01904	-0.610352	-20.1416	-14.3433	-14.9536	0	2.13623	7.32422	4.27246	6.10352	2.44141	2.44141	1.52588	4.88281	1.52588	0	4.27246	2.74658	10.0708	5.79834	6.40869	5.18799	8.23975	1.52588	2.13623	7.93457
spike423	-2.13623	-3.35693	-2.13623	2.13623	0.610352	4.57764	2.44141	-6.71387	-23.4985	-14.6484	-10.376	2.44141	3.35693	10.6812	12.5122	14.6484	17.7002	11.5967	12.207	3.66211	-3.05176	-2.44141	-1.52588	-3.66211	-3.35693	0.915527	-3.96729	4.57764	0.305176	-0.610352	-5.79834	-3.35693
spike424	7.93457	3.35693	1.83105	-1.2207	3.05176	6.71387	-1.2207	3.05176	-11.9019	-15.8691	-5.49316	-3.05176	5.49316	4.27246	12.8174	6.71387	2.74658	9.76562	7.62939	8.8501	0.915527	-1.52588	3.05176	0.305176	0.610352	0.915527	-5.79834	-5.18799	-7.01904	-8.54492	-8.8501	-7.62939
spike425	7.93457	1.52588	0.305176	0.305176	3.96729	-1.52588	-0.305176	-7.93457	-14.0381	-9.15527	-4.27246	0.915527	-1.83105	-1.52588	3.05176	3.96729	2.13623	3.96729	3.66211	3.05176	-2.44141	-6.10352	-4.88281	0.915527	-2.74658	-2.44141	3.35693	2.74658	-1.52588	-3.96729	-1.2207	-3.05176
spike426	-1.52588	3.35693	1.2207	2.44141	3.05176	0.915527	9.15527	-0.305176	-14.6484	-26.8555	-16.1743	-1.83105	4.27246	9.15527	10.9863	16.1743	14.0381	1.52588	6.71387	13.7329	5.49316	4.88281	4.88281	1.52588	-4.27246	-4.57764	-6.40869	-12.8174	-14.6484	-12.207	-13.1226	-2.13623
spike427	13.7329	5.49316	4.88281	4.88281	1.52588	-4.27246	-4.57764	-6.40869	-12.8174	-14.6484	-12.207	-13.1226	-2.13623	-6.40869	0.610352	-3.35693	-2.13623	0.610352	-3.05176	4.27246	-1.83105	-5.49316	-6.10352	-2.13623	-0.610352	-3.96729	3.05176	-3.66211	-5.18799	-9.15527	-10.6812	-0.305176
spike428	6.71387	-1.52588	1.2207	4.57764	-1.2207	-2.74658	-3.35693	-9.46045	-20.752	-14.9536	-10.376	0.305176	2.44141	9.76562	10.6812	15.564	11.2915	11.5967	10.376	4.57764	2.74658	-0.610352	-1.52588	2.74658	2.44141	6.40869	-1.52588	2.44141	-3.66211	-7.32422	0	-0.305176
spike429	0.915527	-1.83105	4.27246	3.05176	10.376	2.13623	5.49316	-0.610352	-15.8691	-14.9536	-2.74658	0	9.46045	-0.915527	4.57764	7.93457	13.4277	14.6484	15.8691	5.79834	7.93457	3.05176	3.66211	1.83105	0.305176	-3.35693	-6.71387	-7.93457	-9.46045	-9.15527	-18.9209	-6.40869
spike430	-0.610352	-4.27246	-4.57764	2.13623	-0.305176	2.44141	0.915527	-3.35693	-15.8691	-9.15527	1.2207	6.40869	13.4277	12.8174	13.7329	7.62939	6.71387	0	-1.52588	1.83105	5.18799	0.610352	-1.52588	-1.52588	-7.62939	-9.15527	-1.83105	-3.35693	-0.915527	-1.2207	1.2207	-3.66211
spike431	3.35693	0	-6.40869	0	-5.49316	-0.610352	1.83105	-9.46045	-17.7002	-18.9209	-17.0898	-3.66211	6.40869	16.4795	17.0898	20.1416	20.1416	19.5312	14.0381	11.2915	11.2915	6.10352	6.40869	7.93457	0	-0.915527	0.305176	-5.18799	-7.32422	-7.01904	-4.57764	-11.9019
spike432	3.05176	5.49316	7.93457	7.01904	1.52588	3.66211	3.96729	-4.57764	-13.4277	-7.93457	-3.96729	1.83105	2.74658	3.05176	-1.52588	8.23975	6.71387	6.71387	8.54492	2.44141	6.40869	3.66211	0.915527	-5.18799	-3.35693	-4.27246	-9.46045	-6.71387	-2.74658	0	-3.35693	-4.57764
spike433	2.13623	-3.05176	-3.66211	-5.49316	-7.93457	-0.915527	1.2207	-4.57764	-21.9727	-8.8501	-5.18799	-3.96729	5.18799	3.66211	9.76562	5.79834	12.5122	18.3105	12.8174	18.9209	16.1743	9.46045	7.93457	11.5967	3.05176	1.83105	-2.74658	-6.71387	-4.27246	-4.88281	-4.57764	-9.76562
spike434	1.52588	-0.915527	0.305176	-7.01904	-3.35693	-1.2207	0	-8.54492	-19.8364	-17.0898	-10.6812	-1.2207	0.610352	4.88281	14.6484	18.6157	17.395	9.46045	9.15527	2.74658	8.54492	3.35693	7.93457	8.23975	-2.44141	-0.610352	-6.71387	-0.915527	-5.49316	-8.54492	-8.8501	-6.40869
spike435	6.40869	-1.52588	-3.96729	1.83105	0.610352	-1.2207	0.915527	-7.62939	-15.2588	-8.23975	-2.13623	-0.915527	3.35693	-2.13623	3.35693	4.57764	4.27246	3.35693	10.376	7.01904	4.27246	5.49316	1.83105	-1.2207	0.915527	-2.44141	0	-2.44141	-3.05176	0	0.610352	0.610352
spike436	0	-0.305176	2.74658	0	4.88281	3.35693	-0.915527	-10.0708	-25.3296	-1.83105	-0.305176	3.35693	15.2588	18.9209	21.9727	14.9536	19.8364	16.4795	20.4468	12.207	8.54492	3.96729	-4.27246	-10.6812	-11.2915	-7.93457	-14.6484	-7.01904	-10.0708	-6.10352	-10.6812	-10.0708
spike437	20.4468	12.207	8.54492	3.96729	-4.27246	-10.6812	-11.2915	-7.93457	-14.6484	-7.01904	-10.0708	-6.10352	-10.6812	-10.0708	-10.6812	-5.18799	-9.15527	-7.93457	-6.10352	-6.10352	-5.18799	-5.18799	0.915527	-2.74658	-6.10352	2.74658	-7.32422	-3.05176	-4.27246	-1.2207	-0.610352	8.54492
spike438	-1.52588	-1.2207	-0.610352	0.915527	-1.52588	-2.13623	-4.57764	-6.10352	-12.5122	-5.49316	1.83105	3.35693	10.6812	10.0708	0	3.96729	4.57764	10.376	6.10352	6.40869	3.35693	-1.52588	0.610352	-1.52588	-0.305176	-2.13623	1.52588	4.57764	1.52588	2.44141	-0.610352	-5.79834
spike439	4.27246	0.915527	-1.83105	-3.96729	-0.610352	-3.35693	-0.305176	-7.93457	-22.583	-26.8555	-13.4277	1.83105	9.46045	17.7002	11.2915	16.4795	12.207	18.6157	17.0898	14.6484	9.15527	3.66211	3.05176	-0.305176	-1.83105	-2.74658	-8.54492	-0.305176	-5.18799	-8.23975	-1.2207	-10.376
spike440	-7.93457	0.610352	2.13623	-5.18799	2.13623	0.305176	-0.610352	-4.57764	-12.207	-15.2588	-9.46045	-3.66211	5.79834	11.9019	9.76562	9.46045	15.2588	6.71387	9.46045	5.79834	8.54492	9.46045	0.915527	-1.52588	3.96729	1.52588	-0.305176	-3.66211	-5.49316	-8.8501	-4.88281	-6.71387
spike441	0	-2.74658	2.13623	5.18799	2.74658	4.27246	3.05176	-5.49316	-12.5122	-10.376	-2.74658	3.35693	5.79834	10.0708	0.915527	2.13623	3.66211	9.15527	4.88281	5.79834	3.66211	0.915527	-0.305176	1.52588	-2.13623	3.05176	2.74658	0.305176	-4.88281	-6.10352	-6.40869	-4.88281
spike442	-5.79834	3.05176	4.27246	3.66211	3.96729	-1.83105	-5.79834	-10.6812	-17.0898	-11.5967	-7.93457	-6.10352	-1.83105	4.88281	7.62939	8.23975	-7.32422	-11.2915	-7.62939	3.66211	12.8174	10.6812	9.46045	6.10352	1.83105	5.79834	11.9019	13.1226	9.76562	0	1.83105	11.9019
spike443	15.564	10.9863	3.66211	1.83105	-0.915527	-3.05176	-8.54492	-11.2915	-17.7002	-15.8691	-18.6157	-25.3296	-25.0244	-18.0054	-15.8691	-12.207	-13.4277	-14.3433	-9.76562	-10.9863	-10.0708	-4.88281	-11.2915	-5.49316	2.13623	6.10352	0.305176	3.05176	-0.305176	7.62939	7.32422	6.71387
spike444	0	-2.44141	-3.05176	1.52588	-1.52588	1.52588	-0.915527	-6.40869	-15.8691	-14.3433	-8.54492	-3.05176	6.71387	10.0708	10.376	12.5122	5.49316	5.49316	2.74658	12.207	8.8501	9.76562	5.18799	4.57764	0.610352	6.40869	-2.13623	-3.66211	-2.13623	-4.88281	-8.54492	-2.74658
spike445	8.8501	9.15527	9.76562	10.6812	7.62939	7.93457	4.88281	-3.05176	-14.0381	-6.71387	-2.44141	-3.96729	6.71387	8.23975	7.32422	7.32422	6.71387	11.9019	4.88281	2.44141	0	1.83105	-0.610352	0.305176	-1.83105	-6.10352	-7.01904	-0.610352	-2.74658	2.44141	1.52588	-5.79834
spike446	7.01904	4.88281	1.2207	-3.66211	2.44141	-4.88281	-7.01904	0	-16.7847	1.2207	-6.10352	-9.76562	-5.18799	-4.27246	-6.10352	-7.32422	-3.35693	-6.10352	2.44141	2.13623	-0.305176	3.96729	2.74658	-1.2207	-5.49316	-2.13623	-2.44141	15.2588	-1.83105	-0.915527	0.915527	4.88281
spike447	4.88281	-4.27246	2.13623	-6.71387	-3.05176	2.44141	1.2207	-5.79834	-19.2261	-16.1743	-8.8501	0.915527	9.15527	2.44141	1.2207	-0.915527	0	3.96729	1.52588	1.83105	0	3.96729	1.83105	3.66211	-3.05176	-1.52588	-0.915527	-7.01904	0.610352	-4.88281	-7.62939	-6.40869
spike448	2.44141	0.610352	4.88281	5.49316	3.66211	4.27246	-4.27246	-6.40869	-14.3433	-8.8501	1.2207	4.57764	-3.05176	1.2207	4.57764	4.27246	6.40869	3.96729	4.57764	-1.2207	-0.915527	-5.18799	-5.18799	-5.18799	-4.88281	-0.305176	-1.2207	6.71387	1.52588	1.83105	0.305176	0
spike449	0.610352	7.32422	3.66211	-0.610352	-7.01904	-3.96729	0	-8.8501	-19.5312	-4.27246	-1.2207	-0.305176	11.5967	13.1226	16.1743	11.9019	11.2915	8.23975	6.10352	16.1743	7.32422	-0.305176	2.44141	11.5967	1.52588	-1.83105	-9.46045	-14.6484	-10.9863	-10.376	-16.1743	-11.5967
spike450	16.1743	7.32422	-0.305176	2.44141	11.5967	1.52588	-1.83105	-9.46045	-14.6484	-10.9863	-10.376	-16.1743	-11.5967	-9.76562	-3.96729	-4.57764	-1.83105	-3.96729	-1.83105	-2.13623	-0.305176	-5.49316	-3.66211	-2.13623	-4.88281	-3.66211	6.71387	-0.305176	0.305176	9.46045	1.2207	1.83105
spike451	6.40869	1.2207	1.52588	-0.915527	1.2207	0	2.74658	2.13623	-18.3105	-19.2261	-10.6812	-4.27246	3.05176	9.15527	10.6812	4.27246	8.23975	3.05176	12.207	3.05176	5.49316	3.96729	3.66211	0.610352	-0.610352	1.52588	-11.9019	-4.88281	-6.71387	-8.23975	-10.376	-5.49316
spike452	1.83105	-2.13623	-0.915527	-7.32422	-2.13623	1.83105	-2.13623	-0.610352	-14.0381	-8.54492	-2.13623	2.44141	0.915527	3.96729	-0.610352	5.79834	9.76562	4.57764	3.35693	10.0708	3.35693	0	2.13623	-0.610352	-1.83105	-1.2207	-3.66211	3.05176	-2.74658	-3.35693	3.96729	0.915527
spike453	4.57764	-1.2207	-0.610352	-1.83105	-2.44141	3.35693	3.05176	-2.44141	-12.207	-19.2261	-8.8501	-0.610352	1.83105	4.88281	12.207	8.23975	11.9019	14.6484	13.7329	0.915527	4.88281	4.88281	8.54492	1.52588	2.74658	-5.49316	-3.96729	-8.8501	-5.49316	-3.05176	-8.23975	-6.40869
spike454	5.49316	-3.66211	-0.610352	-3.66211	-1.52588	-2.44141	-1.83105	-3.96729	-15.564	-21.3623	-13.4277	-2.13623	3.66211	17.0898	12.207	13.4277	21.0571	12.5122	7.32422	7.32422	7.62939	9.15527	9.15527	9.46045	4.57764	-0.305176	3.96729	-3.35693	-5.49316	-2.74658	-2.13623	-3.35693
spike455	-3.96729	-5.18799	-4.27246	0.915527	3.66211	-0.305176	-4.27246	-8.54492	-19.8364	-13.7329	-3.05176	0.610352	3.66211	7.32422	10.376	5.79834	10.376	11.2915	9.46045	9.46045	3.35693	2.44141	5.18799	3.66211	3.35693	2.74658	-3.05176	0.305176	3.05176	-1.2207	-6.71387	-2.74658
spike456	1.52588	1.2207	1.83105	3.96729	1.52588	0	-0.610352	-8.8501	-14.6484	-10.0708	-2.74658	2.13623	8.54492	10.9863	16.4795	17.395	15.8691	14.9536	14.3433	7.62939	7.32422	-3.35693	-4.88281	-5.18799	-0.305176	-1.52588	-9.46045	-10.9863	-12.5122	-13.4277	-11.2915	-9.76562
spike457	0.915527	-2.13623	-1.52588	-2.44141	-1.52588	1.2207	3.66211	-3.05176	-21.9727	-30.2124	-14.0381	3.96729	3.96729	4.57764	10.6812	13.1226	9.76562	11.5967	3.66211	-1.83105	-0.305176	5.49316	9.15527	2.74658	4.27246	8.54492	-0.305176	1.83105	-1.83105	0.305176	-3.05176	-13.4277
spike458	-0.610352	2.13623	-5.79834	2.13623	0.610352	4.27246	7.01904	9.76562	-13.4277	-23.4985	-10.6812	-6.71387	0.610352	7.62939	9.46045	10.9863	13.7329	6.71387	7.01904	5.79834	5.79834	2.13623	2.13623	4.57764	0	0	-7.62939	-11.5967	-8.8501	-11.2915	-2.74658	1.83105
spike459	4.27246	-1.83105	1.52588	0.610352	1.2207	3.96729	5.49316	-1.2207	-13.4277	-27.4658	-22.583	-9.15527	1.52588	9.15527	12.8174	16.7847	14.6484	14.6484	13.7329	14.0381	6.40869	12.8174	11.9019	-7.32422	-10.0708	-4.27246	-3.35693	-4.57764	-2.13623	-3.35693	4.88281	0
spike460	2.74658	1.83105	-2.13623	-4.57764	-2.13623	-1.83105	-0.305176	-8.54492	-17.7002	-17.395	-9.15527	-1.52588	6.40869	8.8501	13.7329	10.0708	15.2588	12.8174	13.1226	7.62939	9.76562	7.01904	4.57764	0.305176	0	-1.83105	-3.05176	3.05176	-1.2207	-4.88281	-4.27246	-2.44141
spike461	3.66211	1.83105	1.52588	0.305176	6.10352	-2.13623	-4.27246	-3.96729	-16.4795	-17.7002	-10.6812	-3.05176	0.305176	6.71387	11.9019	9.15527	8.23975	11.2915	14.3433	9.46045	6.40869	1.83105	3.66211	0.915527	-0.610352	-0.915527	6.40869	-3.05176	-2.74658	-6.71387	-11.9019	-5.79834
spike462	-5.18799	-7.32422	3.96729	5.79834	0.915527	7.32422	3.66211	-5.79834	-18.0054	-19.2261	-5.18799	1.2207	6.10352	12.207	20.752	24.1089	20.752	19.8364	20.4468	19.8364	14.0381	12.207	4.27246	1.52588	0	0.610352	3.66211	-9.46045	-6.71387	-8.8501	-7.01904	-9.15527
spike463	-5.79834	1.52588	0.305176	1.52588	-3.66211	1.2207	7.62939	-0.915527	-19.8364	-20.4468	-11.5967	2.74658	8.54492	14.9536	11.5967	9.15527	8.54492	8.23975	7.32422	9.15527	12.5122	2.44141	4.57764	-8.8501	-1.83105	-2.74658	-0.610352	-3.66211	-7.62939	-5.49316	-7.32422	-0.610352
spike464	-2.13623	-0.610352	-3.66211	-0.305176	1.52588	2.13623	2.13623	0.610352	-20.1416	-29.2969	-20.4468	-8.8501	6.71387	10.6812	15.8691	14.9536	14.6484	14.6484	10.376	6.10352	1.52588	1.52588	5.18799	-3.35693	-0.610352	-1.52588	5.18799	-6.71387	-5.79834	-4.27246	-3.05176	-2.74658
spike465	-2.13623	-4.88281	-1.83105	-0.305176	3.35693	7.32422	-5.18799	-10.6812	-19.2261	-18.0054	-2.44141	5.49316	12.207	10.6812	7.93457	16.1743	10.9863	10.6812	10.9863	8.8501	1.83105	1.2207	6.71387	-3.05176	-1.83105	-10.376	-1.83105	-1.52588	-2.74658	-7.01904	-8.23975	-9.76562
spike466	0.915527	0.610352	-2.44141	2.13623	1.2207	5.49316	7.01904	-4.27246	-12.207	-21.6675	-19.2261	-9.15527	0	8.8501	13.7329	17.7002	14.0381	16.7847	12.8174	16.4795	16.1743	10.9863	5.79834	3.35693	-0.305176	-2.44141	-4.88281	-3.35693	-5.79834	-2.13623	-8.23975	-15.8691
spike467	2.74658	-5.49316	-7.32422	-1.2207	-1.2207	2.13623	2.44141	-7.01904	-21.9727	-14.3433	-6.40869	2.13623	7.62939	16.7847	15.564	15.2588	18.9209	16.7847	21.6675	12.207	10.6812	4.27246	0.610352	-2.13623	-1.83105	-6.10352	-4.88281	-7.01904	-3.35693	-7.01904	-4.27246	-12.5122
spike468	8.23975	11.2915	1.83105	2.44141	5.18799	0.915527	6.40869	-6.40869	-14.6484	-10.9863	-7.32422	-2.13623	2.44141	14.3433	10.0708	14.6484	15.2588	17.7002	17.7002	9.15527	10.9863	8.23975	5.18799	-1.2207	0.610352	-6.10352	-6.71387	-3.96729	-11.5967	-9.15527	-8.54492	-4.27246
spike469	3.35693	-8.8501	-7.93457	1.2207	-3.05176	1.52588	-1.2207	-5.79834	-23.4985	-17.7002	-2.13623	-3.35693	9.46045	13.1226	9.76562	11.9019	11.2915	5.79834	7.32422	7.62939	7.01904	2.44141	6.10352	0.305176	5.49316	1.83105	-7.32422	-7.01904	-3.96729	-3.05176	-6.71387	-3.66211
spike470	-0.610352	1.2207	-0.305176	2.74658	0	-2.74658	-4.57764	-4.57764	-13.4277	-3.66211	-3.66211	-2.13623	-1.83105	3.05176	6.10352	1.52588	7.01904	5.49316	1.83105	7.01904	3.96729	1.2207	-8.23975	-5.79834	-5.18799	-6.40869	-8.23975	-7.32422	3.05176	2.74658	2.44141	-2.13623
spike471	-2.44141	-6.40869	-0.305176	0.610352	0	-0.610352	8.8501	2.74658	-18.3105	-23.4985	-13.1226	-4.88281	6.71387	12.207	17.0898	14.6484	10.6812	10.0708	11.5967	2.44141	4.27246	-0.610352	-3.96729	0.305176	0	3.66211	1.83105	-4.57764	-5.49316	-21.0571	-25.0244	-10.0708
spike472	-0.610352	-3.96729	0.305176	0	3.66211	1.83105	-4.57764	-5.49316	-21.0571	-25.0244	-10.0708	-4.57764	5.79834	5.49316	9.15527	7.01904	4.88281	9.76562	0.610352	3.96729	4.88281	0.610352	10.0708	3.35693	-0.915527	-3.96729	-2.44141	-6.71387	-1.83105	-0.610352	-1.2207	-7.01904
spike473	1.83105	0.915527	3.35693	0.610352	-1.2207	-5.18799	5.18799	-7.93457	-14.0381	-8.23975	-2.74658	5.49316	7.01904	6.10352	6.40869	10.376	5.49316	0.915527	6.71387	2.44141	7.32422	-3.35693	1.83105	0.915527	-3.05176	-4.27246	-0.610352	-7.32422	-1.83105	-1.52588	-5.49316	-3.66211
spike474	2.44141	2.74658	1.52588	1.83105	5.49316	-2.44141	-10.0708	-1.52588	-12.5122	-3.35693	-4.88281	0.305176	-1.52588	3.35693	4.57764	2.44141	0.915527	-0.610352	0.305176	6.71387	-1.52588	-2.44141	0	-6.40869	-3.35693	-1.83105	4.88281	0	4.88281	-2.74658	-1.52588	-1.2207
spike475	1.52588	0.915527	1.52588	2.44141	6.71387	-3.05176	-3.05176	-7.01904	-14.0381	-6.71387	0.610352	1.52588	4.88281	0.610352	0	5.18799	-5.49316	-0.915527	0.915527	8.8501	3.35693	2.74658	-2.13623	1.52588	5.79834	3.35693	6.10352	-6.40869	3.96729	-4.27246	-0.610352	1.2207
spike476	3.35693	6.40869	1.52588	0.305176	2.74658	7.62939	3.35693	-10.0708	-27.1606	-21.0571	-8.54492	6.71387	5.79834	17.395	18.3105	16.4795	14.3433	11.5967	13.4277	2.44141	6.71387	9.15527	2.44141	-3.66211	2.74658	-2.44141	-2.74658	-9.46045	-9.76562	-10.376	-17.0898	-13.4277
spike477	2.44141	-3.66211	2.74658	-2.44141	-2.74658	-9.46045	-9.76562	-10.376	-17.0898	-13.4277	-13.1226	-8.23975	-3.66211	-9.15527	-8.23975	-4.57764	-7.62939	-1.52588	0.610352	2.13623	1.2207	-6.71387	-7.01904	-3.05176	5.49316	2.44141	1.52588	-0.305176	-1.52588	1.52588	4.88281	4.88281
spike478	-9.15527	-3.96729	1.2207	0	-0.610352	3.96729	3.05176	-7.62939	-23.4985	-18.3105	-10.6812	1.2207	13.4277	16.7847	11.2915	13.7329	19.5312	12.5122	9.15527	10.376	3.96729	4.27246	2.13623	-0.610352	1.52588	-7.01904	3.96729	-2.44141	-7.32422	-11.2915	-4.27246	-3.66211
spike479	0	-2.13623	2.74658	-1.2207	9.76562	5.18799	3.96729	-9.15527	-18.3105	-15.2588	-9.15527	-1.2207	1.83105	-0.610352	3.35693	0.305176	11.5967	10.376	8.8501	9.46045	7.93457	6.40869	3.05176	4.88281	6.40869	6.10352	2.74658	-2.13623	-4.88281	0	-1.83105	-1.2207
spike480	-4.88281	0	-1.83105	-1.2207	-6.10352	-6.71387	-3.35693	-10.0708	-12.207	-14.6484	-16.4795	-12.5122	-6.40869	2.44141	1.2207	0.305176	4.57764	5.49316	6.71387	3.96729	-4.88281	-1.83105	3.05176	8.54492	8.23975	9.76562	15.2588	19.2261	7.93457	-3.35693	-15.564	-5.18799
spike481	3.05176	8.54492	8.23975	9.76562	15.2588	19.2261	7.93457	-3.35693	-15.564	-5.18799	-1.83105	0	10.376	4.27246	9.15527	10.0708	6.71387	10.376	5.18799	1.2207	-5.79834	1.83105	-5.49316	-7.32422	-2.74658	-8.23975	-2.44141	-12.5122	-6.10352	-11.9019	-8.8501	-9.46045
spike482	0.610352	-0.610352	3.35693	3.05176	-1.52588	-5.18799	1.52588	6.71387	-12.8174	-20.752	-10.0708	-6.10352	0.915527	10.376	17.395	17.0898	12.5122	11.2915	10.376	5.49316	1.2207	6.71387	0.915527	3.05176	0	-2.44141	-6.40869	-7.32422	0.305176	-2.13623	1.52588	-0.915527
spike483	2.74658	1.2207	-2.44141	-2.44141	3.66211	0.915527	-1.2207	-4.88281	-15.8691	-18.0054	-3.05176	-0.305176	6.10352	5.79834	11.5967	10.6812	9.46045	7.01904	3.35693	8.23975	13.7329	6.71387	9.15527	6.40869	-1.2207	-6.40869	-5.18799	-5.79834	-9.76562	-13.1226	-13.1226	-9.76562
spike484	2.74658	8.8501	3.35693	4.27246	6.10352	-5.18799	-0.305176	-5.18799	-12.207	-11.9019	-3.66211	2.13623	9.15527	17.7002	19.2261	17.7002	17.7002	13.4277	6.10352	7.93457	8.54492	6.40869	5.49316	-1.2207	1.2207	-7.62939	-6.10352	-5.18799	-5.18799	-12.5122	-6.71387	-4.57764
spike485	8.23975	4.88281	2.13623	5.79834	6.71387	6.40869	-0.610352	-3.35693	-12.207	-1.83105	-4.88281	8.23975	9.46045	5.49316	6.10352	13.7329	6.40869	7.01904	5.49316	-4.88281	-0.305176	-0.610352	2.74658	-0.305176	-7.93457	-9.46045	-7.32422	-7.62939	-6.10352	-3.96729	-5.18799	3.96729
spike486	-4.57764	-2.44141	-3.96729	2.44141	0.915527	-3.35693	2.13623	-7.93457	-16.1743	-7.93457	0	6.71387	11.9019	12.5122	12.5122	10.0708	9.15527	8.8501	7.01904	7.01904	-1.52588	-7.01904	-14.3433	-11.2915	-6.71387	-5.49316	4.27246	2.74658	7.32422	6.71387	0.305176	0
spike487	12.5122	10.0708	9.15527	8.8501	7.01904	7.01904	-1.52588	-7.01904	-14.3433	-11.2915	-6.71387	-5.49316	4.27246	2.74658	7.32422	6.71387	0.305176	0	2.74658	2.13623	0.915527	4.88281	-6.10352	-3.66211	-4.88281	-3.05176	-5.18799	-9.46045	-7.93457	-10.6812	-1.52588	-3.66211
spike488	0	-0.610352	-0.915527	5.18799	-0.915527	1.52588	-1.52588	-9.15527	-17.0898	-12.5122	0.610352	2.13623	14.9536	9.46045	3.35693	-0.915527	0.915527	9.15527	14.6484	15.8691	14.3433	7.62939	5.79834	4.27246	-0.610352	-3.05176	-2.44141	-1.52588	-9.46045	-7.32422	-8.23975	-11.9019
spike489	-3.66211	-2.13623	-1.83105	-1.83105	-3.35693	-4.88281	-1.2207	0.915527	-21.0571	-20.1416	-8.54492	-0.305176	3.96729	13.7329	18.0054	8.54492	3.96729	10.6812	9.76562	13.1226	10.0708	9.15527	5.18799	1.52588	-2.13623	2.13623	-7.93457	-3.35693	-1.2207	-3.66211	-9.46045	-14.0381
spike490	-5.49316	-6.40869	-1.52588	5.79834	7.32422	11.2915	0.610352	-11.2915	-17.7002	-9.76562	-9.15527	-0.305176	12.5122	13.1226	19.2261	12.5122	10.0708	15.564	13.4277	10.6812	3.96729	3.96729	0	-7.93457	-7.01904	-0.305176	4.27246	-2.44141	-2.74658	-5.49316	-4.27246	-1.83105
spike491	-10.376	-3.66211	-5.18799	-6.40869	0	0.305176	1.52588	1.52588	-13.7329	-17.395	-18.9209	-7.32422	0.915527	1.52588	7.93457	5.49316	6.40869	5.18799	9.15527	4.88281	7.32422	0.915527	0.305176	7.62939	1.83105	0.305176	-3.66211	-3.66211	-0.915527	-3.05176	1.2207	-2.74658
spike492	1.52588	-2.13623	0.610352	-3.05176	-0.915527	5.18799	-2.74658	-7.93457	-29.9072	-18.0054	-14.0381	8.54492	11.9019	21.3623	18.9209	28.0762	17.0898	13.4277	9.76562	18.0054	9.76562	10.0708	-1.2207	0.305176	-1.52588	-4.27246	-5.79834	-8.54492	-10.9863	-11.9019	-10.376	-8.8501
spike493	1.52588	7.62939	3.05176	6.10352	7.32422	11.5967	18.9209	-2.44141	-17.7002	-12.8174	-9.15527	8.8501	10.9863	13.1226	17.395	13.7329	7.62939	7.01904	-0.305176	5.79834	-1.52588	-6.40869	-5.18799	-2.13623	-7.93457	-10.376	-2.74658	-8.54492	-7.01904	-9.46045	-7.93457	-12.8174
spike494	-7.32422	-0.610352	-3.35693	1.52588	-4.27246	0	-6.10352	-10.6812	-15.8691	-6.71387	-1.83105	5.79834	6.40869	7.01904	7.32422	3.66211	4.88281	8.23975	5.18799	5.18799	2.13623	2.13623	0.305176	0.915527	-6.40869	-4.27246	-2.44141	0.305176	0.305176	-1.83105	-8.23975	-6.71387
spike495	6.10352	8.23975	3.35693	12.207	4.57764	9.46045	2.44141	-4.57764	-14.3433	-22.8882	-17.395	-12.8174	-3.05176	8.54492	14.6484	16.1743	4.88281	11.9019	5.49316	5.79834	3.66211	6.10352	7.01904	6.40869	0.305176	3.96729	1.52588	0.610352	-1.52588	-0.305176	-7.93457	-11.5967
spike496	-0.305176	-6.10352	3.96729	-2.44141	0.915527	-7.93457	1.83105	-10.6812	-17.0898	-9.46045	3.35693	11.2915	7.93457	11.9019	10.376	17.0898	6.10352	14.3433	6.40869	3.96729	13.4277	2.74658	1.2207	0.305176	-6.40869	-6.71387	-8.54492	-3.96729	-6.71387	-4.57764	-10.9863	-6.40869
spike497	2.13623	9.46045	7.32422	9.15527	6.10352	0.610352	3.66211	-3.35693	-12.207	-13.4277	-10.376	-10.6812	-4.88281	-2.74658	2.74658	0.915527	-2.44141	0.915527	-2.44141	0.610352	-4.88281	1.83105	-1.83105	-0.305176	-0.610352	0.610352	-0.305176	-1.83105	-0.915527	2.74658	-9.76562	-7.93457
spike498	3.05176	0.915527	4.57764	0.305176	5.49316	-1.52588	-10.9863	-10.0708	-18.0054	-14.9536	-10.0708	-6.40869	-2.74658	3.66211	12.8174	13.7329	18.9209	10.9863	12.8174	15.564	13.1226	16.1743	10.9863	3.96729	-0.915527	0.305176	1.2207	0	-2.13623	-6.10352	-10.0708	-4.27246
spike499	-0.915527	0.305176	1.2207	0	-2.13623	-6.10352	-10.0708	-4.27246	-13.7329	-29.9072	-29.9072	-23.4985	-14.3433	0	4.27246	6.10352	3.96729	5.79834	9.76562	12.8174	-2.13623	-4.27246	-0.610352	-4.27246	-2.44141	-2.13623	5.18799	3.05176	0.915527	7.01904	-3.05176	0.610352
spike500	-0.305176	0.915527	-4.27246	-3.96729	0.610352	1.83105	3.66211	-4.27246	-15.564	-18.0054	-12.8174	-9.15527	0.915527	6.10352	7.32422	11.9019	12.8174	11.5967	14.0381	10.0708	4.88281	6.40869	0.915527	-6.10352	1.52588	1.83105	-2.74658	-11.2915	-14.6484	-13.1226	-2.74658	-3.35693
spike501	1.83105	-5.49316	1.52588	0.305176	2.74658	-1.52588	4.57764	6.10352	-15.2588	-23.8037	-14.3433	-3.96729	6.40869	12.207	13.4277	7.93457	16.1743	9.46045	10.6812	7.32422	6.40869	3.35693	-1.83105	8.23975	1.2207	-2.44141	1.2207	-6.10352	-3.66211	-7.93457	-7.62939	-10.6812
spike502	-0.610352	4.57764	4.27246	9.46045	-2.44141	1.2207	7.93457	2.13623	-14.0381	-21.9727	-9.46045	2.74658	-1.2207	9.76562	11.2915	15.2588	14.6484	15.2588	11.2915	7.62939	-0.610352	0.915527	3.96729	1.2207	1.83105	-10.6812	-7.93457	-5.18799	2.74658	3.35693	2.74658	5.18799
spike503	22.8882	10.0708	7.93457	6.71387	7.01904	-1.52588	-1.83105	-11.5967	-12.8174	-9.76562	-11.9019	-11.2915	-6.10352	-16.4795	-14.9536	-18.3105	-17.395	-17.7002	-15.564	-12.8174	-19.5312	-10.6812	-7.01904	-2.13623	-7.32422	0.305176	1.52588	-4.27246	-0.915527	5.49316	3.35693	7.62939
spike504	-3.66211	-0.305176	-3.35693	-2.44141	5.79834	7.32422	10.9863	-4.88281	-18.6157	-11.9019	-1.83105	0.915527	11.9019	2.44141	-2.13623	6.40869	8.8501	10.376	10.9863	15.2588	16.7847	4.88281	3.05176	6.40869	6.10352	3.35693	-0.305176	-1.52588	-8.54492	-3.96729	-7.93457	-12.8174
spike505	-4.27246	5.79834	7.01904	1.2207	5.79834	6.40869	12.8174	-5.79834	-27.4658	-17.0898	-4.88281	1.2207	4.88281	9.46045	10.6812	13.1226	14.3433	14.9536	8.54492	7.32422	8.8501	1.52588	-4.27246	0	1.52588	1.2207	-5.79834	-4.88281	-3.05176	-5.49316	-3.35693	-9.15527
spike506	-3.35693	-3.05176	3.66211	1.2207	-5.49316	-3.35693	0.610352	-6.10352	-22.8882	-25.3296	-9.46045	1.52588	6.10352	10.6812	14.0381	5.49316	12.5122	6.71387	7.01904	7.01904	2.44141	3.05176	4.88281	-0.915527	-2.44141	6.10352	4.27246	-6.40869	-6.40869	-0.915527	0.610352	-11.5967
spike507	2.44141	4.88281	3.66211	4.88281	8.23975	6.71387	-0.610352	-3.35693	-13.1226	-10.376	-2.74658	-1.2207	2.74658	5.18799	0.305176	4.57764	-3.66211	1.52588	-0.305176	0.610352	-2.13623	1.83105	-1.83105	1.83105	1.83105	0.610352	-2.74658	1.2207	-2.13623	-1.52588	-3.96729	-1.2207
spike508	-6.40869	-7.62939	4.27246	3.35693	6.40869	9.46045	7.62939	-0.610352	-16.4795	-14.0381	-2.44141	9.15527	12.5122	12.207	19.2261	18.9209	16.4795	15.564	17.7002	13.7329	10.0708	1.83105	-2.44141	-0.305176	-0.305176	-3.96729	-8.54492	-12.207	-10.6812	-9.46045	-14.0381	-14.0381
spike509	-3.66211	0.915527	1.52588	1.2207	-3.05176	3.66211	0.915527	-4.88281	-19.2261	-10.0708	-2.74658	6.40869	6.40869	10.376	14.0381	16.7847	8.8501	7.93457	2.44141	6.71387	0.915527	-5.18799	-6.10352	-2.13623	2.13623	-3.66211	-1.2207	-4.57764	-7.93457	-1.83105	-5.18799	-7.01904
spike510	-1.2207	5.49316	-2.74658	1.52588	-1.52588	-1.83105	-6.40869	-7.93457	-14.3433	-8.8501	-2.13623	8.8501	10.6812	5.18799	2.74658	7.62939	6.10352	2.13623	2.13623	0.915527	-4.27246	5.79834	0.915527	1.2207	-2.44141	-2.13623	0.915527	-0.915527	-3.35693	-5.49316	-0.305176	0.610352
spike511	7.32422	2.74658	7.62939	3.66211	5.79834	2.13623	-3.66211	-7.32422	-17.395	-11.5967	-2.74658	-4.57764	-6.10352	3.05176	7.32422	3.05176	8.54492	3.66211	5.18799	4.27246	0.915527	13.1226	11.5967	2.44141	5.18799	1.52588	1.2207	-10.376	-5.18799	-5.49316	-1.52588	-4.57764
spike512	-2.13623	-7.62939	0.915527	5.79834	5.49316	0.305176	3.96729	-2.13623	-20.4468	-19.2261	-12.5122	0.915527	10.376	15.8691	15.564	20.1416	14.6484	8.8501	6.71387	7.01904	-0.610352	5.49316	4.27246	5.49316	0	6.10352	-3.96729	-2.74658	-3.96729	-4.27246	-2.13623	-8.54492
spike513	0	6.10352	-3.96729	-2.74658	-3.96729	-4.27246	-2.13623	-8.54492	-15.8691	-21.0571	-12.5122	-12.5122	-3.66211	-1.83105	5.49316	2.74658	-7.32422	-2.74658	-1.2207	-3.96729	3.66211	2.13623	2.44141	-0.915527	2.44141	2.13623	2.13623	3.05176	0	-0.610352	8.54492	6.10352
spike514	3.35693	1.52588	7.01904	3.66211	-0.610352	-0.610352	-2.13623	-6.71387	-13.7329	-5.79834	-2.74658	2.13623	4.57764	5.49316	2.13623	0.610352	-1.2207	3.35693	2.44141	7.93457	11.2915	-0.305176	-6.40869	-9.15527	-7.62939	-1.83105	8.54492	1.52588	-3.05176	-0.915527	2.74658	10.376
spike515	-4.27246	0	-0.915527	4.88281	9.15527	7.62939	14.3433	3.66211	-19.2261	-17.0898	-4.27246	10.6812	8.54492	14.6484	11.9019	8.8501	10.0708	8.8501	2.74658	5.49316	2.74658	1.2207	-1.83105	0.305176	-3.35693	-1.2207	-8.8501	-8.54492	-10.376	-12.5122	-8.8501	-10.9863
spike516	3.35693	-2.13623	-2.74658	-3.05176	2.44141	-0.305176	1.83105	3.66211	-16.4795	-12.207	-8.8501	-1.2207	7.32422	15.8691	13.4277	11.9019	9.15527	11.9019	8.23975	4.88281	4.27246	5.49316	1.52588	7.93457	5.18799	-1.83105	-1.2207	-6.71387	-3.66211	-5.49316	-3.66211	3.66211
spike517	-1.2207	-6.71387	-3.66211	-5.49316	-3.66211	3.66211	-0.610352	-11.5967	-30.8228	-21.3623	-20.752	-8.54492	0	9.46045	8.23975	5.49316	5.79834	5.49316	9.76562	2.13623	7.62939	3.66211	0	-1.2207	-2.74658	-8.8501	-0.305176	-5.79834	4.57764	-3.66211	-3.66211	-4.27246
spike518	-2.13623	1.52588	2.13623	-0.610352	-4.88281	-5.79834	9.46045	2.44141	-12.5122	-21.6675	-12.8174	0	1.2207	3.35693	15.564	12.5122	10.9863	6.40869	5.79834	8.54492	1.52588	2.74658	7.32422	1.52588	2.44141	7.32422	3.35693	0.610352	-4.27246	0	1.83105	-6.10352
spike519	4.57764	6.40869	-3.96729	-4.27246	2.74658	7.01904	5.49316	-4.27246	-16.7847	-13.7329	-3.66211	-6.71387	7.62939	7.93457	8.23975	10.0708	6.40869	5.79834	4.57764	3.05176	-1.83105	5.18799	3.35693	-4.57764	-6.10352	-5.18799	0.305176	6.10352	-3.96729	0.915527	2.13623	-0.610352
spike520	3.96729	-2.44141	6.40869	3.35693	2.44141	-1.2207	3.05176	-4.27246	-14.0381	-3.05176	-0.915527	0.305176	6.40869	5.49316	8.23975	3.05176	4.27246	-1.83105	0	4.88281	3.66211	-0.305176	1.83105	-3.35693	1.83105	-4.88281	-1.83105	-3.35693	-9.15527	-4.57764	-4.27246	2.44141
spike521	-7.32422	4.88281	-0.915527	0	-1.2207	-2.74658	-1.83105	-10.376	-14.3433	-11.5967	-3.35693	2.13623	5.79834	1.2207	1.83105	2.13623	3.66211	8.23975	9.46045	2.74658	11.5967	1.52588	3.05176	4.27246	0.610352	-2.13623	-4.57764	-4.88281	-0.915527	-0.915527	0.305176	-2.44141
spike522	-2.44141	0.610352	1.2207	-4.57764	-2.74658	0.610352	-3.35693	-8.8501	-13.7329	-5.79834	10.0708	8.54492	3.96729	9.15527	11.5967	5.49316	7.93457	6.71387	17.395	10.9863	5.49316	2.13623	-3.66211	-6.10352	-14.3433	-8.23975	-7.01904	-6.40869	-6.10352	-2.44141	-0.305176	-7.62939
spike523	7.93457	6.71387	17.395	10.9863	5.49316	2.13623	-3.66211	-6.10352	-14.3433	-8.23975	-7.01904	-6.40869	-6.10352	-2.44141	-0.305176	-7.62939	-5.79834	-8.8501	-8.54492	-10.9863	-3.96729	0.915527	1.52588	-6.10352	-6.10352	7.01904	3.35693	4.27246	3.96729	7.01904	0.305176	3.05176
spike524	-0.610352	-3.66211	-2.44141	1.52588	4.88281	-0.305176	-0.915527	-7.01904	-16.4795	-7.32422	-0.305176	4.57764	12.207	13.1226	7.01904	10.0708	10.9863	5.79834	1.2207	6.10352	4.27246	7.01904	3.05176	-4.88281	-0.915527	-3.66211	-5.49316	-6.10352	-6.40869	-4.88281	-2.74658	-6.40869
spike525	5.18799	0.915527	5.18799	-0.305176	-1.83105	0	2.13623	3.66211	-14.9536	-11.2915	0.610352	6.71387	-1.52588	-5.18799	3.05176	0.915527	7.32422	-0.610352	4.27246	7.93457	2.74658	-0.305176	-0.610352	-1.83105	-2.13623	-5.18799	-5.79834	-6.40869	-3.35693	1.83105	0.305176	-1.52588
spike526	2.13623	2.13623	4.88281	0.915527	4.57764	1.2207	-2.13623	-4.27246	-14.0381	-9.15527	-5.49316	4.27246	5.79834	7.93457	4.57764	0	7.93457	7.32422	4.88281	-4.27246	-4.27246	-6.40869	-3.66211	1.2207	-1.83105	-1.83105	4.88281	3.05176	2.13623	0	-1.83105	-3.35693
spike527	-3.35693	-1.52588	-2.44141	9.15527	3.66211	3.35693	-3.05176	-4.27246	-13.4277	-8.8501	-1.52588	1.52588	0.915527	0.915527	7.32422	7.62939	4.57764	3.66211	0.305176	8.23975	3.66211	6.71387	1.52588	-7.01904	-8.8501	-3.96729	-3.05176	-2.74658	-3.96729	1.52588	-2.13623	-9.15527
spike528	3.05176	5.49316	-3.05176	6.71387	3.96729	6.10352	4.57764	-6.40869	-16.7847	-14.6484	-3.35693	2.44141	5.18799	8.54492	15.564	12.207	5.49316	4.88281	7.62939	2.74658	3.05176	4.88281	5.49316	2.13623	1.2207	-1.83105	3.35693	-4.88281	-3.96729	-6.71387	-6.40869	-15.8691
spike529	-0.305176	2.74658	5.79834	3.05176	0.915527	2.74658	7.01904	5.49316	-15.564	-25.9399	-17.7002	-6.71387	-0.305176	12.207	10.6812	14.6484	13.4277	14.3433	11.5967	6.10352	3.05176	3.05176	-1.2207	4.88281	1.52588	-4.27246	-1.83105	-5.79834	-1.83105	-5.49316	-10.0708	-15.8691
spike530	3.35693	-6.10352	-1.83105	-7.93457	2.74658	-3.35693	4.88281	-1.52588	-12.207	-12.5122	-9.15527	-5.79834	7.32422	7.62939	5.49316	10.376	9.46045	20.1416	10.9863	8.54492	3.05176	2.44141	4.27246	-0.305176	-1.83105	-3.35693	-6.71387	-9.15527	-12.8174	-7.01904	-3.96729	-0.915527
spike531	4.57764	0.610352	0.305176	-5.49316	0.610352	2.74658	-0.305176	-10.9863	-20.1416	-12.8174	-8.23975	-2.13623	11.2915	10.376	8.8501	5.79834	15.2588	13.7329	7.62939	11.9019	-0.610352	3.66211	3.96729	2.13623	5.49316	0	0	-2.74658	-0.610352	-9.76562	-6.40869	-3.96729
spike532	4.88281	0.610352	-2.44141	7.01904	-1.52588	-0.610352	0	-7.62939	-12.207	-8.23975	-3.96729	-5.18799	0	3.35693	4.88281	2.44141	4.27246	3.05176	6.71387	4.57764	4.27246	3.66211	0	-0.610352	0.610352	2.13623	5.49316	0.915527	-4.57764	-6.40869	-20.1416	-21.9727
spike533	0	-0.610352	0.610352	2.13623	5.49316	0.915527	-4.57764	-6.40869	-20.1416	-21.9727	-7.62939	2.74658	3.05176	8.54492	6.71387	8.54492	7.01904	4.27246	0.305176	8.54492	8.23975	-2.74658	0	-3.05176	1.52588	3.96729	4.27246	-3.96729	-5.18799	-3.96729	-7.93457	-2.13623
spike534	-2.74658	7.93457	3.96729	3.66211	1.52588	0.610352	6.10352	-7.93457	-14.6484	-24.7192	-19.5312	-8.8501	-2.44141	4.27246	15.2588	13.7329	21.9727	21.3623	18.3105	9.15527	8.23975	7.01904	5.18799	3.96729	-3.96729	-3.66211	-3.66211	-6.10352	-9.46045	-13.1226	-10.9863	-5.18799
spike535	3.05176	0	2.13623	6.40869	6.71387	6.71387	2.74658	-0.610352	-16.1743	-31.7383	-24.4141	-14.3433	-3.66211	3.66211	12.8174	15.2588	16.1743	9.46045	14.6484	10.376	11.9019	15.8691	10.6812	7.62939	3.05176	2.44141	3.35693	-2.13623	-5.79834	-5.18799	-11.2915	-1.83105
spike536	-4.88281	3.05176	3.05176	-1.2207	1.52588	4.57764	6.71387	4.27246	-17.0898	-22.2778	-8.54492	1.52588	12.207	17.0898	19.8364	14.6484	10.9863	4.88281	10.6812	2.74658	5.79834	1.52588	-0.610352	-6.40869	-0.305176	-5.18799	-4.88281	-7.62939	-8.8501	-8.23975	-3.66211	-5.18799
spike537	3.96729	0.610352	4.57764	-3.66211	-3.35693	-3.96729	-1.2207	7.01904	-14.9536	-25.0244	-20.752	-8.54492	4.27246	14.6484	12.8174	13.1226	18.6157	17.0898	11.9019	9.76562	12.207	0	2.74658	1.52588	0.305176	0.305176	-5.18799	-13.7329	-8.54492	-9.15527	-6.71387	-8.54492
spike538	9.76562	12.207	0	2.74658	1.52588	0.305176	0.305176	-5.18799	-13.7329	-8.54492	-9.15527	-6.71387	-8.54492	-10.0708	-5.79834	-5.18799	-4.27246	1.52588	-3.96729	5.18799	0.305176	-1.2207	-7.01904	-3.05176	-5.49316	1.83105	8.54492	2.74658	-4.27246	-1.83105	5.79834	-2.13623
spike539	2.44141	0.915527	5.79834	0.305176	-1.52588	-6.40869	3.05176	-10.0708	-25.3296	-14.0381	-9.76562	3.66211	7.01904	14.6484	14.3433	12.5122	14.9536	9.15527	2.13623	4.27246	0.610352	-5.49316	-4.88281	6.71387	2.74658	-0.610352	-2.13623	-5.18799	-6.10352	-4.57764	-1.83105	0
spike540	3.05176	0.305176	-3.05176	-3.05176	2.13623	9.76562	3.05176	-9.46045	-21.0571	-11.5967	-1.83105	1.2207	1.83105	9.76562	7.62939	11.5967	9.46045	10.0708	9.46045	6.10352	-0.610352	-1.2207	-6.71387	-5.49316	1.83105	-9.76562	-2.74658	-2.74658	-4.27246	3.05176	8.54492	0
spike541	0.610352	1.52588	5.79834	-1.52588	-0.305176	4.27246	4.57764	-0.915527	-18.3105	-16.7847	-6.40869	6.71387	9.46045	15.2588	17.7002	9.46045	12.8174	6.10352	1.52588	9.76562	6.10352	5.49316	0.610352	4.57764	1.2207	-5.79834	-4.57764	0.610352	-2.74658	-6.71387	-11.2915	-9.76562
spike542	-1.2207	1.2207	3.96729	2.44141	3.35693	3.96729	-5.18799	-6.10352	-15.2588	-11.9019	-7.32422	3.05176	3.96729	8.8501	10.9863	11.5967	8.54492	4.27246	9.46045	1.2207	-1.52588	1.2207	1.52588	-0.610352	-4.88281	-2.74658	-8.8501	-3.96729	-0.915527	-3.05176	-6.40869	-8.23975
spike543	7.01904	1.52588	-2.44141	4.27246	-0.915527	-4.27246	-6.71387	-9.76562	-15.564	-6.71387	-12.207	-0.915527	-4.57764	7.01904	7.01904	3.05176	4.27246	-1.52588	0.610352	-5.79834	3.66211	1.52588	-5.18799	-1.52588	-2.74658	-7.93457	-0.305176	-5.18799	0.305176	-1.83105	-0.915527	0
spike544	-7.93457	-6.10352	-0.915527	-4.57764	-9.15527	-8.23975	0.610352	-8.8501	-14.0381	-4.57764	3.35693	7.01904	12.5122	13.7329	6.10352	8.8501	9.46045	11.2915	10.6812	7.93457	7.01904	-1.83105	-2.44141	-8.8501	-7.93457	-4.88281	-10.9863	-7.32422	-10.0708	-1.52588	-0.305176	-2.44141
spike545	0.305176	-1.83105	-4.27246	-3.05176	0.610352	2.74658	-0.915527	-2.74658	-14.9536	-22.2778	-18.3105	-8.54492	3.66211	9.15527	15.8691	11.2915	8.54492	13.1226	7.01904	9.76562	9.46045	9.15527	5.79834	5.49316	5.49316	-0.610352	-6.10352	-2.44141	-1.83105	-7.32422	-4.27246	-8.23975
spike546	0	-2.13623	1.2207	-4.57764	-1.83105	7.01904	1.2207	5.79834	-14.6484	-10.9863	-7.93457	-2.44141	4.88281	16.4795	10.6812	13.4277	5.49316	0.915527	2.74658	6.10352	4.57764	7.32422	3.66211	0.305176	3.96729	0.610352	1.2207	1.83105	-0.610352	-1.2207	-7.01904	-4.88281
spike547	-5.79834	0	-0.610352	3.96729	8.54492	4.27246	3.66211	-8.23975	-13.1226	-15.564	-12.8174	6.10352	13.4277	18.6157	13.4277	14.0381	14.6484	8.54492	3.96729	5.18799	2.44141	2.13623	2.74658	-2.44141	-1.83105	-5.49316	0.610352	-3.66211	-6.40869	-9.76562	-7.32422	-8.23975
spike548	7.62939	3.35693	7.01904	2.44141	5.49316	11.2915	6.71387	-2.13623	-15.2588	-15.564	-10.376	4.88281	7.01904	6.40869	9.15527	8.23975	8.8501	8.54492	6.71387	11.5967	6.10352	3.05176	-2.74658	0	-3.05176	-4.88281	-3.66211	-12.207	-3.35693	-15.2588	-13.7329	-14.0381
spike549	4.27246	6.71387	4.88281	4.27246	7.32422	0.915527	2.13623	-5.79834	-19.5312	-11.2915	-2.74658	0.305176	8.23975	10.6812	10.9863	5.49316	8.8501	4.88281	5.79834	4.27246	3.96729	-2.44141	-1.83105	-3.35693	-4.27246	-2.74658	-2.13623	-6.40869	-12.207	-7.01904	-6.71387	-6.71387
spike550	5.49316	-2.44141	0.915527	-1.52588	1.2207	1.2207	1.2207	-0.610352	-12.8174	-14.9536	-10.6812	0	11.5967	11.5967	7.32422	6.40869	1.2207	2.74658	10.9863	-0.610352	-3.96729	-2.44141	-4.88281	-5.18799	1.83105	3.96729	4.27246	6.71387	0.305176	-3.35693	-5.49316	-5.49316
spike551	-0.915527	-0.915527	-0.305176	0	-9.46045	0.305176	-1.2207	-9.15527	-13.4277	-18.0054	-15.2588	-11.2915	-7.93457	-1.83105	1.52588	-4.27246	5.18799	2.13623	8.8501	4.57764	2.74658	7.93457	3.96729	1.2207	4.57764	2.13623	-0.915527	4.27246	3.05176	3.96729	-3.05176	-4.57764
spike552	-6.71387	2.13623	1.2207	-1.52588	-2.13623	-2.74658	1.52588	0.305176	-23.1934	-21.6675	-12.207	-6.40869	2.13623	10.6812	16.1743	15.564	12.8174	11.2915	13.1226	13.1226	11.9019	11.5967	6.10352	-0.915527	1.52588	-2.74658	-1.83105	-5.18799	-2.44141	-7.93457	-7.01904	-7.01904
spike553	-2.13623	-5.49316	1.83105	-0.305176	1.2207	-4.88281	-3.96729	-4.27246	-13.1226	-14.3433	-15.2588	-5.79834	-0.305176	7.62939	11.2915	7.01904	11.5967	9.76562	13.1226	15.2588	0.610352	-0.305176	1.83105	1.83105	1.2207	-1.2207	1.2207	-5.79834	-9.15527	-2.13623	-5.18799	-8.8501
spike554	2.13623	-2.74658	1.2207	-2.44141	-2.44141	0	-6.10352	-2.13623	-12.5122	-15.564	-11.9019	-2.44141	-3.05176	-2.44141	9.76562	9.15527	7.62939	12.5122	7.93457	12.8174	9.76562	7.62939	4.27246	-1.83105	-3.66211	-1.52588	3.35693	-0.915527	-1.83105	-2.13623	-9.15527	-14.3433
spike555	0	-2.74658	-6.71387	3.05176	0.915527	4.88281	7.62939	-8.54492	-14.3433	-13.1226	0	7.93457	12.207	9.15527	14.3433	14.9536	14.3433	10.0708	8.54492	5.79834	7.93457	3.35693	-2.44141	7.32422	0.305176	0.305176	-2.44141	-2.74658	-8.23975	-3.05176	-6.71387	-13.1226
spike556	1.83105	5.18799	0.305176	0.610352	-0.610352	-0.610352	0.915527	-10.0708	-19.8364	-9.76562	-11.2915	-1.83105	7.32422	4.27246	6.71387	15.2588	11.9019	12.8174	5.49316	2.44141	-7.62939	-19.5312	-11.5967	-2.74658	3.05176	1.2207	2.74658	9.76562	9.15527	10.9863	8.23975	8.8501
spike557	4.27246	6.71387	15.2588	11.9019	12.8174	5.49316	2.44141	-7.62939	-19.5312	-11.5967	-2.74658	3.05176	1.2207	2.74658	9.76562	9.15527	10.9863	8.23975	8.8501	8.23975	1.52588	-3.66211	-6.40869	-4.27246	-6.71387	-3.96729	-3.35693	-5.18799	-3.66211	-6.10352	-11.5967	-12.5122
spike558	-3.35693	-4.57764	-2.74658	1.83105	-6.40869	8.8501	1.52588	-2.74658	-24.7192	-18.0054	-16.1743	1.83105	1.83105	10.6812	15.2588	14.6484	17.0898	12.8174	11.9019	11.2915	5.79834	10.0708	9.15527	4.88281	-4.57764	-2.74658	-0.305176	-1.83105	2.44141	-4.27246	-4.88281	-6.10352
spike559	-2.74658	-0.305176	-1.83105	2.44141	-4.27246	-4.88281	-6.10352	-9.76562	-12.5122	-12.8174	-20.752	-14.6484	-9.15527	-8.8501	-2.74658	-3.05176	1.52588	3.05176	-7.01904	1.2207	3.35693	-0.305176	7.32422	1.2207	1.2207	8.8501	3.05176	5.18799	7.62939	4.57764	1.2207	10.0708
spike560	-1.52588	-3.05176	-2.13623	3.35693	1.83105	7.01904	7.62939	-9.15527	-18.6157	-9.46045	-0.915527	9.46045	11.9019	17.395	18.6157	8.54492	7.01904	5.18799	3.66211	-0.610352	3.66211	0.610352	-3.66211	-3.35693	-5.79834	-0.305176	1.83105	-6.71387	-7.32422	-4.27246	-4.88281	-6.10352
spike561	3.05176	-4.57764	0.305176	1.2207	1.83105	3.05176	-3.66211	-11.5967	-24.1089	-14.3433	-12.8174	0.305176	0.305176	9.76562	7.32422	7.01904	7.32422	11.5967	11.9019	8.8501	11.2915	10.9863	-4.57764	-2.44141	-4.88281	-7.32422	-2.74658	-2.74658	-6.71387	-7.32422	-8.23975	-6.10352
spike562	-7.62939	0	1.2207	7.32422	0.610352	2.74658	-5.49316	-10.376	-14.3433	-7.93457	-1.2207	4.88281	4.27246	6.40869	7.62939	7.62939	8.8501	11.9019	8.8501	10.0708	7.32422	12.207	-3.05176	0	-1.52588	3.35693	-3.35693	-3.05176	-8.8501	-11.5967	-15.564	-7.62939
spike563	-3.05176	0	-1.52588	3.35693	-3.35693	-3.05176	-8.8501	-11.5967	-15.564	-7.62939	-11.9019	-11.9019	-9.76562	-8.54492	-7.01904	-3.35693	-0.610352	5.49316	1.83105	-1.83105	0.610352	-7.32422	-3.05176	1.52588	11.9019	2.74658	4.88281	4.27246	4.27246	4.57764	8.54492	3.35693
spike564	2.44141	3.66211	1.2207	-0.915527	-6.10352	-0.610352	2.13623	-10.376	-18.9209	-13.1226	-2.44141	-4.27246	3.35693	1.52588	7.32422	9.15527	4.57764	12.8174	4.27246	11.2915	-1.2207	-0.915527	-6.40869	0.610352	-3.05176	0	-1.83105	-3.96729	-2.74658	-5.18799	-1.52588	2.74658
spike565	-2.74658	-4.88281	2.44141	1.83105	2.44141	0.915527	-7.01904	-7.32422	-16.1743	-13.1226	-5.79834	-5.49316	-2.44141	0.915527	0	3.05176	2.74658	0	5.49316	-1.52588	-4.88281	0.610352	1.2207	-0.610352	-0.915527	-8.54492	4.57764	0	7.62939	2.74658	2.44141	-0.305176
spike566	8.23975	9.46045	-4.57764	-0.915527	5.49316	-4.57764	-3.35693	-7.01904	-14.6484	0.305176	-5.18799	-5.79834	-4.27246	-0.610352	1.83105	-0.610352	-1.2207	1.83105	0.915527	2.74658	-2.44141	-3.66211	-8.23975	-0.305176	0.305176	-2.44141	-3.96729	-0.610352	3.96729	6.71387	2.13623	2.44141
spike567	-6.10352	0.610352	-0.305176	-1.83105	1.2207	-3.96729	-2.13623	5.49316	-12.8174	-9.46045	-17.395	-6.40869	4.88281	6.10352	7.01904	10.0708	13.4277	14.3433	19.2261	10.6812	6.71387	12.5122	3.96729	-1.83105	-5.79834	-5.18799	-5.79834	-3.05176	-0.915527	-14.3433	-7.62939	-14.3433
spike568	12.5122	3.96729	-1.83105	-5.79834	-5.18799	-5.79834	-3.05176	-0.915527	-14.3433	-7.62939	-14.3433	-5.79834	0.305176	-5.18799	0.915527	-2.13623	-3.35693	0.610352	-2.13623	-6.10352	0.305176	-2.13623	-1.52588	-1.52588	3.35693	-1.2207	3.35693	3.96729	4.57764	6.71387	-2.74658	0.305176
spike569	-1.2207	4.88281	1.52588	4.57764	-1.52588	-2.44141	-9.76562	-4.88281	-15.564	0.305176	-3.96729	3.66211	-3.05176	1.52588	-0.305176	-4.57764	-3.35693	1.52588	3.05176	2.13623	2.74658	-2.44141	-5.49316	-3.96729	-0.610352	-3.05176	-5.79834	-5.49316	2.74658	0.915527	1.2207	3.96729
spike570	-7.62939	-1.83105	-3.96729	-3.66211	-1.2207	-0.610352	8.8501	9.76562	-17.7002	-23.4985	-23.8037	-7.32422	3.35693	11.9019	17.0898	18.6157	14.3433	10.376	7.01904	7.01904	3.66211	3.96729	-0.305176	2.44141	-2.13623	-5.49316	0.610352	-3.66211	-4.27246	-3.96729	-6.71387	-9.15527
spike571	5.79834	-1.52588	-3.35693	-3.66211	-0.915527	-3.05176	-6.10352	-6.40869	-14.9536	-13.7329	-1.52588	8.8501	13.1226	9.46045	14.0381	10.376	9.46045	7.62939	2.74658	3.66211	2.13623	-3.35693	0.610352	0.305176	-2.13623	-4.88281	-9.46045	-7.93457	-6.71387	-1.52588	-7.93457	-5.79834
spike572	4.27246	9.15527	3.96729	6.40869	1.83105	7.62939	7.01904	-7.62939	-13.1226	-15.8691	-10.9863	0	3.96729	11.2915	5.49316	-0.610352	3.96729	-2.13623	10.9863	8.23975	8.23975	8.54492	9.15527	3.66211	6.71387	5.79834	5.79834	0.915527	-3.66211	-2.13623	-5.79834	-15.564
spike573	3.66211	6.71387	5.79834	5.79834	0.915527	-3.66211	-2.13623	-5.79834	-15.564	-6.71387	-10.376	-8.54492	-4.88281	-4.27246	-3.35693	-5.49316	-8.23975	-5.49316	-5.79834	-4.27246	-2.74658	-3.35693	-6.40869	-2.74658	-8.8501	0.610352	4.57764	0	-1.83105	-1.2207	5.79834	4.27246
spike574	-8.8501	-2.44141	1.2207	-0.610352	0	7.32422	12.207	-7.01904	-17.0898	-11.5967	-6.71387	6.40869	8.54492	16.4795	10.6812	6.71387	14.9536	10.9863	11.5967	5.49316	5.79834	-1.2207	5.49316	5.49316	1.52588	-3.05176	-8.8501	-8.8501	-8.8501	-6.71387	-7.62939	-5.18799
spike575	2.13623	-0.305176	-2.13623	-2.44141	-0.610352	6.40869	1.52588	-6.71387	-21.6675	-25.3296	-13.7329	5.49316	6.71387	11.5967	14.6484	12.5122	13.7329	15.564	14.3433	14.0381	11.2915	11.5967	5.18799	0	-1.83105	-6.40869	-5.18799	-5.49316	-27.1606	-24.4141	-24.4141	-9.46045
spike576	11.2915	11.5967	5.18799	0	-1.83105	-6.40869	-5.18799	-5.49316	-27.1606	-24.4141	-24.4141	-9.46045	-0.610352	6.10352	6.40869	4.57764	6.71387	0.305176	6.71387	1.83105	2.74658	-0.305176	-2.44141	0	0.915527	-3.05176	1.2207	-0.915527	-6.40869	-10.0708	-4.88281	-3.05176
spike577	6.71387	5.79834	1.52588	-5.79834	6.71387	3.66211	0.305176	-8.23975	-13.7329	-15.564	-10.376	-3.05176	4.27246	5.18799	2.74658	12.207	9.76562	12.5122	14.3433	13.7329	9.46045	13.7329	-0.305176	-0.610352	2.74658	-6.10352	0.915527	-4.88281	-5.49316	-8.8501	-5.18799	-8.8501
spike578	2.13623	0	8.54492	3.35693	10.376	5.18799	0.915527	-5.18799	-12.5122	-5.18799	-2.44141	-3.66211	6.40869	3.96729	0.915527	5.49316	6.71387	5.79834	0.305176	-0.610352	-0.305176	4.27246	1.52588	-7.62939	-7.62939	-4.57764	-0.305176	-4.57764	-4.27246	0.305176	0	-2.13623
spike579	2.74658	7.93457	5.49316	1.2207	-0.915527	3.05176	-4.57764	-2.74658	-20.1416	-6.71387	-4.88281	3.05176	-2.13623	3.05176	1.2207	-1.52588	7.93457	7.93457	8.23975	1.2207	5.79834	-0.915527	0.610352	-6.71387	-2.74658	0.915527	1.52588	0	-1.52588	-1.2207	-4.27246	-3.35693
spike580	1.52588	-0.915527	-0.305176	-6.40869	2.74658	4.57764	0	-7.01904	-15.564	-6.71387	-5.18799	7.62939	6.40869	9.46045	14.0381	15.8691	9.76562	3.05176	7.62939	6.71387	0.915527	-1.2207	2.13623	-2.44141	1.52588	-0.610352	-0.305176	-4.57764	-4.57764	-2.13623	-8.8501	-4.57764
spike581	3.05176	1.2207	0.610352	-1.83105	-3.05176	0.610352	-5.79834	-9.15527	-15.564	-14.9536	-1.83105	9.15527	6.10352	11.2915	12.207	14.0381	3.05176	3.66211	-0.610352	-3.05176	1.52588	-4.27246	5.79834	0.915527	-2.13623	6.40869	3.35693	1.83105	0	-0.915527	-3.35693	-3.66211
spike582	6.10352	9.15527	-1.2207	-1.52588	1.2207	3.35693	0.610352	-7.93457	-25.0244	-18.0054	-1.83105	-2.44141	12.207	14.3433	10.6812	14.6484	18.3105	14.3433	10.376	7.32422	10.376	8.54492	2.44141	4.27246	3.05176	-3.05176	-7.62939	-8.23975	-10.9863	-6.10352	-11.5967	-12.207
spike583	4.27246	3.05176	-3.05176	-7.62939	-8.23975	-10.9863	-6.10352	-11.5967	-12.207	-18.3105	-14.6484	-5.18799	-11.2915	-5.79834	0.305176	0.915527	-3.66211	-5.79834	0	-7.32422	-1.52588	2.74658	3.05176	-5.18799	-2.13623	2.74658	3.05176	0.610352	3.35693	5.49316	3.66211	8.8501
spike584	-1.83105	0.305176	2.13623	-3.05176	1.52588	1.83105	3.05176	1.52588	-11.9019	-16.4795	-8.54492	6.71387	6.71387	5.18799	-0.610352	6.10352	5.18799	4.88281	4.27246	7.93457	-0.915527	3.05176	2.13623	-6.10352	-0.305176	0.610352	2.44141	-1.2207	1.2207	-6.10352	-7.32422	-2.74658
spike585	1.2207	-0.610352	1.52588	0.915527	1.52588	3.96729	3.05176	-8.54492	-13.1226	-10.9863	-6.40869	1.52588	14.3433	9.15527	9.15527	16.1743	12.8174	9.76562	10.0708	10.0708	6.40869	-1.52588	-1.83105	-4.88281	-0.915527	-3.05176	0.610352	-3.66211	-10.0708	-4.57764	-3.66211	-4.57764
spike586	-3.96729	1.83105	3.35693	7.32422	0.610352	-3.05176	-1.83105	-0.305176	-16.1743	-14.3433	-10.0708	-2.74658	1.2207	10.0708	6.71387	8.54492	10.6812	4.88281	8.23975	5.49316	5.49316	0	1.2207	3.96729	0	0.915527	-3.35693	-2.44141	-2.74658	0.305176	-6.71387	-4.57764
spike587	-1.2207	-9.76562	-7.93457	-9.46045	-2.74658	-3.35693	0.610352	11.2915	-15.564	-22.8882	-17.0898	-11.9019	7.93457	4.27246	10.0708	13.7329	11.5967	6.10352	8.23975	1.2207	0.610352	1.83105	0.610352	-7.32422	-6.10352	-0.610352	3.35693	1.2207	-4.27246	-3.35693	1.83105	4.27246
spike588	-1.2207	-0.305176	3.96729	-3.66211	-5.79834	-3.96729	-2.74658	-9.46045	-22.2778	-21.6675	-9.46045	2.13623	13.7329	14.3433	14.9536	28.9917	19.2261	21.0571	18.6157	12.207	4.88281	7.32422	5.49316	-0.610352	2.44141	-3.66211	-11.5967	-5.49316	-7.32422	-12.8174	-12.5122	-10.376
spike589	0	0	-0.915527	3.66211	4.57764	2.13623	3.05176	-6.71387	-13.4277	-15.2588	-8.8501	-5.79834	4.27246	9.15527	14.9536	10.376	12.207	9.46045	9.15527	5.49316	5.79834	2.44141	0	0.305176	-3.05176	1.52588	-2.74658	-3.96729	-6.40869	-6.71387	-9.76562	-5.79834
spike590	-4.88281	-3.35693	3.35693	-5.49316	-0.915527	-10.9863	-7.93457	-6.71387	-13.4277	-15.2588	-8.23975	-4.27246	-8.23975	-3.05176	-1.2207	-4.57764	-1.83105	3.05176	4.57764	6.71387	0.610352	-1.83105	-3.66211	0.610352	-0.610352	5.49316	1.52588	3.96729	-0.305176	5.79834	6.10352	8.23975
spike591	-2.13623	3.05176	1.83105	5.79834	5.18799	0.915527	4.27246	5.79834	-14.3433	-20.752	-16.4795	-0.610352	0.305176	5.18799	6.71387	5.79834	11.9019	11.2915	7.01904	3.66211	0.305176	4.27246	4.88281	-5.79834	-5.49316	-3.05176	-2.44141	1.52588	-5.79834	-5.49316	-3.05176	-8.54492
spike592	3.96729	5.18799	-0.610352	1.83105	-3.35693	-0.305176	0.610352	-9.76562	-14.6484	-7.93457	-6.40869	1.83105	10.376	9.46045	-0.915527	3.96729	2.13623	6.40869	5.79834	7.62939	3.35693	4.88281	2.74658	5.49316	3.35693	-7.62939	-4.27246	-2.13623	-3.35693	-9.76562	1.2207	0
spike593	2.74658	4.57764	7.32422	3.66211	-3.35693	7.01904	-0.915527	-4.57764	-22.2778	-25.3296	-9.46045	-6.71387	2.74658	2.44141	7.93457	9.46045	11.2915	9.46045	10.376	14.9536	6.40869	0.305176	2.44141	-6.71387	-3.05176	-5.18799	0.305176	3.05176	0.305176	0.610352	3.05176	-1.52588
spike594	7.93457	4.57764	-3.35693	-1.2207	-4.88281	-2.13623	1.52588	-4.57764	-14.0381	-18.3105	-10.376	0.305176	3.05176	10.9863	7.01904	10.0708	10.376	7.01904	-0.305176	4.88281	2.13623	6.71387	-2.74658	-5.79834	1.83105	-0.915527	-0.915527	2.74658	-2.74658	-0.610352	-3.05176	-3.96729
spike595	3.96729	-3.35693	5.49316	3.96729	2.44141	-3.05176	-9.76562	-8.54492	-15.8691	-8.23975	-11.2915	-0.915527	3.66211	1.83105	5.18799	4.88281	1.2207	-1.2207	-5.18799	5.79834	-1.83105	-1.83105	-7.01904	2.44141	4.27246	6.10352	3.66211	9.15527	11.5967	6.71387	7.32422	4.27246
spike596	-3.05176	-5.49316	-3.35693	-3.35693	0.915527	7.62939	0.915527	-2.74658	-16.7847	-9.15527	5.79834	6.10352	10.376	15.8691	9.76562	4.57764	6.10352	7.93457	14.6484	4.57764	-2.44141	6.71387	-1.52588	-1.2207	-0.915527	-6.40869	-5.49316	-7.01904	-8.23975	-15.8691	-18.3105	-6.40869
spike597	6.71387	-1.52588	-1.2207	-0.915527	-6.40869	-5.49316	-7.01904	-8.23975	-15.8691	-18.3105	-6.40869	-3.05176	-8.23975	-6.40869	-4.57764	-4.88281	-6.40869	-6.40869	-4.27246	-5.18799	-2.74658	0.915527	0	-1.52588	4.57764	-2.13623	8.54492	5.79834	3.66211	3.66211	7.32422	7.01904
spike598	2.13623	-1.2207	1.83105	-0.915527	-6.10352	1.2207	0.915527	-2.44141	-13.4277	-17.0898	-0.915527	0.915527	1.83105	5.79834	2.44141	3.96729	6.71387	10.0708	8.23975	3.96729	4.57764	8.23975	0	0.915527	-0.915527	1.83105	-0.610352	0	-5.49316	1.52588	-4.57764	-6.71387
spike599	4.88281	-1.52588	4.88281	3.05176	0.915527	3.35693	0	-4.88281	-13.7329	-8.54492	-1.2207	4.27246	6.71387	0.305176	0.610352	3.05176	0.915527	3.35693	1.52588	0.305176	-4.27246	-2.44141	-4.27246	2.74658	-3.05176	-3.66211	0	5.18799	-0.305176	-6.71387	4.57764	2.13623
spike600	-6.71387	0.915527	3.96729	-1.2207	2.74658	2.74658	-2.44141	0	-12.5122	-10.9863	-6.40869	4.57764	11.5967	10.376	10.6812	11.2915	11.2915	9.46045	8.8501	4.57764	1.2207	0.610352	-3.66211	-5.18799	-2.44141	-0.610352	-3.35693	0.915527	-4.88281	-0.610352	-8.23975	-3.05176
spike601	0.305176	-3.96729	-3.96729	-8.23975	-4.88281	-8.23975	1.52588	-0.915527	-13.1226	-22.583	-11.5967	-3.66211	4.88281	3.05176	18.3105	14.9536	15.2588	8.8501	15.2588	8.23975	8.23975	8.23975	0.305176	6.71387	2.44141	-1.52588	2.13623	-3.05176	-3.96729	-3.66211	-6.10352	-5.79834
spike602	-1.2207	1.2207	1.83105	0.305176	2.13623	2.13623	3.05176	2.44141	-17.7002	-21.6675	-10.6812	-3.96729	3.96729	5.18799	14.0381	18.6157	9.76562	13.4277	12.5122	9.15527	20.752	3.05176	0	2.74658	5.79834	-3.35693	-2.44141	-5.49316	-4.27246	-6.10352	-11.9019	-8.8501
spike603	0	2.74658	5.79834	-3.35693	-2.44141	-5.49316	-4.27246	-6.10352	-11.9019	-8.8501	-17.0898	-11.9019	-9.46045	-7.01904	-9.46045	-8.8501	-4.88281	-6.71387	-2.44141	-3.96729	2.13623	-3.66211	-3.96729	-0.915527	-4.27246	-2.13623	-0.305176	1.2207	3.05176	3.05176	0.610352	6.10352
spike604	2.74658	1.52588	-3.05176	0.305176	0	6.10352	2.74658	-4.27246	-23.4985	-17.0898	-5.18799	2.74658	9.15527	10.6812	18.6157	10.9863	13.4277	11.2915	9.46045	7.93457	4.27246	0	0.915527	3.96729	-3.05176	0.610352	-2.74658	-3.96729	-9.76562	-7.62939	0.915527	-7.93457
spike605	6.10352	-1.83105	7.62939	6.40869	3.35693	2.74658	5.49316	1.83105	-15.2588	-8.8501	0	3.05176	7.01904	7.62939	8.23975	6.10352	9.15527	11.5967	9.76562	1.83105	0.610352	1.52588	-3.66211	-7.93457	-1.83105	-4.27246	-5.79834	-3.05176	-4.88281	-6.40869	0	-0.915527
spike606	4.27246	-0.610352	0.915527	3.05176	-2.13623	-3.35693	-3.96729	-4.88281	-11.9019	-21.9727	-16.7847	-9.46045	2.74658	2.13623	9.46045	10.9863	11.5967	15.2588	8.8501	9.46045	5.18799	1.83105	7.62939	-0.915527	5.79834	-3.05176	-4.88281	-2.44141	0.915527	-7.93457	-5.49316	0.610352
spike607	-2.44141	5.18799	8.23975	1.83105	1.83105	1.52588	-1.52588	-9.15527	-16.4795	-16.4795	-4.57764	3.35693	4.88281	9.15527	4.27246	6.40869	7.62939	11.2915	7.62939	8.54492	7.93457	1.2207	2.44141	5.79834	-0.915527	-1.2207	2.74658	-3.35693	-1.52588	-10.9863	-15.2588	-6.10352
spike608	7.01904	3.35693	2.13623	6.40869	3.96729	6.10352	-1.2207	-7.01904	-12.207	-7.01904	1.52588	2.74658	7.62939	4.88281	-3.96729	-2.74658	1.83105	0.610352	6.71387	7.01904	0	3.66211	-2.13623	-5.18799	-0.610352	-6.10352	-3.66211	-3.05176	-3.05176	-2.44141	-2.44141	-0.305176
spike609	0.305176	2.13623	4.57764	-9.76562	-0.610352	2.74658	2.74658	-7.32422	-15.564	-12.5122	-3.05176	3.66211	10.9863	6.71387	13.1226	8.23975	3.96729	6.40869	7.01904	5.18799	1.83105	7.62939	7.32422	-5.79834	-3.96729	-5.49316	-3.96729	-7.62939	-5.79834	-4.88281	-5.18799	-4.88281
spike610	-4.88281	-4.27246	-0.915527	-3.66211	-6.40869	3.05176	4.27246	2.44141	-13.7329	-21.6675	-22.2778	-6.10352	7.62939	3.96729	16.7847	18.0054	14.9536	7.93457	9.15527	4.57764	5.49316	5.79834	5.49316	1.52588	-4.57764	4.57764	0.305176	-5.49316	2.44141	-0.915527	-6.71387	-6.40869
spike611	1.2207	4.57764	0	2.13623	-1.83105	-3.05176	3.05176	-9.15527	-21.6675	-16.7847	-10.376	1.83105	10.6812	8.54492	12.8174	12.207	9.46045	4.88281	1.52588	2.13623	3.96729	2.44141	-0.305176	5.49316	5.18799	3.05176	-3.35693	-4.88281	-4.57764	-5.18799	-1.83105	-5.49316
spike612	3.66211	-3.96729	-2.13623	-1.52588	-0.610352	4.88281	2.44141	-8.23975	-18.0054	-17.0898	-9.46045	-3.96729	0.915527	9.46045	11.2915	14.0381	16.7847	10.9863	14.6484	13.7329	10.6812	1.83105	4.57764	-0.915527	1.52588	0.915527	-1.2207	3.35693	1.83105	-0.915527	-6.71387	-9.76562
spike613	-6.10352	2.44141	5.18799	3.96729	-0.915527	3.05176	1.2207	-4.27246	-14.3433	-23.8037	-16.7847	-3.35693	0.610352	10.6812	15.564	16.4795	12.5122	18.9209	16.1743	17.7002	13.1226	6.10352	11.2915	1.2207	-2.74658	1.52588	-6.40869	-7.62939	-8.23975	-7.32422	-14.6484	-9.76562
spike614	1.2207	1.2207	0	0	-0.305176	-0.915527	0.915527	-6.10352	-15.564	-3.05176	1.83105	-1.2207	8.54492	4.88281	1.52588	-0.610352	-0.610352	3.05176	7.93457	-0.610352	-0.305176	3.35693	0	-3.66211	-1.2207	1.83105	6.71387	1.52588	-0.915527	-2.44141	-4.27246	2.74658
spike615	3.66211	0.915527	1.52588	1.2207	-1.52588	0.915527	0.915527	2.44141	-15.2588	-24.1089	-29.9072	-5.49316	6.10352	6.71387	20.1416	10.6812	13.4277	9.46045	12.207	5.18799	7.01904	3.05176	0	-5.49316	2.13623	-0.305176	-3.96729	-7.01904	-0.610352	-5.18799	-9.46045	-5.79834
spike616	-0.305176	0	-3.05176	1.52588	8.23975	2.13623	0.915527	-1.83105	-11.9019	-20.1416	-8.54492	3.05176	6.71387	13.4277	19.8364	13.1226	15.2588	10.9863	8.8501	7.32422	3.66211	4.88281	3.96729	3.96729	3.35693	1.83105	1.2207	1.52588	-3.66211	-6.40869	-5.79834	-8.8501
spike617	0.305176	5.18799	3.35693	3.05176	3.96729	2.44141	3.66211	8.54492	-14.3433	-25.6348	-16.4795	-5.18799	3.66211	15.564	16.7847	18.6157	14.3433	18.6157	15.8691	7.01904	6.10352	-0.305176	0.610352	4.27246	0	-3.66211	-4.57764	-3.35693	-7.62939	-8.54492	-8.23975	-12.207
spike618	-2.44141	-3.96729	7.62939	3.05176	5.18799	12.5122	-4.27246	-0.305176	-15.2588	-6.40869	0.305176	-0.610352	-0.305176	10.9863	13.7329	10.6812	8.54492	7.01904	6.10352	6.10352	3.66211	-8.54492	1.2207	-8.54492	-3.66211	-10.6812	-4.57764	-2.74658	0.305176	-7.93457	-4.88281	-3.96729
spike619	1.52588	1.52588	-1.52588	-2.13623	2.74658	4.27246	-0.305176	-3.35693	-18.6157	-17.0898	-4.57764	0.610352	4.88281	15.2588	15.2588	12.8174	12.207	9.46045	10.9863	6.10352	5.18799	-3.35693	-1.52588	-14.0381	-24.1089	-10.9863	-5.18799	4.57764	-1.52588	10.6812	-1.52588	6.10352
spike620	12.8174	12.207	9.46045	10.9863	6.10352	5.18799	-3.35693	-1.52588	-14.0381	-24.1089	-10.9863	-5.18799	4.57764	-1.52588	10.6812	-1.52588	6.10352	5.79834	1.52588	4.88281	-3.66211	0.915527	-0.915527	-8.54492	-4.88281	-6.71387	-5.79834	-7.93457	-9.46045	-2.13623	-6.71387	-4.27246
spike621	-0.915527	-1.83105	5.18799	3.35693	3.66211	9.15527	3.35693	-7.62939	-21.3623	-19.5312	-2.13623	-1.2207	7.62939	7.32422	15.8691	10.6812	13.7329	13.7329	9.15527	8.23975	8.23975	7.32422	0.610352	-4.88281	-0.610352	-7.32422	-5.18799	-10.0708	-4.88281	-5.79834	-5.79834	-8.8501
spike622	-3.96729	-2.74658	1.83105	-0.305176	4.88281	1.2207	-0.610352	-7.01904	-20.4468	-20.752	-17.7002	-3.05176	8.23975	16.4795	11.5967	17.7002	18.6157	18.3105	15.8691	12.5122	11.5967	4.57764	2.13623	-0.305176	0.915527	-2.13623	-4.88281	-1.52588	-5.18799	-10.0708	-4.88281	-8.54492
spike623	-2.13623	-4.88281	-1.52588	-5.18799	-10.0708	-4.88281	-8.54492	-9.15527	-12.207	-6.40869	-15.564	-7.32422	-6.40869	-7.62939	-7.32422	-9.76562	-4.27246	1.52588	-2.13623	-0.305176	0.610352	-5.79834	-5.49316	-2.13623	-2.74658	1.2207	9.15527	13.1226	9.46045	6.40869	7.93457	8.54492
spike624	0	-2.44141	0.915527	3.96729	-0.610352	-5.79834	3.05176	-6.10352	-18.6157	-12.207	-0.915527	8.8501	7.32422	16.1743	14.6484	16.1743	12.8174	10.376	5.49316	6.40869	3.66211	0.610352	-6.10352	-4.27246	-11.2915	-3.05176	-4.57764	-7.62939	-6.40869	-8.54492	-11.5967	-7.32422
spike625	4.88281	-2.44141	0	8.54492	-0.305176	1.52588	6.10352	-3.35693	-18.3105	-16.4795	-4.57764	4.57764	13.7329	12.5122	13.4277	15.2588	4.88281	8.8501	9.15527	7.01904	3.35693	-1.52588	1.2207	3.96729	-5.49316	-10.9863	-8.8501	-2.74658	-10.9863	-8.23975	-9.15527	-7.62939
spike626	0.305176	-0.610352	-5.49316	-5.79834	-1.83105	-7.32422	-3.35693	-10.0708	-13.7329	-25.3296	-15.2588	-2.44141	5.49316	4.57764	12.5122	11.2915	12.8174	9.15527	4.57764	0.915527	10.9863	8.23975	0.305176	3.96729	0.305176	10.0708	-2.13623	-1.83105	-3.35693	-5.49316	-7.62939	-5.18799
spike627	2.74658	2.44141	0.915527	2.13623	7.62939	7.93457	3.66211	-4.27246	-12.8174	-21.9727	-10.0708	4.88281	9.76562	11.2915	9.46045	11.2915	13.7329	9.46045	2.74658	0.915527	3.96729	4.88281	3.66211	4.88281	2.13623	-6.40869	2.44141	-6.10352	4.27246	1.2207	-5.79834	-0.305176
spike628	4.27246	2.74658	-3.05176	5.18799	2.74658	-3.05176	-1.52588	1.52588	-15.8691	-10.6812	3.35693	6.71387	0.610352	7.01904	7.93457	10.376	6.40869	0.610352	3.05176	4.27246	-6.10352	3.35693	0	-0.610352	-7.01904	1.2207	-1.83105	-3.96729	-9.76562	-3.05176	-7.93457	-4.88281
spike629	2.13623	-2.44141	-3.35693	-0.305176	-1.83105	-0.915527	5.49316	-11.5967	-21.0571	-16.4795	-2.13623	4.57764	8.54492	8.23975	9.15527	14.0381	7.62939	4.88281	12.8174	10.6812	11.2915	-1.52588	0.915527	1.52588	-3.96729	-3.96729	-9.46045	-11.2915	-5.18799	-14.3433	-6.40869	-3.96729
spike630	0.915527	0.305176	2.74658	-6.40869	-1.52588	3.05176	0.915527	-7.01904	-19.8364	-17.7002	-9.15527	-5.79834	1.2207	6.71387	9.46045	9.46045	13.7329	8.8501	11.9019	6.40869	7.62939	6.40869	0	2.13623	5.18799	0.610352	1.2207	0.610352	-1.83105	-6.40869	-10.9863	1.83105
spike631	-4.27246	0	0	2.13623	-4.27246	1.83105	3.05176	-2.13623	-20.4468	-10.376	-3.35693	-1.52588	5.79834	7.01904	9.15527	6.40869	5.79834	3.96729	10.0708	7.01904	3.96729	8.8501	3.05176	4.88281	2.74658	1.2207	-6.10352	-6.10352	-6.71387	-7.62939	-11.2915	-2.13623
spike632	1.83105	-1.52588	-2.13623	3.96729	-0.915527	-0.305176	-4.88281	-7.01904	-14.3433	-8.54492	-7.62939	-2.13623	-2.13623	5.18799	3.35693	6.10352	7.32422	10.9863	5.79834	2.44141	7.32422	7.62939	2.74658	0.610352	-6.71387	-1.83105	6.10352	0.305176	-3.66211	-1.52588	-2.74658	-5.49316
spike633	4.88281	5.79834	6.10352	-0.915527	1.83105	-10.6812	-7.62939	-8.23975	-13.7329	-7.01904	-5.49316	-4.57764	-3.66211	-1.52588	-2.13623	-2.13623	2.13623	2.74658	-0.610352	-0.305176	-0.915527	5.49316	-0.915527	-1.52588	-1.83105	0.915527	3.35693	2.44141	3.96729	-3.35693	-5.79834	4.57764
spike634	2.44141	-4.27246	0.915527	3.66211	0.610352	7.01904	-6.71387	-8.23975	-12.207	-3.35693	0.915527	4.27246	10.0708	5.18799	5.49316	3.96729	0.610352	7.01904	2.74658	6.40869	-0.915527	-0.915527	3.96729	-10.0708	-15.564	-9.15527	-3.05176	3.35693	-0.305176	5.49316	6.10352	3.96729
spike635	0.610352	7.01904	2.74658	6.40869	-0.915527	-0.915527	3.96729	-10.0708	-15.564	-9.15527	-3.05176	3.35693	-0.305176	5.49316	6.10352	3.96729	1.83105	7.01904	2.44141	3.35693	3.35693	1.83105	1.2207	8.23975	3.35693	-1.52588	-2.44141	-4.27246	-4.57764	-4.57764	2.74658	0.915527
spike636	3.05176	1.83105	-2.74658	-1.2207	-4.27246	2.44141	1.83105	-7.93457	-14.3433	-10.9863	-7.32422	-6.10352	4.88281	6.40869	9.46045	5.79834	4.57764	3.96729	6.40869	8.23975	7.62939	6.40869	4.88281	3.05176	-4.57764	-3.96729	-4.57764	-2.74658	-5.49316	-7.32422	-3.66211	-4.88281
spike637	3.05176	2.74658	3.66211	4.88281	0	0.610352	-0.305176	-8.23975	-15.564	-10.6812	-10.376	-14.9536	-7.93457	7.01904	3.96729	8.23975	8.23975	11.9019	7.62939	3.35693	2.74658	7.01904	4.27246	2.44141	3.05176	3.66211	-0.305176	3.35693	-0.915527	-2.13623	-5.18799	0.305176
spike638	-7.62939	-3.96729	-2.74658	-3.96729	6.10352	5.79834	13.4277	8.54492	-16.7847	-24.4141	-14.9536	1.52588	0	3.96729	2.74658	7.93457	8.8501	5.18799	10.376	4.27246	6.71387	6.10352	0.915527	5.49316	4.88281	2.74658	-0.915527	-6.40869	-7.93457	-4.88281	-8.8501	-1.83105
spike639	-2.44141	-1.83105	2.74658	-7.01904	-9.15527	-8.54492	1.83105	-2.74658	-18.6157	-25.0244	-10.376	-4.57764	-1.52588	-2.44141	3.66211	5.18799	11.2915	9.46045	11.9019	2.74658	9.15527	8.8501	4.57764	5.49316	1.52588	-2.44141	-2.13623	-2.44141	-4.57764	-5.18799	-5.79834	-7.32422
spike640	-1.52588	-4.27246	-2.13623	1.2207	-0.305176	-2.74658	1.2207	5.18799	-12.8174	-19.8364	-12.5122	2.74658	11.9019	12.8174	21.3623	15.8691	19.2261	15.564	15.2588	3.35693	6.40869	2.13623	3.35693	-6.10352	-7.32422	-10.6812	-5.49316	-10.0708	-8.54492	-8.8501	-3.66211	-7.62939
spike641	5.18799	8.8501	5.79834	6.10352	6.40869	-1.2207	3.66211	-10.376	-26.5503	-24.7192	-7.32422	3.35693	9.76562	16.1743	11.9019	10.9863	15.2588	12.207	12.8174	6.40869	5.18799	4.27246	4.88281	1.2207	-0.915527	-4.57764	-8.23975	-13.1226	-9.15527	-10.376	-12.8174	-10.6812
spike642	-1.2207	-2.74658	1.2207	2.44141	3.66211	5.49316	12.8174	5.49316	-20.4468	-21.6675	-10.376	0.610352	0.610352	5.79834	3.66211	4.27246	6.40869	8.54492	15.8691	4.88281	-0.610352	6.71387	0.610352	-2.44141	-0.305176	-4.27246	-1.83105	-0.305176	-5.18799	-0.915527	-5.49316	-7.32422
spike643	0	0	-1.52588	-3.96729	-9.76562	-3.66211	-3.05176	-7.01904	-25.6348	-15.564	-7.93457	0.305176	6.40869	12.5122	12.8174	11.9019	8.23975	13.7329	4.88281	12.5122	6.40869	-1.83105	2.44141	0.305176	-3.66211	0.915527	1.52588	-3.96729	-9.76562	-7.62939	0.305176	-5.79834
spike644	-0.305176	5.49316	1.83105	1.83105	-2.13623	-2.44141	1.2207	-1.83105	-15.564	-20.752	-5.49316	-0.915527	1.52588	9.76562	11.5967	10.6812	9.15527	8.54492	6.40869	10.9863	5.18799	11.5967	-2.74658	-0.915527	-0.305176	-1.83105	-3.96729	-7.62939	-2.74658	-2.74658	-0.610352	-5.49316
spike645	0.305176	3.66211	2.13623	3.35693	-2.74658	-0.610352	-0.610352	-8.23975	-19.5312	-25.6348	-14.0381	-4.88281	5.49316	3.66211	5.49316	7.62939	11.9019	11.2915	6.71387	7.62939	13.1226	8.8501	9.76562	1.83105	3.35693	3.35693	-0.610352	-1.83105	-6.10352	-10.376	-7.62939	-3.35693
spike646	1.2207	-5.18799	-2.74658	-4.27246	-10.6812	-5.18799	1.83105	-6.40869	-18.9209	-9.15527	0.305176	10.9863	18.0054	12.207	9.76562	13.1226	5.79834	9.46045	7.62939	-0.915527	6.40869	3.05176	6.71387	0.305176	1.2207	-5.49316	-13.4277	-14.0381	-13.1226	-7.01904	-9.46045	-2.44141
spike647	7.62939	-0.915527	6.40869	3.05176	6.71387	0.305176	1.2207	-5.49316	-13.4277	-14.0381	-13.1226	-7.01904	-9.46045	-2.44141	-3.35693	-3.66211	-2.13623	-7.62939	0	-7.62939	-1.52588	-6.71387	-6.10352	-2.74658	-0.915527	2.44141	0.915527	3.66211	0.610352	2.44141	4.57764	1.2207
spike648	4.57764	-1.83105	1.52588	-4.27246	-0.305176	0.610352	1.83105	-6.10352	-15.2588	-14.3433	-7.93457	1.2207	11.5967	8.54492	14.0381	14.0381	19.2261	13.1226	14.0381	5.79834	11.9019	-0.610352	2.13623	-11.5967	-0.610352	-5.18799	-6.40869	-0.915527	-2.13623	0.305176	-2.13623	-1.52588
spike649	-1.52588	-2.44141	-0.915527	-2.74658	2.74658	4.88281	4.27246	-5.18799	-22.2778	-22.583	-14.9536	-1.52588	0.915527	11.2915	12.207	20.4468	15.8691	17.7002	16.4795	11.5967	1.52588	8.23975	0.610352	-3.66211	-3.66211	-6.10352	-7.32422	-11.9019	-6.10352	-10.0708	-9.76562	-12.8174
spike650	-1.2207	-5.18799	-0.305176	-2.74658	-0.305176	7.01904	3.35693	-4.27246	-16.7847	-17.0898	-4.88281	5.18799	4.57764	8.8501	20.1416	13.7329	12.5122	7.32422	10.9863	7.01904	0	-0.610352	4.57764	-5.79834	-3.96729	-10.6812	0.915527	-3.35693	-8.23975	-6.40869	-6.40869	-2.44141
spike651	-2.44141	-3.96729	1.52588	-0.915527	0.610352	2.13623	-5.18799	-2.44141	-13.7329	-4.27246	-0.610352	1.2207	3.96729	4.27246	7.62939	8.8501	3.66211	3.66211	10.0708	4.57764	-0.305176	2.74658	0	-3.66211	-0.305176	2.13623	-2.44141	0	-6.40869	-1.83105	-7.32422	-4.27246
spike652	0.305176	5.18799	8.8501	2.74658	-0.305176	7.93457	-2.13623	-1.83105	-14.0381	-8.23975	-8.8501	8.23975	-1.2207	2.13623	1.52588	6.71387	-3.05176	5.18799	-6.10352	2.13623	-4.27246	0.915527	-1.83105	0.610352	-5.49316	-2.74658	-1.2207	-0.610352	-5.49316	-1.83105	5.79834	-0.610352
spike653	4.88281	3.35693	-3.05176	1.2207	3.05176	1.2207	0.915527	-7.32422	-14.3433	-1.83105	0.610352	-3.05176	12.207	8.8501	8.23975	3.35693	4.57764	4.57764	7.93457	5.79834	0.610352	5.49316	-2.13623	-0.915527	-4.57764	-0.915527	-13.7329	-14.6484	-11.5967	-9.46045	-7.62939	-6.10352
spike654	7.93457	5.79834	0.610352	5.49316	-2.13623	-0.915527	-4.57764	-0.915527	-13.7329	-14.6484	-11.5967	-9.46045	-7.62939	-6.10352	-3.66211	-5.49316	-7.62939	1.52588	-4.57764	0	-1.2207	-3.96729	-3.05176	-7.93457	-3.66211	-4.57764	-2.13623	-0.610352	1.52588	5.79834	5.18799	4.27246
spike655	5.18799	12.207	10.0708	10.6812	6.10352	7.62939	13.7329	5.49316	-12.5122	-10.376	-13.1226	-4.27246	1.2207	0.610352	4.88281	7.01904	4.88281	-1.2207	5.79834	4.57764	3.05176	2.13623	1.83105	2.74658	0.305176	1.2207	-2.44141	0.305176	4.27246	-1.2207	2.44141	-6.40869
spike656	7.01904	-3.35693	7.62939	4.57764	9.15527	11.9019	8.54492	-2.44141	-17.395	-16.1743	0.610352	0.305176	5.79834	6.10352	7.32422	11.9019	10.6812	5.18799	-0.610352	-3.96729	4.57764	3.05176	2.44141	-1.2207	-2.13623	-3.35693	-1.83105	-7.93457	-10.0708	-14.3433	-10.6812	-8.54492
spike657	3.96729	3.05176	2.13623	1.52588	-1.2207	2.44141	7.01904	-7.01904	-20.1416	-21.9727	-16.4795	-3.96729	3.96729	8.23975	11.9019	4.57764	18.3105	21.0571	15.2588	9.15527	7.93457	5.49316	3.35693	-1.52588	2.13623	-0.305176	0.610352	-5.18799	-7.01904	-7.62939	-9.46045	-11.2915
spike658	17.0898	12.207	7.93457	0.610352	-5.18799	-7.93457	-8.23975	-7.01904	-14.0381	-9.76562	-10.9863	-11.5967	-12.8174	-14.0381	-12.5122	-14.6484	-6.71387	-10.0708	0	0.305176	-3.66211	-7.01904	-6.40869	-7.93457	-4.88281	0.610352	4.27246	3.35693	2.74658	1.52588	1.2207	2.13623
spike659	4.57764	9.46045	2.74658	7.01904	4.88281	2.44141	-4.27246	-10.6812	-13.4277	-10.376	-2.44141	10.376	10.9863	12.5122	8.54492	1.83105	7.62939	4.88281	4.57764	1.83105	4.27246	1.52588	-9.46045	-10.6812	-1.52588	-6.10352	-7.01904	-3.35693	-5.18799	-0.610352	-8.8501	-3.66211
spike660	-0.305176	-8.54492	-2.44141	5.49316	-3.05176	-2.44141	5.79834	0.305176	-14.3433	-21.0571	-9.15527	2.13623	0.305176	2.13623	2.74658	9.76562	10.9863	15.2588	11.2915	10.0708	3.66211	6.40869	8.54492	7.93457	2.44141	-4.88281	-3.35693	-4.57764	1.83105	0.305176	-3.66211	-3.66211
spike661	5.49316	0.610352	4.27246	3.96729	10.9863	7.01904	1.52588	-7.01904	-17.7002	-12.8174	-3.35693	1.2207	1.52588	16.4795	14.9536	17.7002	18.9209	17.7002	8.54492	10.0708	10.376	2.44141	0	-0.610352	3.35693	0	-7.62939	-6.10352	-7.62939	-8.8501	-5.49316	-9.15527
spike662	0.610352	-4.88281	-3.96729	-3.35693	0.610352	3.96729	-0.305176	-6.40869	-16.1743	-18.9209	-9.46045	1.83105	8.23975	10.376	12.207	13.4277	10.376	4.88281	6.71387	0.610352	-1.2207	4.27246	1.52588	-7.01904	-1.83105	-5.79834	-0.915527	-2.13623	-0.610352	-0.915527	-6.10352	-0.915527
spike663	0	-3.96729	1.52588	1.2207	4.57764	5.18799	0.305176	-2.44141	-23.1934	-24.7192	-15.2588	-12.207	-0.915527	4.27246	10.6812	17.0898	17.7002	15.564	12.5122	17.395	14.6484	8.54492	7.93457	2.44141	2.74658	-8.23975	-8.23975	-9.46045	-10.0708	-7.62939	-11.2915	-13.7329
spike664	-0.915527	-2.13623	0	5.18799	1.2207	2.13623	-3.05176	-10.0708	-14.3433	-10.0708	-2.13623	5.18799	9.46045	11.5967	7.62939	5.49316	9.15527	3.66211	1.83105	-0.610352	1.52588	3.66211	7.93457	5.49316	4.27246	6.71387	2.74658	0.610352	-2.44141	-1.2207	-3.35693	-2.74658
spike665	-7.32422	4.27246	-4.57764	1.83105	0.610352	6.40869	0.915527	-10.9863	-21.3623	-22.2778	-9.46045	0.305176	2.44141	7.01904	11.2915	11.5967	18.0054	13.7329	10.6812	9.46045	8.23975	9.15527	8.23975	1.2207	3.05176	3.66211	0.915527	-2.74658	3.66211	3.96729	-0.915527	-7.32422
spike666	-4.27246	-0.610352	1.83105	-2.44141	-3.66211	-3.66211	1.2207	-8.8501	-13.1226	-16.1743	-11.2915	-3.35693	8.8501	7.62939	14.9536	12.8174	13.4277	10.0708	12.207	15.8691	12.5122	6.71387	8.23975	2.44141	6.40869	3.35693	3.35693	-5.79834	-10.6812	-9.15527	-12.5122	-14.3433
spike667	7.01904	1.2207	-4.27246	0.915527	-0.915527	2.13623	-2.44141	-10.6812	-15.8691	-10.0708	-0.305176	2.44141	2.74658	3.35693	5.49316	8.54492	4.88281	3.66211	8.23975	7.62939	3.05176	3.96729	3.96729	3.96729	-0.915527	-3.66211	2.74658	-5.49316	-2.44141	-7.62939	-4.88281	-0.915527
spike668	-2.74658	-2.44141	-2.13623	-7.32422	3.96729	1.2207	-5.79834	-6.71387	-18.0054	-10.6812	-5.18799	2.74658	-0.610352	5.79834	10.0708	7.93457	6.71387	11.9019	8.8501	1.52588	1.83105	-1.52588	-3.05176	0.610352	4.57764	-1.2207	4.27246	4.27246	7.01904	-2.44141	0	-4.27246
spike669	-2.44141	0.305176	-1.2207	-2.74658	3.35693	10.9863	10.6812	6.71387	-14.3433	-17.0898	-7.32422	-2.13623	4.27246	7.62939	12.5122	3.96729	3.66211	4.27246	5.49316	3.96729	5.18799	6.71387	-1.52588	0	1.83105	0.915527	0.610352	-5.18799	-7.01904	-3.66211	0.915527	-3.96729
spike670	-4.88281	-7.01904	5.79834	3.35693	-0.610352	0.915527	-2.44141	-7.32422	-15.8691	-13.7329	2.44141	14.0381	9.76562	9.76562	5.49316	10.376	7.32422	11.5967	8.8501	9.46045	11.5967	3.66211	1.2207	0.915527	0.915527	-2.44141	-9.15527	-5.18799	-5.79834	-4.57764	-2.13623	-1.83105
spike671	4.27246	10.376	7.62939	7.32422	-0.610352	1.83105	4.88281	-3.66211	-18.3105	-24.4141	-21.9727	-8.54492	-0.915527	0.915527	4.57764	15.564	14.6484	14.6484	15.8691	12.207	7.01904	8.8501	5.79834	4.27246	6.10352	4.88281	4.88281	-3.96729	-8.23975	-10.376	-4.27246	-7.93457
spike672	-1.83105	2.44141	0	3.96729	1.2207	2.44141	-3.66211	3.05176	-19.8364	-24.1089	-11.2915	0.610352	4.57764	10.6812	12.8174	6.10352	12.207	5.79834	8.8501	2.74658	1.83105	-1.52588	3.35693	4.27246	3.05176	-6.40869	-2.74658	-3.35693	-2.74658	-6.71387	-4.88281	-3.05176
spike673	3.05176	-0.610352	2.13623	2.13623	0	3.66211	-6.10352	-7.62939	-15.8691	-10.0708	-13.7329	-4.88281	0.305176	13.7329	12.8174	7.62939	7.93457	8.54492	10.376	11.2915	5.79834	6.40869	3.96729	6.10352	2.74658	3.66211	1.83105	1.52588	1.52588	-1.2207	-5.49316	-15.564
spike674	6.10352	2.74658	3.66211	1.83105	1.52588	1.52588	-1.2207	-5.49316	-15.564	-18.3105	-14.0381	-5.49316	0.305176	3.96729	6.10352	7.93457	3.35693	4.88281	-5.18799	-6.10352	-7.01904	-3.05176	-1.52588	2.13623	-3.66211	-8.23975	-17.0898	-11.9019	-5.18799	-1.83105	-4.57764	-5.18799
spike675	7.01904	7.62939	3.05176	-1.83105	3.66211	3.35693	-3.66211	-3.35693	-16.1743	-8.54492	-10.376	-3.05176	5.49316	8.23975	15.564	9.46045	1.83105	5.79834	-3.66211	2.13623	-0.915527	-0.610352	-0.915527	3.35693	3.35693	-3.35693	-0.915527	0.305176	0.915527	0.915527	-3.05176	-3.66211
spike676	0	-0.610352	-4.57764	1.2207	0.915527	-2.13623	-6.71387	-4.27246	-17.395	-11.9019	-11.2915	-8.54492	-2.74658	5.18799	8.23975	7.93457	13.7329	5.79834	13.4277	14.9536	11.9019	3.05176	2.13623	3.66211	-0.610352	4.27246	-0.915527	-5.49316	-5.79834	-2.13623	-0.610352	-6.10352
spike677	-2.13623	0.915527	3.35693	1.2207	2.44141	-0.305176	6.10352	4.88281	-14.3433	-27.4658	-12.8174	-7.32422	4.88281	10.6812	15.8691	13.1226	13.7329	7.62939	8.54492	4.27246	0.610352	1.52588	1.83105	1.2207	3.96729	2.44141	-0.915527	3.35693	1.2207	-7.32422	-6.40869	-8.54492
spike678	-1.83105	-4.88281	5.49316	2.13623	6.10352	4.88281	3.96729	-5.18799	-13.7329	-17.0898	-7.62939	-7.01904	0.915527	4.57764	8.23975	4.57764	10.9863	5.79834	8.23975	8.23975	2.74658	-3.96729	-1.83105	-7.62939	0	-3.35693	-3.35693	2.44141	-5.49316	-2.13623	-1.52588	-2.44141
spike679	3.05176	3.35693	4.88281	1.2207	-4.57764	1.2207	3.96729	3.35693	-18.9209	-24.1089	-22.583	-9.46045	7.62939	7.32422	13.7329	15.8691	20.752	11.2915	10.6812	3.05176	2.74658	4.27246	2.13623	4.27246	-1.83105	-0.610352	-3.05176	-7.32422	3.35693	-4.57764	-14.0381	-3.35693
spike680	0.915527	-5.49316	2.13623	0	-1.52588	2.13623	5.18799	-10.9863	-17.0898	-17.7002	-3.66211	6.40869	8.8501	11.5967	11.5967	5.79834	9.15527	8.23975	10.376	8.8501	0.305176	-0.915527	1.2207	1.52588	-3.05176	-5.18799	-7.62939	-6.40869	-7.32422	-3.66211	-6.10352	-13.7329
spike681	1.83105	1.83105	3.96729	-0.610352	-3.05176	-1.2207	-6.71387	-2.74658	-11.9019	-10.376	-6.40869	1.52588	-0.915527	1.83105	1.52588	7.93457	3.05176	5.79834	4.88281	9.46045	7.01904	3.96729	1.83105	-10.9863	0.305176	-5.18799	-1.2207	3.66211	3.05176	7.93457	7.62939	9.15527
spike682	2.44141	-4.27246	-3.96729	-0.305176	-0.915527	0.915527	-3.35693	-5.49316	-18.0054	-18.3105	-8.54492	4.57764	5.79834	8.23975	14.9536	14.9536	18.0054	16.4795	9.46045	10.376	2.13623	6.10352	3.66211	7.93457	5.49316	0.610352	-1.52588	-3.96729	-4.88281	-9.15527	-7.01904	-5.79834
spike683	4.88281	-1.2207	6.71387	1.2207	4.88281	5.49316	-5.79834	-6.10352	-28.3813	-15.564	-3.96729	-1.52588	3.66211	3.05176	10.376	12.207	12.8174	7.93457	5.79834	12.5122	7.62939	9.76562	5.18799	0.915527	3.96729	-3.05176	-10.9863	-8.54492	-5.79834	3.66211	-8.23975	-12.5122
spike684	3.05176	2.13623	4.27246	-2.13623	-5.49316	-0.915527	-6.40869	-11.5967	-12.8174	-5.18799	1.2207	10.0708	10.9863	10.0708	3.66211	3.66211	8.23975	3.66211	3.35693	0.915527	6.10352	-1.52588	-5.79834	-2.74658	-2.13623	-6.71387	-7.62939	-2.13623	-2.44141	-1.83105	1.2207	-0.610352
spike685	-1.52588	0.305176	-3.05176	-3.96729	-2.74658	-3.66211	-3.05176	-11.2915	-13.1226	-4.27246	2.44141	10.376	9.46045	13.1226	4.88281	9.76562	10.6812	6.71387	11.9019	9.15527	10.6812	1.2207	-1.2207	-3.05176	-2.44141	0.610352	-2.44141	-0.915527	-0.305176	-5.18799	0.305176	-1.2207
spike686	-7.01904	-6.10352	-1.52588	3.05176	2.44141	0.915527	3.35693	-4.57764	-18.6157	-18.9209	-7.62939	5.79834	7.01904	7.62939	14.6484	16.1743	15.8691	15.2588	13.7329	9.15527	9.15527	4.57764	-2.13623	-3.96729	-4.27246	-0.915527	-0.305176	-1.52588	-11.5967	-9.76562	-10.0708	-11.5967
spike687	3.35693	15.2588	10.6812	7.93457	6.71387	5.18799	3.66211	-7.32422	-18.3105	-15.8691	-15.564	-0.915527	3.96729	13.7329	10.376	9.76562	6.40869	7.32422	-3.05176	4.57764	-2.74658	0.610352	2.44141	-4.57764	-3.05176	0	-6.71387	-6.40869	-4.88281	-8.54492	-3.05176	2.13623
spike688	6.40869	-3.05176	3.35693	-0.305176	3.96729	0	9.15527	1.52588	-18.0054	-15.8691	-3.66211	5.79834	7.32422	9.15527	17.0898	14.0381	6.10352	7.93457	6.10352	3.66211	3.05176	-3.05176	-7.01904	-3.35693	-3.96729	-7.32422	-5.79834	-1.2207	-7.62939	-11.9019	-6.40869	-5.79834
spike689	-7.01904	-2.13623	-1.83105	10.0708	1.2207	0.915527	3.05176	-4.88281	-20.1416	-17.395	-7.62939	1.2207	5.49316	15.2588	16.7847	13.4277	7.01904	7.32422	8.8501	2.74658	5.79834	6.71387	6.71387	2.44141	3.35693	-0.915527	-3.05176	5.79834	-7.62939	-2.44141	0.915527	-7.93457
spike690	7.01904	2.44141	2.44141	4.57764	8.8501	7.62939	5.49316	-5.18799	-15.2588	-17.0898	-10.376	-6.71387	0.915527	7.01904	8.23975	7.32422	7.93457	-2.44141	2.13623	-4.88281	1.2207	-1.83105	0.610352	5.18799	3.05176	1.52588	0.915527	-5.79834	-7.32422	-7.62939	0	-10.9863
spike691	3.05176	1.52588	0.915527	-5.79834	-7.32422	-7.62939	0	-10.9863	-16.1743	-8.23975	-8.8501	-9.76562	-5.18799	0	-1.83105	-1.2207	0	-2.74658	-4.88281	-7.01904	-9.76562	-7.93457	-3.35693	-4.88281	3.05176	6.71387	7.62939	4.27246	12.5122	12.5122	6.10352	10.6812
spike692	-0.610352	-7.32422	-3.66211	-2.44141	-4.88281	0.915527	-2.13623	-4.57764	-23.8037	-23.4985	-11.9019	1.2207	10.6812	12.8174	18.9209	20.1416	11.9019	18.9209	11.5967	7.62939	22.583	16.4795	12.5122	7.32422	-6.10352	-21.6675	-11.9019	-8.23975	0.610352	-5.18799	-4.88281	-3.66211
spike693	18.9209	11.5967	7.62939	22.583	16.4795	12.5122	7.32422	-6.10352	-21.6675	-11.9019	-8.23975	0.610352	-5.18799	-4.88281	-3.66211	-1.83105	1.2207	-3.96729	-6.10352	-2.74658	-5.49316	-2.44141	-2.13623	-3.66211	-6.40869	2.13623	-4.88281	-10.0708	-3.05176	-6.40869	-9.15527	-5.18799
spike694	3.66211	0.915527	-1.83105	-5.49316	2.13623	1.83105	7.01904	-4.88281	-21.3623	-10.0708	-3.96729	6.10352	10.376	8.54492	6.71387	16.7847	14.6484	9.46045	5.79834	7.62939	6.10352	7.62939	3.05176	-5.79834	-4.27246	-5.49316	-7.93457	-3.05176	-7.01904	-5.79834	-4.57764	-3.96729
spike695	2.74658	0.915527	2.74658	2.74658	10.0708	-0.305176	-5.49316	-7.32422	-15.8691	-10.6812	-2.74658	-0.610352	4.88281	-7.93457	2.44141	0.305176	2.44141	9.15527	7.93457	12.207	7.32422	9.15527	1.83105	12.207	-0.305176	2.44141	5.49316	0.915527	4.27246	-7.01904	-2.13623	-3.35693
spike696	2.13623	2.74658	-5.79834	-3.05176	0.915527	-0.915527	1.52588	4.57764	-14.6484	-24.4141	-15.8691	4.57764	9.15527	14.0381	14.9536	7.32422	10.0708	9.46045	6.40869	7.32422	11.5967	3.66211	3.05176	3.66211	5.49316	2.13623	-4.27246	-1.2207	-7.32422	-8.8501	-2.74658	-2.44141
spike697	3.35693	0.915527	-1.83105	2.13623	2.74658	0.305176	3.96729	-3.96729	-17.395	-16.7847	-7.93457	3.66211	6.71387	11.5967	11.2915	7.01904	12.8174	16.4795	7.32422	6.40869	0	1.2207	1.2207	0.305176	-2.13623	-4.57764	-3.96729	-9.46045	-14.6484	-7.62939	-0.305176	-6.10352
spike698	1.83105	-0.915527	-4.88281	-2.13623	-3.35693	0.915527	4.88281	-8.8501	-21.9727	-24.1089	-9.15527	-2.44141	-2.13623	4.57764	6.71387	16.7847	13.7329	15.564	17.0898	17.0898	11.5967	5.18799	6.40869	-0.915527	3.35693	3.05176	0.915527	-9.15527	-2.13623	-12.5122	-7.93457	-6.71387
spike699	6.71387	-1.2207	-2.74658	-3.66211	4.88281	4.27246	-5.49316	-10.6812	-14.6484	-8.8501	6.71387	7.01904	6.10352	10.6812	8.54492	5.49316	8.8501	7.32422	7.93457	-1.2207	5.49316	2.13623	0	-1.83105	3.35693	3.66211	-7.93457	-2.13623	-3.05176	-9.15527	-7.62939	-6.10352
spike700	-2.13623	-3.05176	-9.15527	-7.62939	-6.10352	-2.13623	-3.05176	-2.44141	-15.2588	-7.62939	-9.46045	-8.23975	-8.23975	0	3.05176	5.79834	5.18799	6.10352	0.610352	5.49316	0.610352	2.13623	-2.44141	-1.83105	3.96729	3.35693	3.35693	4.88281	1.2207	5.79834	-1.52588	5.18799
spike701	-0.915527	-3.05176	5.79834	4.88281	6.40869	4.57764	5.18799	-3.96729	-13.4277	-10.376	0.610352	0.305176	4.88281	1.83105	2.44141	6.10352	8.8501	-3.66211	2.13623	5.79834	10.0708	0.305176	-3.35693	-0.915527	3.35693	4.57764	2.74658	1.2207	-2.44141	-5.18799	-4.57764	-3.96729
spike702	2.13623	0.610352	4.88281	-0.610352	0.915527	6.10352	-1.2207	-3.35693	-13.1226	-13.1226	-15.564	-7.32422	-1.52588	1.2207	5.49316	3.96729	7.62939	6.10352	8.23975	5.18799	3.66211	0.610352	0.610352	4.27246	3.05176	9.15527	3.96729	1.52588	-5.49316	1.83105	1.83105	2.13623
spike703	-3.66211	3.35693	-2.74658	3.05176	2.44141	1.52588	8.54492	1.83105	-12.8174	-24.7192	-5.79834	1.83105	3.96729	12.207	9.76562	16.7847	16.7847	17.395	14.6484	13.7329	3.66211	3.96729	3.35693	-4.57764	-7.01904	-10.9863	-5.49316	-7.32422	-2.74658	-5.49316	-7.32422	-2.13623
spike704	-1.52588	-3.35693	-0.610352	2.13623	-0.305176	2.13623	5.18799	0.305176	-13.7329	-18.6157	-10.9863	-13.7329	1.2207	8.54492	10.0708	12.207	18.9209	20.4468	12.5122	12.5122	8.23975	9.46045	13.7329	3.05176	-0.610352	0.610352	-2.44141	-3.96729	-7.32422	-3.66211	-0.915527	-2.74658
spike705	5.79834	3.35693	4.57764	1.83105	5.18799	-2.13623	8.54492	-5.79834	-14.0381	-7.01904	-4.27246	-6.40869	4.27246	9.76562	13.7329	7.32422	7.93457	7.32422	7.93457	7.62939	1.83105	-1.83105	-2.13623	-3.05176	0.610352	4.27246	0	-3.96729	-12.207	-7.93457	-7.93457	-8.23975
spike706	-2.13623	-3.66211	-0.610352	-3.96729	-4.27246	0.915527	3.66211	0.915527	-12.207	-19.5312	-9.76562	-4.57764	1.52588	10.0708	6.40869	15.2588	9.76562	12.207	13.4277	15.564	13.4277	3.96729	8.23975	0.915527	1.2207	4.27246	-3.35693	-7.62939	-6.40869	-5.49316	-9.15527	-6.10352
spike707	7.62939	8.23975	3.05176	5.18799	1.2207	8.54492	10.0708	-1.83105	-16.4795	-23.1934	-13.7329	1.83105	10.376	13.1226	12.5122	21.6675	11.9019	8.23975	4.57764	1.83105	1.2207	0.915527	0.305176	-2.74658	3.96729	-1.83105	-10.0708	-8.8501	-4.27246	-10.0708	-7.32422	-7.01904
spike708	1.52588	0	0	-2.74658	0.305176	-0.305176	-3.05176	-3.05176	-15.2588	-17.0898	-9.76562	-6.71387	4.27246	14.3433	14.3433	15.2588	16.7847	16.1743	15.8691	22.583	15.8691	17.395	13.1226	1.52588	3.35693	0.915527	-6.10352	-11.5967	-11.2915	-4.57764	-11.9019	-15.564
spike709	-1.83105	-0.305176	-1.52588	-1.2207	3.66211	0	-4.27246	-4.88281	-14.9536	-7.01904	-7.62939	-0.305176	7.93457	14.0381	4.27246	3.96729	4.88281	5.79834	8.8501	5.49316	-2.44141	3.66211	0.915527	1.52588	-3.96729	4.27246	1.52588	2.74658	-3.35693	-8.8501	-10.6812	-4.57764
spike710	2.74658	-5.79834	4.57764	8.54492	7.93457	0.915527	0.610352	-9.76562	-17.0898	-0.915527	-1.2207	6.10352	8.8501	10.0708	8.54492	4.27246	5.49316	8.54492	3.96729	5.79834	6.10352	-3.35693	-0.610352	0	-6.40869	-7.01904	-1.52588	-3.35693	-4.57764	-6.10352	-4.57764	-9.15527
spike711	0	-2.13623	-3.05176	3.96729	-0.610352	0.915527	-5.79834	-4.57764	-14.3433	-10.0708	-8.54492	2.13623	3.35693	3.66211	6.40869	8.54492	13.7329	17.7002	11.9019	7.93457	8.23975	2.74658	3.96729	5.18799	9.76562	3.05176	7.62939	2.74658	-1.52588	0	-5.79834	-11.2915
spike712	3.05176	7.62939	2.74658	-1.52588	0	-5.79834	-11.2915	-9.15527	-14.0381	-15.564	-10.9863	-8.54492	-7.93457	-2.13623	-7.93457	-7.01904	-4.27246	-3.05176	2.74658	-6.40869	-4.88281	3.96729	-4.57764	-0.305176	3.35693	1.83105	2.13623	0.305176	3.96729	3.05176	3.66211	-0.305176
spike713	3.96729	-3.66211	2.44141	-5.18799	-1.52588	-2.13623	-4.27246	-9.76562	-13.7329	-13.7329	-10.9863	-3.66211	0	3.96729	3.05176	5.18799	3.35693	-1.83105	5.49316	3.66211	3.05176	1.2207	-3.05176	3.96729	-0.610352	-3.96729	-3.35693	-1.83105	1.2207	1.52588	-1.52588	-0.610352
spike714	-10.0708	1.2207	6.10352	7.93457	6.10352	2.13623	0.915527	-6.40869	-18.3105	-3.05176	-4.27246	2.13623	8.8501	18.6157	12.207	14.6484	11.5967	6.40869	3.66211	2.74658	4.88281	3.05176	-0.610352	-1.83105	-0.305176	-4.57764	-11.2915	-8.54492	-1.83105	-6.40869	-5.79834	-4.57764
spike715	6.40869	8.54492	5.49316	-1.83105	-2.44141	-3.05176	-6.10352	-1.52588	-13.1226	-7.01904	-3.05176	-2.44141	-2.74658	3.96729	1.2207	3.05176	0.610352	6.10352	1.83105	-4.27246	-1.52588	-3.96729	-1.2207	-2.74658	-1.52588	-1.83105	1.83105	-7.01904	-0.915527	-4.57764	-2.74658	0.915527
spike716	0	-3.05176	1.52588	-1.2207	1.83105	1.2207	5.49316	1.2207	-19.8364	-9.46045	-9.76562	-4.27246	2.44141	11.5967	8.8501	5.49316	6.40869	10.6812	12.5122	9.46045	5.49316	3.96729	-1.52588	2.44141	-0.915527	-3.66211	-4.57764	-1.52588	-3.66211	-1.2207	-5.49316	-10.376
spike717	5.79834	4.27246	5.18799	3.05176	-0.915527	0.915527	-0.915527	-7.93457	-14.6484	-12.207	-9.15527	-8.8501	-2.74658	-4.88281	-1.52588	-0.305176	0.305176	0	2.44141	1.52588	8.23975	-2.74658	0.610352	3.66211	2.44141	-1.83105	0.610352	-1.83105	3.96729	-1.52588	-6.40869	-5.49316
spike718	3.05176	3.35693	2.44141	-1.2207	1.83105	3.96729	4.57764	-3.35693	-13.7329	-16.1743	-9.46045	-2.44141	3.66211	10.0708	12.207	10.9863	9.76562	12.5122	11.5967	12.5122	2.74658	7.01904	9.76562	6.40869	0	-6.40869	-5.18799	-4.27246	-2.74658	-5.79834	-10.376	-6.10352
spike719	6.71387	4.57764	4.88281	9.15527	4.27246	0.915527	6.40869	0	-15.8691	-11.2915	-9.15527	-4.88281	0.305176	1.2207	2.44141	3.35693	2.13623	9.46045	8.8501	11.5967	8.54492	4.57764	-0.610352	5.49316	-1.83105	-4.27246	2.44141	-1.52588	-10.6812	-8.23975	-8.8501	-6.40869
spike720	1.52588	-4.57764	1.2207	-0.610352	4.88281	0.610352	-2.44141	-11.5967	-16.4795	-5.49316	3.05176	10.376	4.27246	8.23975	7.01904	10.9863	14.0381	9.46045	7.01904	5.18799	-1.52588	5.79834	-1.52588	-5.79834	-8.23975	-5.49316	-7.01904	-7.62939	-4.88281	-6.40869	-5.79834	-3.35693
spike721	-0.610352	3.05176	6.40869	4.57764	7.32422	8.23975	4.27246	-3.35693	-18.3105	-9.15527	-4.27246	3.96729	11.2915	12.207	10.9863	9.76562	7.93457	7.93457	7.32422	7.32422	3.35693	0.915527	3.66211	3.96729	3.35693	-3.35693	-3.66211	-3.66211	-3.66211	-8.23975	-8.23975	-10.6812
spike722	-3.66211	2.74658	-0.915527	-6.71387	-7.32422	-3.05176	-4.27246	-5.79834	-27.1606	-22.583	-27.1606	-10.6812	3.05176	9.15527	17.395	18.3105	5.18799	-1.2207	2.74658	11.9019	14.0381	10.9863	15.2588	14.6484	8.54492	7.93457	3.05176	2.44141	1.2207	5.49316	3.05176	-2.74658
spike723	3.35693	1.2207	0.305176	-1.83105	6.10352	-2.44141	-2.13623	-11.5967	-15.8691	-13.4277	0.915527	3.96729	11.2915	11.5967	11.9019	12.8174	7.93457	11.9019	7.32422	9.76562	4.27246	-0.610352	0.915527	2.44141	-8.8501	-3.66211	-3.05176	-0.305176	-8.54492	-2.44141	-5.79834	-5.79834
spike724	3.66211	4.88281	-2.74658	-1.2207	-3.35693	-9.15527	2.13623	-1.2207	-16.4795	-28.3813	-12.207	-4.88281	3.35693	8.54492	11.5967	12.8174	9.15527	7.62939	8.54492	8.54492	3.66211	7.32422	-0.305176	4.27246	0.610352	5.49316	-7.62939	-2.44141	-16.1743	-10.376	-9.15527	-10.9863
spike725	3.66211	7.32422	-0.305176	4.27246	0.610352	5.49316	-7.62939	-2.44141	-16.1743	-10.376	-9.15527	-10.9863	-11.9019	-6.10352	-12.207	-5.79834	0	5.49316	1.52588	3.35693	1.2207	6.71387	4.57764	3.35693	6.10352	7.01904	4.27246	7.62939	4.88281	0.915527	4.57764	3.66211
spike726	3.05176	-1.2207	6.40869	-4.27246	1.83105	-3.96729	-0.610352	-6.71387	-22.2778	-24.7192	-15.564	-8.23975	-1.2207	9.76562	11.2915	18.0054	13.7329	10.376	13.1226	7.01904	-9.76562	-12.207	4.88281	4.27246	14.6484	13.1226	9.76562	9.46045	6.71387	4.57764	5.79834	0.610352
spike727	9.76562	11.2915	18.0054	13.7329	10.376	13.1226	7.01904	-9.76562	-12.207	4.88281	4.27246	14.6484	13.1226	9.76562	9.46045	6.71387	4.57764	5.79834	0.610352	-4.88281	-3.05176	-2.13623	-4.27246	-2.13623	-6.10352	-10.376	-10.6812	-14.6484	-11.9019	-10.9863	-4.57764	-5.18799
spike728	-7.01904	-7.01904	-6.10352	-1.83105	-2.44141	-1.2207	-3.66211	-9.15527	-17.0898	-9.46045	-7.32422	1.52588	5.79834	12.207	15.8691	14.0381	12.5122	9.46045	1.2207	6.71387	3.35693	3.66211	3.05176	0.610352	-6.10352	-1.83105	-5.18799	-13.4277	-12.207	-7.32422	-12.5122	-7.62939
spike729	-3.05176	0.610352	0.305176	-1.52588	-6.71387	-3.66211	-1.83105	-7.62939	-15.8691	-5.18799	9.76562	3.96729	5.49316	8.23975	11.2915	14.9536	10.376	10.376	11.9019	10.376	7.62939	1.52588	-0.305176	-2.13623	-1.52588	-6.71387	0	-5.18799	-1.83105	-5.18799	-2.13623	0
spike730	3.96729	0.610352	-2.44141	0	0.305176	1.52588	8.23975	-7.01904	-19.8364	-13.4277	-3.35693	10.376	6.40869	15.8691	16.4795	15.564	13.1226	6.71387	11.9019	6.71387	8.23975	9.76562	5.49316	1.52588	1.2207	-7.32422	-9.46045	-8.8501	-1.52588	-5.18799	-14.0381	-7.32422
spike731	-4.57764	-7.01904	-3.96729	2.74658	0.305176	-1.83105	7.93457	0	-20.752	-26.8555	-5.79834	2.74658	6.71387	11.9019	10.6812	10.376	10.376	9.76562	7.32422	5.49316	7.01904	3.66211	11.2915	4.27246	2.13623	-0.305176	1.83105	-0.305176	-2.74658	1.52588	-2.74658	-5.79834
spike732	-7.01904	-2.13623	-6.40869	0.915527	0.610352	4.57764	2.74658	-2.44141	-18.3105	-11.5967	-9.15527	1.2207	-0.305176	5.49316	12.207	18.6157	5.49316	15.564	10.6812	6.10352	7.32422	6.71387	4.88281	1.83105	3.66211	-0.305176	-0.915527	-8.8501	-12.8174	-3.35693	-10.9863	-2.74658
spike733	-9.15527	-5.79834	2.74658	2.44141	-4.57764	5.49316	9.15527	-7.01904	-24.1089	-18.6157	-7.93457	3.66211	8.23975	11.9019	10.0708	13.1226	3.96729	6.10352	5.79834	3.35693	3.66211	10.9863	1.52588	-0.610352	2.74658	-1.2207	-3.35693	-4.88281	-3.66211	-5.79834	-5.79834	-2.13623
spike734	-3.35693	2.44141	-3.66211	-3.05176	-5.79834	-0.915527	0	-3.05176	-15.2588	-20.4468	-3.35693	-1.52588	5.79834	10.6812	13.1226	7.32422	9.46045	13.4277	10.0708	11.2915	4.88281	12.5122	2.74658	2.13623	-3.35693	-7.32422	-4.88281	-0.610352	-0.305176	-3.66211	-3.35693	-9.15527
spike735	-3.96729	1.83105	-0.915527	2.74658	-3.05176	1.2207	1.52588	0	-21.9727	-25.6348	-9.15527	-0.305176	11.5967	12.207	15.564	10.0708	9.15527	7.62939	10.0708	5.49316	3.05176	7.01904	1.2207	0.915527	-3.35693	0.610352	1.83105	-1.2207	-4.88281	-5.18799	-2.74658	-3.66211
spike736	0.305176	5.79834	2.13623	1.83105	-5.49316	-0.305176	-3.66211	-5.79834	-15.564	-16.1743	-1.83105	0	4.27246	7.01904	10.0708	10.6812	14.3433	10.0708	7.93457	9.76562	5.49316	6.10352	3.96729	0.305176	-1.2207	-0.915527	2.44141	-1.2207	-8.23975	-4.57764	-4.88281	-14.3433
spike737	-3.66211	-0.610352	8.23975	-2.13623	-1.52588	-10.0708	0.305176	-11.5967	-12.207	-17.395	-8.8501	0.915527	9.46045	12.5122	18.0054	17.395	15.564	14.0381	16.7847	8.54492	4.27246	-0.305176	4.27246	-2.44141	-1.83105	-0.305176	1.52588	0.305176	2.44141	-2.44141	-3.96729	-8.8501
spike738	0.915527	2.74658	2.74658	6.71387	3.35693	3.96729	-5.79834	-7.62939	-14.3433	-6.71387	0.610352	-0.610352	6.10352	10.9863	4.27246	3.66211	7.01904	6.71387	7.62939	3.05176	-7.01904	0.305176	-5.18799	-9.76562	-3.05176	3.35693	1.2207	-4.27246	-3.05176	-5.49316	-12.8174	-11.5967
spike739	-5.18799	-9.76562	-3.05176	3.35693	1.2207	-4.27246	-3.05176	-5.49316	-12.8174	-11.5967	-7.62939	-3.96729	-4.88281	-1.83105	5.49316	1.83105	0	3.66211	4.88281	3.05176	6.40869	-0.915527	-3.96729	-6.10352	1.52588	1.83105	1.83105	0.305176	1.83105	4.27246	8.23975	3.96729
spike740	-1.2207	0.610352	-5.49316	-10.9863	1.2207	1.52588	0.305176	-4.27246	-14.3433	-8.8501	0.610352	10.0708	8.8501	10.0708	1.83105	0.915527	4.88281	10.376	10.9863	8.8501	10.9863	4.88281	1.83105	-0.305176	1.2207	0	0.915527	-4.88281	-4.57764	-0.915527	-2.74658	-2.44141
spike741	2.44141	5.79834	-0.305176	-1.2207	-0.305176	0.915527	-7.93457	-3.96729	-15.2588	-21.3623	-14.9536	-0.305176	4.57764	12.8174	17.0898	23.4985	21.3623	15.564	12.8174	12.5122	4.27246	11.9019	-3.35693	-1.52588	-5.49316	-4.27246	-7.01904	-9.76562	-10.9863	-8.54492	-6.10352	-11.9019
spike742	3.96729	2.44141	-1.83105	-3.96729	0.610352	1.52588	2.74658	-5.79834	-13.4277	-3.05176	-3.05176	-0.915527	3.66211	11.5967	10.6812	10.9863	2.74658	-0.610352	7.62939	11.9019	-5.49316	-19.8364	-15.2588	-15.8691	-1.83105	5.18799	8.54492	1.83105	10.9863	6.10352	0.915527	6.71387
spike743	11.5967	10.6812	10.9863	2.74658	-0.610352	7.62939	11.9019	-5.49316	-19.8364	-15.2588	-15.8691	-1.83105	5.18799	8.54492	1.83105	10.9863	6.10352	0.915527	6.71387	1.83105	2.44141	0.915527	3.35693	3.66211	-0.915527	0.610352	-1.83105	-4.57764	-9.15527	-11.5967	-14.9536	-23.1934
spike744	3.35693	3.66211	-0.915527	0.610352	-1.83105	-4.57764	-9.15527	-11.5967	-14.9536	-23.1934	-11.9019	-6.71387	-0.610352	0	0.610352	2.13623	2.44141	-2.13623	0.610352	-0.610352	-0.915527	-1.52588	-0.305176	5.18799	1.83105	3.35693	-3.05176	-0.305176	6.40869	5.18799	7.32422	1.2207
spike745	-1.2207	-3.66211	0.915527	2.13623	10.0708	3.96729	-5.18799	-8.54492	-18.9209	-7.32422	-4.27246	-0.610352	2.74658	11.5967	9.15527	9.76562	6.10352	10.0708	7.62939	14.6484	7.93457	-9.15527	-10.0708	-6.71387	-9.76562	-3.66211	-0.915527	5.79834	-1.2207	5.18799	-0.305176	0.915527
spike746	-4.57764	0.305176	3.96729	-3.96729	-2.44141	-3.05176	-0.915527	-6.71387	-14.9536	-5.18799	-6.71387	0.610352	1.2207	7.01904	-1.2207	1.52588	-2.13623	-1.83105	0	4.57764	0	5.79834	-0.915527	-4.88281	-2.44141	0.915527	5.79834	0.610352	-0.915527	0	-0.610352	0.305176
spike747	0.305176	4.27246	-0.915527	3.05176	-3.35693	6.10352	4.27246	-4.27246	-23.1934	-16.1743	2.44141	-0.305176	11.9019	16.7847	14.0381	11.9019	12.8174	17.0898	7.62939	9.46045	9.46045	-4.27246	3.96729	0.305176	-8.8501	-4.57764	-5.18799	-8.23975	-9.76562	-5.79834	-12.207	-14.9536
spike748	5.18799	8.23975	2.74658	4.57764	-4.27246	0.305176	7.01904	-3.66211	-12.8174	-23.4985	-13.7329	-7.32422	-1.83105	6.10352	9.15527	12.207	17.395	1.2207	11.5967	4.27246	5.18799	10.376	-0.610352	6.10352	3.05176	-2.74658	-3.66211	1.52588	-0.610352	1.2207	-8.8501	-8.23975
spike749	-1.83105	2.44141	0	-3.66211	0	-0.610352	2.13623	-5.49316	-17.7002	-18.6157	-10.6812	-3.66211	11.2915	19.2261	18.3105	10.376	12.5122	12.207	9.15527	6.40869	6.71387	11.2915	7.62939	-6.10352	-1.83105	-10.376	-4.57764	-8.54492	-13.4277	-5.49316	-6.10352	-9.46045
spike750	3.96729	2.44141	-4.88281	-2.44141	3.05176	-9.46045	-1.83105	7.62939	-15.2588	-27.4658	-19.8364	-4.57764	6.71387	14.0381	17.7002	18.6157	11.2915	5.18799	7.32422	10.376	8.54492	2.44141	-2.44141	-0.915527	-4.88281	-3.05176	-3.66211	-7.01904	-0.610352	-10.376	-4.57764	-1.83105
spike751	2.74658	2.44141	3.35693	10.376	3.96729	0.915527	3.35693	0.305176	-24.7192	-18.3105	-2.13623	9.15527	10.0708	12.8174	13.4277	2.44141	2.13623	0.915527	7.01904	10.9863	10.6812	6.10352	8.54492	0	2.44141	3.66211	-1.83105	-5.49316	0	2.74658	-0.915527	1.2207
spike752	-9.76562	-6.40869	-3.35693	1.52588	-0.610352	0.610352	5.18799	-4.57764	-19.2261	-7.32422	0.610352	4.88281	8.8501	16.1743	16.7847	16.1743	12.207	11.2915	14.9536	7.32422	5.49316	4.88281	-0.610352	0.915527	0.305176	1.2207	-1.2207	-8.8501	-14.0381	-3.05176	-6.40869	-7.93457
spike753	-0.915527	-3.35693	-4.27246	-0.915527	0.610352	0.915527	-1.83105	-1.83105	-16.1743	-12.207	-10.0708	3.96729	13.4277	12.207	8.23975	10.376	14.0381	10.9863	5.79834	13.4277	8.23975	7.01904	1.83105	3.96729	6.40869	1.83105	-0.305176	-7.01904	-5.79834	-5.18799	-6.10352	-8.23975
spike754	-3.05176	-7.32422	-4.27246	2.74658	-4.27246	-2.13623	-0.915527	-9.76562	-15.8691	-19.2261	-10.0708	-3.05176	0	9.76562	12.5122	14.3433	8.54492	11.9019	10.376	6.10352	4.27246	5.18799	0.915527	3.66211	-0.610352	-1.52588	-1.2207	-4.27246	-2.44141	-5.79834	-1.83105	0
spike755	5.18799	2.13623	3.05176	-0.915527	0.305176	3.35693	-6.40869	-9.76562	-12.5122	-13.7329	-8.54492	2.13623	7.01904	5.18799	13.1226	10.6812	7.01904	2.44141	3.96729	-2.13623	8.54492	1.2207	3.05176	1.2207	2.74658	4.88281	-1.52588	-5.18799	-8.23975	-10.376	-4.27246	-5.18799
spike756	10.6812	3.96729	3.66211	-3.96729	-1.83105	-1.52588	3.96729	-2.13623	-15.8691	-21.3623	-13.7329	-10.9863	-0.305176	5.18799	7.93457	10.0708	13.1226	12.8174	12.8174	10.376	6.10352	3.35693	9.15527	4.88281	1.52588	-0.915527	-5.18799	-9.76562	-1.2207	-7.32422	-7.93457	-4.57764
spike757	3.96729	0.305176	0	-6.10352	-0.915527	-0.305176	-0.915527	-10.0708	-27.771	-25.3296	-24.7192	-5.49316	2.13623	2.74658	3.35693	10.376	4.88281	5.79834	9.76562	6.71387	7.62939	4.57764	5.49316	0.610352	-7.32422	-1.52588	0.305176	3.96729	-0.610352	-3.66211	-9.46045	-6.10352
spike758	-0.915527	-0.305176	-4.57764	-6.71387	-4.57764	-3.35693	7.62939	-7.62939	-22.2778	-22.2778	-4.27246	-3.35693	8.8501	16.1743	18.0054	14.6484	18.9209	16.4795	9.15527	7.62939	6.40869	-3.05176	3.05176	0	4.27246	-4.88281	-5.79834	-2.13623	-11.9019	-7.32422	-12.8174	-6.71387
spike759	4.57764	1.83105	2.13623	2.13623	0	2.74658	-1.52588	1.52588	-17.395	-13.1226	-4.57764	-1.83105	8.23975	14.6484	6.71387	9.76562	13.7329	6.71387	8.23975	5.49316	2.74658	-0.610352	6.71387	0.915527	3.66211	0.610352	-2.74658	-6.40869	-10.6812	-13.1226	-12.5122	-15.8691
spike760	-0.610352	6.71387	0.915527	3.66211	0.610352	-2.74658	-6.40869	-10.6812	-13.1226	-12.5122	-15.8691	-10.9863	-6.10352	-4.27246	-5.49316	-0.915527	-1.2207	-9.46045	-2.13623	1.2207	-2.13623	-2.44141	-1.2207	0.915527	6.71387	5.79834	2.13623	3.05176	0.305176	3.66211	6.10352	7.93457
spike761	-1.52588	-1.52588	3.05176	-1.2207	0.610352	3.05176	2.44141	-1.83105	-21.0571	-14.0381	-2.44141	4.27246	5.49316	9.76562	5.49316	13.1226	6.71387	11.5967	5.79834	2.44141	1.52588	10.376	0.305176	-0.305176	-7.01904	5.79834	0.610352	1.52588	-1.2207	0.305176	5.18799	-2.44141
spike762	-1.83105	2.44141	-0.610352	-1.52588	5.18799	1.2207	0	-9.46045	-26.8555	-18.6157	-12.207	-2.13623	8.8501	16.4795	12.8174	14.6484	21.0571	14.0381	11.9019	10.0708	12.5122	8.8501	3.35693	7.93457	-3.35693	-2.74658	-6.40869	-7.01904	-10.6812	-6.40869	-16.4795	-11.5967
spike763	3.35693	7.93457	-3.35693	-2.74658	-6.40869	-7.01904	-10.6812	-6.40869	-16.4795	-11.5967	-14.6484	-9.15527	-10.9863	-5.18799	0.915527	-4.27246	-0.915527	-5.79834	-10.0708	0.610352	4.27246	-2.44141	-4.27246	3.35693	4.27246	5.49316	0.610352	8.54492	7.01904	6.10352	1.52588	3.35693
spike764	-1.2207	-3.96729	-2.13623	-0.610352	-6.10352	6.10352	1.2207	-0.610352	-13.7329	-27.1606	-14.0381	-3.96729	0.915527	4.88281	17.0898	13.7329	14.9536	10.6812	3.05176	6.71387	1.52588	4.27246	3.96729	4.57764	3.66211	-2.13623	0.915527	-6.71387	-4.57764	-7.01904	-10.6812	-10.9863
spike765	4.88281	-2.74658	6.10352	10.6812	6.71387	-2.44141	-1.52588	6.10352	-13.1226	-20.752	-14.9536	-3.35693	7.32422	7.32422	6.10352	7.93457	9.46045	11.2915	19.8364	14.3433	14.6484	9.76562	10.6812	2.44141	2.13623	2.13623	0.305176	1.83105	-3.05176	-7.93457	-3.35693	-13.1226
spike766	-3.35693	-1.2207	5.18799	1.83105	2.44141	2.44141	0.305176	-11.5967	-13.7329	-9.46045	-1.83105	1.52588	8.8501	5.49316	3.05176	6.40869	7.62939	-1.83105	-1.83105	2.13623	2.13623	2.44141	0.915527	0.610352	-0.610352	5.18799	5.79834	3.05176	1.83105	2.13623	-4.88281	-3.66211
spike767	-4.27246	6.71387	0.305176	1.2207	3.66211	5.18799	0.305176	-10.0708	-18.9209	-21.0571	-5.49316	1.83105	3.96729	12.207	11.5967	7.93457	10.0708	13.7329	5.49316	6.71387	1.52588	4.27246	0.305176	-3.35693	-3.66211	1.52588	-1.83105	-1.52588	-1.2207	-3.96729	-6.10352	-4.57764
spike768	-3.96729	1.2207	-6.40869	-4.88281	0.305176	1.52588	7.32422	-2.13623	-14.6484	-31.7383	-18.9209	-11.9019	-0.915527	5.79834	11.9019	17.0898	20.4468	13.4277	10.9863	9.46045	3.66211	7.93457	4.57764	9.76562	3.35693	4.57764	5.18799	1.2207	-3.35693	2.44141	-6.71387	-13.4277
spike769	9.76562	3.35693	4.57764	5.18799	1.2207	-3.35693	2.44141	-6.71387	-13.4277	-6.10352	-11.9019	-10.9863	-2.13623	-4.27246	-4.27246	-7.93457	-7.32422	-14.3433	-9.15527	-9.76562	-10.6812	-6.10352	-5.49316	-7.62939	0.915527	2.74658	-2.44141	0.915527	7.01904	5.49316	0.305176	6.71387
spike770	4.57764	0	2.44141	4.27246	4.88281	-6.40869	-2.13623	-10.0708	-27.4658	-23.1934	-5.79834	1.2207	11.9019	19.5312	21.0571	14.9536	14.9536	13.1226	15.564	11.9019	4.57764	2.74658	7.32422	0	5.18799	-0.915527	-4.88281	-3.35693	-6.71387	-11.2915	-9.76562	-5.49316
spike771	-3.35693	-7.32422	-2.44141	-0.610352	0.915527	-0.915527	-7.01904	-9.76562	-12.207	-14.3433	-1.2207	13.4277	15.2588	14.9536	8.54492	6.40869	4.57764	5.79834	9.15527	3.96729	9.76562	3.96729	0.915527	3.66211	5.79834	2.44141	3.66211	-1.83105	-4.57764	-2.44141	1.2207	-1.52588
spike772	3.35693	6.10352	6.71387	6.40869	5.18799	-2.44141	-2.13623	-5.18799	-13.1226	-12.207	-2.13623	-1.2207	1.2207	5.18799	-1.2207	0.915527	1.2207	2.13623	2.13623	-0.610352	1.2207	-0.610352	-1.2207	-5.18799	-0.305176	-1.2207	3.66211	-1.52588	1.52588	0.305176	1.83105	-1.52588
spike773	3.35693	-1.52588	-3.05176	-0.915527	-1.83105	-4.88281	-2.13623	-6.71387	-14.9536	-6.71387	-1.83105	-3.05176	-0.610352	-0.610352	-4.27246	3.96729	-3.35693	-1.52588	4.88281	1.2207	0.915527	-7.01904	-3.66211	2.13623	-2.74658	0	3.96729	3.66211	-4.57764	7.01904	8.54492	6.10352
spike774	0.305176	-2.44141	4.27246	8.8501	1.2207	8.8501	-1.2207	0.915527	-14.9536	-7.32422	-0.915527	4.27246	-6.10352	-2.44141	0.305176	2.13623	9.46045	4.27246	3.05176	1.83105	10.0708	-3.35693	0.305176	-5.49316	-4.57764	0.915527	-1.2207	1.83105	-1.83105	1.2207	3.66211	1.83105
spike775	3.35693	0.610352	-3.96729	5.49316	-4.57764	9.15527	-7.01904	-9.15527	-25.0244	-21.6675	-10.6812	-3.05176	4.57764	11.9019	20.1416	16.4795	19.5312	17.7002	19.5312	14.3433	8.8501	4.57764	9.15527	1.2207	-4.88281	-8.8501	-8.54492	-8.23975	-12.207	-11.2915	-13.1226	-8.54492
spike776	2.74658	-1.52588	3.05176	2.13623	-2.13623	0	-3.35693	0.610352	-15.8691	-21.0571	-26.8555	-17.0898	-4.27246	1.2207	10.376	6.71387	8.8501	6.10352	7.93457	6.71387	5.18799	1.2207	0.915527	-0.610352	6.10352	0.305176	0	-1.2207	5.18799	-2.44141	0	-1.52588
spike777	-3.35693	3.96729	4.88281	6.10352	15.564	21.6675	10.376	-5.18799	-20.4468	-10.0708	3.05176	4.88281	14.9536	12.207	15.8691	12.207	15.8691	7.32422	8.54492	2.44141	-3.66211	-3.66211	-2.13623	-7.93457	-10.0708	-21.3623	-19.2261	-10.9863	-8.54492	-5.79834	-0.915527	4.27246
spike778	7.32422	8.54492	2.44141	-3.66211	-3.66211	-2.13623	-7.93457	-10.0708	-21.3623	-19.2261	-10.9863	-8.54492	-5.79834	-0.915527	4.27246	0.305176	2.74658	-0.915527	-3.05176	2.44141	3.66211	-3.05176	-3.66211	-3.35693	0.305176	-9.46045	-3.66211	-1.83105	-1.52588	0.915527	3.96729	0.610352
spike779	3.35693	-2.13623	1.2207	-4.57764	-5.79834	4.57764	10.9863	-8.8501	-24.4141	-19.5312	-4.57764	3.96729	14.3433	11.5967	15.564	6.10352	13.4277	15.8691	10.9863	4.27246	0.610352	2.74658	4.27246	3.66211	3.35693	-3.05176	-2.44141	-12.207	-2.44141	-3.05176	-10.0708	-4.27246
spike780	-0.915527	-1.52588	0.915527	0.305176	3.05176	-0.610352	3.05176	-0.610352	-13.7329	-11.9019	-7.93457	-5.79834	7.01904	7.62939	5.49316	10.6812	10.0708	11.9019	8.23975	8.23975	5.49316	-1.2207	-4.57764	-3.66211	0.610352	0	-4.57764	-4.27246	-4.57764	-4.57764	-4.57764	-4.27246
spike781	-1.83105	0.915527	-1.2207	0.610352	-1.83105	-11.2915	-7.32422	-8.8501	-13.1226	-14.9536	-5.18799	-7.32422	-2.13623	3.05176	2.44141	0.915527	9.76562	9.76562	5.18799	7.01904	10.376	6.71387	4.57764	0.305176	0.610352	-0.610352	-1.83105	-1.83105	0.305176	-2.13623	-2.13623	-8.23975
spike782	9.76562	4.88281	3.05176	-4.27246	-2.74658	-3.66211	-2.44141	-9.76562	-14.9536	-12.8174	-4.88281	1.2207	10.0708	5.18799	11.5967	8.23975	8.54492	6.10352	1.2207	3.05176	-3.35693	-7.62939	-1.83105	-11.2915	-4.27246	-10.0708	-5.79834	-9.15527	-3.35693	-0.610352	-7.62939	-4.27246
spike783	5.18799	-4.27246	0.610352	-1.83105	2.44141	0.915527	3.05176	7.32422	-19.8364	-19.8364	-18.0054	-8.54492	5.79834	8.8501	7.01904	11.9019	5.18799	7.32422	12.207	13.4277	5.49316	11.5967	10.376	7.62939	3.66211	2.74658	-5.18799	-3.35693	-8.54492	-1.52588	-2.74658	0
spike784	1.83105	3.05176	-1.52588	0.305176	0.610352	0	-2.13623	-2.44141	-18.9209	-8.23975	-9.46045	7.01904	1.52588	7.32422	8.54492	14.0381	1.83105	4.27246	5.18799	3.35693	10.0708	4.57764	5.79834	2.13623	2.44141	-2.74658	3.35693	-2.44141	-3.35693	5.18799	1.52588	-2.13623
spike785	2.13623	2.44141	-3.35693	-1.83105	-0.915527	2.13623	0.915527	-2.74658	-17.7002	-23.4985	-13.7329	-1.83105	-0.610352	7.62939	13.7329	17.395	16.4795	16.1743	8.54492	13.7329	7.62939	7.32422	5.18799	8.54492	-1.2207	1.83105	-6.71387	-0.915527	-12.5122	-8.54492	-6.40869	-2.13623
spike786	-1.2207	4.27246	2.44141	3.66211	8.8501	6.71387	9.76562	-0.305176	-16.1743	-22.2778	-7.01904	0.610352	7.32422	14.0381	22.2778	14.3433	10.0708	17.395	16.4795	12.8174	12.5122	13.4277	11.2915	4.27246	1.83105	2.13623	-1.2207	-10.6812	-6.10352	-11.5967	-16.7847	-11.5967
spike787	6.71387	1.83105	-7.01904	-6.71387	-1.52588	-7.01904	-1.52588	-8.54492	-12.207	-12.5122	-4.88281	-9.76562	3.35693	6.71387	3.66211	8.23975	5.49316	4.27246	4.27246	2.44141	4.57764	-2.13623	0.305176	0.610352	-1.2207	-1.83105	1.2207	-0.610352	1.52588	-0.610352	-2.44141	-1.2207
spike788	1.83105	-1.83105	0	-0.305176	0.610352	-2.13623	9.76562	0.305176	-21.9727	-19.2261	-11.9019	-1.83105	10.0708	14.6484	15.564	12.207	19.8364	15.2588	22.2778	9.46045	8.8501	2.74658	0	5.18799	-1.52588	1.2207	-1.2207	-0.305176	-6.71387	-3.05176	-10.6812	-12.5122
spike789	5.18799	-1.52588	1.2207	-1.2207	-0.305176	-6.71387	-3.05176	-10.6812	-12.5122	-13.4277	-5.18799	-4.57764	-9.46045	-12.207	-4.27246	-8.54492	-11.2915	0.610352	-0.610352	-1.52588	-3.66211	-4.57764	-9.15527	-16.1743	-8.54492	-7.62939	-9.46045	0	6.40869	12.207	12.5122	12.5122
spike790	-8.54492	-11.2915	0.610352	-0.610352	-1.52588	-3.66211	-4.57764	-9.15527	-16.1743	-8.54492	-7.62939	-9.46045	0	6.40869	12.207	12.5122	12.5122	11.2915	16.4795	13.7329	14.6484	11.9019	10.376	8.23975	7.93457	5.79834	4.57764	2.13623	3.66211	-8.8501	-1.52588	-7.62939
spike791	10.0708	2.13623	0	3.66211	-0.915527	-2.74658	-3.35693	-9.76562	-19.5312	-14.6484	-4.88281	7.01904	7.01904	13.4277	12.207	9.76562	16.4795	9.15527	5.49316	0.305176	3.66211	1.2207	2.74658	0.305176	-2.74658	-1.52588	-0.915527	-8.54492	-7.62939	-6.71387	-7.01904	-11.5967
spike792	-7.62939	-6.71387	-4.27246	-1.2207	-0.610352	13.7329	9.76562	-9.15527	-20.4468	-16.7847	-3.66211	-0.915527	5.79834	16.7847	13.1226	9.76562	14.6484	6.71387	8.23975	10.9863	11.5967	3.96729	-1.2207	-5.79834	2.13623	-0.305176	-5.49316	-1.83105	-10.376	-9.15527	-10.376	-10.0708
spike793	3.05176	6.10352	0.305176	5.49316	10.0708	4.27246	-2.44141	-4.57764	-14.3433	-5.79834	-6.71387	-5.18799	0.305176	-3.96729	2.44141	0.915527	5.49316	11.9019	10.0708	6.10352	3.05176	5.79834	4.57764	3.05176	0.610352	-0.305176	0.915527	-0.610352	-0.305176	-2.13623	-5.49316	0
spike794	0.305176	-3.66211	-0.610352	-4.27246	1.2207	-1.2207	7.01904	0.915527	-18.9209	-22.2778	-18.0054	-0.305176	7.93457	16.7847	14.0381	12.5122	9.15527	13.7329	14.6484	6.71387	5.49316	3.66211	3.96729	-3.96729	-6.10352	-4.27246	-5.18799	-4.57764	-7.01904	-6.71387	-7.93457	-11.9019
spike795	-1.2207	6.40869	-3.35693	-3.35693	5.79834	4.57764	4.27246	2.44141	-12.207	-21.3623	-12.207	-2.13623	8.54492	6.71387	7.62939	10.6812	8.54492	6.71387	3.35693	4.27246	3.96729	3.66211	8.54492	-4.88281	0	-3.96729	0	0.305176	-0.610352	-5.49316	-5.79834	-6.10352
spike796	0	-6.40869	1.2207	3.96729	-3.66211	-0.610352	-2.74658	-3.96729	-14.6484	-10.0708	-4.57764	-3.66211	-3.96729	1.83105	4.88281	5.18799	9.46045	7.93457	11.9019	0.915527	5.79834	0.610352	1.83105	0.610352	-1.2207	-1.83105	-2.13623	-2.44141	-4.57764	-12.207	-3.35693	-3.35693
spike797	0.305176	2.13623	-2.74658	0	-3.96729	-0.915527	-3.96729	-4.27246	-14.9536	-11.2915	-8.54492	-3.35693	4.88281	10.0708	9.46045	11.5967	11.5967	10.0708	6.40869	7.93457	13.4277	9.15527	1.83105	3.05176	1.52588	0.610352	1.83105	-7.93457	-4.57764	-3.66211	-3.05176	-5.49316
spike798	0.915527	1.52588	-8.54492	-3.66211	3.05176	7.01904	-4.27246	-4.27246	-15.2588	-23.4985	-11.5967	-1.52588	3.05176	5.18799	9.76562	7.93457	7.32422	7.93457	12.207	12.207	12.207	1.83105	5.18799	-0.610352	-1.52588	-1.2207	-0.305176	-3.66211	-4.27246	-8.8501	-5.49316	-6.71387
spike799	0.915527	12.8174	4.88281	1.2207	6.10352	8.54492	4.57764	-1.2207	-15.2588	-13.7329	-9.15527	0	6.10352	10.9863	12.5122	15.2588	14.6484	13.1226	14.3433	8.8501	2.74658	-2.44141	3.05176	1.2207	-4.57764	-0.915527	-4.88281	-1.2207	-10.376	-18.9209	-11.5967	-14.3433
spike800	-1.83105	2.74658	4.88281	0.305176	2.13623	-0.610352	-5.18799	-3.96729	-14.3433	-9.46045	-7.32422	-0.305176	0.305176	-1.83105	4.27246	9.15527	7.93457	6.40869	12.207	10.0708	11.9019	7.32422	6.40869	2.44141	7.32422	3.05176	-4.88281	-9.15527	-6.10352	-14.9536	-11.5967	-18.6157
spike801	7.32422	6.40869	2.44141	7.32422	3.05176	-4.88281	-9.15527	-6.10352	-14.9536	-11.5967	-18.6157	-8.23975	-7.93457	-12.5122	-4.57764	-3.96729	0	5.79834	11.9019	8.54492	6.71387	3.66211	2.44141	3.66211	3.96729	3.66211	3.66211	8.54492	0	-12.8174	-13.7329	-6.40869
spike802	3.66211	2.44141	3.66211	3.96729	3.66211	3.66211	8.54492	0	-12.8174	-13.7329	-6.40869	-5.49316	5.79834	4.88281	11.9019	7.32422	11.5967	2.74658	-4.88281	-2.44141	-3.66211	-7.62939	-3.96729	-0.915527	-0.305176	10.9863	5.49316	7.62939	4.88281	3.96729	-0.915527	0.915527
spike803	2.74658	-3.35693	7.62939	3.96729	3.96729	2.13623	3.66211	-0.610352	-17.0898	-12.5122	-4.27246	6.10352	14.6484	17.0898	11.9019	17.7002	12.5122	9.46045	6.10352	6.10352	10.9863	4.27246	4.27246	1.83105	0	-6.71387	-9.76562	-10.6812	-10.376	-7.01904	-10.6812	-1.83105
spike804	6.10352	6.71387	6.40869	6.71387	7.93457	2.44141	-1.52588	0.915527	-12.8174	-20.752	-10.376	-8.23975	0.915527	-2.13623	3.96729	1.52588	7.01904	7.01904	4.27246	8.23975	5.18799	7.93457	3.35693	7.32422	4.88281	1.2207	3.35693	5.79834	1.2207	-1.83105	-1.83105	0
spike805	3.35693	5.79834	1.2207	-1.83105	-1.83105	0	0	-3.05176	-15.2588	-30.5176	-14.3433	-10.9863	-7.32422	-12.5122	-10.9863	7.93457	16.1743	10.0708	10.376	12.207	13.7329	12.5122	12.207	10.0708	9.15527	2.74658	3.05176	2.44141	-2.44141	-11.9019	-9.76562	-9.76562
spike806	12.5122	12.207	10.0708	9.15527	2.74658	3.05176	2.44141	-2.44141	-11.9019	-9.76562	-9.76562	-5.18799	-10.9863	-6.10352	-5.18799	-0.305176	-1.52588	3.05176	-2.13623	-5.49316	-7.32422	-9.46045	-5.79834	-8.54492	-2.13623	-1.83105	-6.71387	-3.35693	-0.610352	2.74658	-3.05176	-4.88281
spike807	1.2207	1.2207	10.6812	-1.83105	-7.32422	-4.88281	-0.915527	-5.79834	-17.0898	-15.8691	-8.23975	-1.52588	6.40869	10.376	8.54492	10.0708	9.46045	12.8174	10.6812	6.40869	9.46045	5.18799	1.83105	-3.05176	-0.610352	-0.305176	-2.44141	1.83105	0	-3.96729	-8.8501	-3.05176
spike808	1.83105	-3.96729	6.40869	4.88281	3.96729	-2.13623	-1.83105	-5.18799	-13.1226	-10.9863	3.66211	11.2915	13.7329	12.207	19.2261	15.2588	11.2915	9.46045	4.88281	6.10352	3.66211	2.13623	-0.610352	-2.74658	-3.66211	-3.35693	-11.9019	-3.66211	-7.32422	-4.57764	-5.49316	-6.10352
spike809	-3.35693	-3.05176	-2.74658	-4.57764	-5.18799	2.13623	-2.74658	-7.62939	-14.3433	-11.9019	-11.5967	-9.15527	7.62939	2.13623	11.5967	13.1226	16.1743	14.3433	17.0898	11.9019	14.9536	12.5122	8.23975	3.96729	-1.2207	3.96729	0	-0.305176	-2.74658	0.610352	-3.05176	-1.2207
spike810	-0.915527	2.44141	3.05176	7.93457	0	-7.32422	-5.49316	-8.54492	-12.5122	-13.7329	-14.9536	-5.49316	-0.915527	-1.52588	-2.44141	-2.13623	2.13623	5.79834	4.27246	2.13623	7.32422	4.27246	5.18799	5.49316	7.01904	7.32422	4.57764	-0.305176	-6.71387	-0.610352	-0.915527	-0.305176
spike811	7.01904	-1.83105	1.52588	4.57764	3.96729	1.52588	-5.49316	-10.6812	-14.6484	-11.9019	-10.0708	-2.44141	6.71387	1.2207	4.57764	8.23975	13.4277	13.1226	11.5967	5.49316	3.05176	3.96729	1.52588	4.88281	-1.2207	0.915527	0	-0.915527	-1.83105	-5.79834	-3.05176	-9.15527
spike812	-0.610352	5.49316	0.610352	3.66211	9.15527	0.305176	13.7329	-2.74658	-12.8174	-15.8691	-7.32422	4.88281	11.2915	10.9863	6.71387	6.71387	6.40869	10.9863	1.52588	2.44141	0.610352	-0.305176	-6.40869	0.915527	-0.610352	2.74658	-3.96729	-2.74658	-4.57764	-4.57764	-2.44141	-1.83105
spike813	4.27246	4.27246	2.74658	-5.18799	1.52588	1.2207	-5.49316	-7.62939	-15.8691	-9.15527	-2.13623	-0.610352	2.74658	1.2207	3.66211	3.66211	7.93457	8.54492	14.3433	8.23975	0.305176	3.05176	1.2207	-1.52588	-1.52588	2.74658	0.915527	1.2207	-3.66211	-5.79834	-2.44141	-10.0708
spike814	-4.57764	-3.35693	3.05176	4.57764	-4.27246	-5.18799	6.10352	0	-15.2588	-18.9209	-8.8501	-1.83105	13.1226	13.4277	10.0708	12.207	9.76562	8.8501	9.46045	4.27246	-0.305176	5.79834	7.93457	7.32422	-1.2207	-2.74658	-8.8501	3.05176	-7.01904	-7.62939	-7.32422	-2.74658
spike815	6.71387	2.74658	2.13623	3.05176	2.13623	-5.49316	3.96729	-1.52588	-18.0054	-17.0898	-3.05176	1.83105	11.9019	10.376	5.49316	13.4277	6.10352	8.23975	10.376	5.49316	4.88281	8.8501	5.49316	-3.35693	-1.52588	-2.44141	2.44141	4.57764	-8.23975	-21.3623	-22.8882	-13.4277
spike816	8.8501	5.49316	-3.35693	-1.52588	-2.44141	2.44141	4.57764	-8.23975	-21.3623	-22.8882	-13.4277	-7.01904	3.05176	7.32422	4.88281	11.5967	7.62939	11.9019	5.49316	5.79834	3.35693	2.13623	-1.2207	-0.305176	-6.71387	-4.88281	-1.2207	-7.93457	-8.54492	-7.62939	-8.54492	-6.10352
spike817	-0.610352	-9.46045	-2.44141	-0.305176	5.18799	-2.74658	-1.2207	-7.32422	-24.4141	-15.564	-8.23975	6.10352	3.05176	15.2588	7.62939	6.71387	11.2915	14.3433	10.9863	7.62939	11.9019	5.18799	6.10352	4.27246	6.10352	2.13623	-2.74658	-7.01904	-0.610352	-0.610352	-5.18799	-4.88281
spike818	5.49316	2.44141	-2.13623	-6.71387	-2.13623	-0.610352	-2.13623	-1.52588	-13.1226	-1.52588	-6.40869	3.96729	2.44141	6.40869	2.74658	4.57764	-0.610352	0.305176	-0.915527	2.74658	7.62939	-1.52588	-7.01904	-8.23975	-4.57764	1.52588	4.27246	1.2207	1.2207	-2.74658	-1.2207	2.44141
spike819	0.915527	7.32422	2.74658	7.01904	5.79834	9.76562	1.2207	-10.9863	-15.8691	-14.6484	-7.62939	2.74658	7.32422	13.7329	10.6812	6.10352	7.32422	14.6484	9.46045	2.74658	-0.305176	1.52588	-0.610352	-5.49316	-2.13623	-2.74658	-11.5967	-9.15527	-2.74658	-15.8691	-17.395	-17.0898
spike820	1.52588	-0.610352	-5.49316	-2.13623	-2.74658	-11.5967	-9.15527	-2.74658	-15.8691	-17.395	-17.0898	-10.6812	-4.27246	-6.40869	3.05176	-1.52588	2.13623	-1.2207	7.01904	5.18799	5.49316	5.49316	4.27246	2.74658	1.83105	1.2207	8.23975	-2.74658	3.05176	0.915527	0.305176	-3.96729
spike821	-0.610352	-8.54492	4.27246	-5.49316	-2.44141	3.66211	5.18799	-4.88281	-14.0381	-15.2588	-8.23975	0.915527	9.15527	12.207	13.7329	11.9019	20.1416	13.7329	5.79834	5.18799	1.2207	4.27246	2.74658	3.05176	1.52588	-4.88281	-3.96729	-8.23975	-5.79834	-1.83105	-8.8501	-5.18799
spike822	1.83105	8.23975	9.15527	2.44141	0.610352	-2.44141	-0.305176	1.83105	-15.8691	-20.752	-12.5122	-5.49316	5.18799	7.01904	10.9863	9.76562	11.9019	5.49316	5.18799	4.57764	0	3.05176	1.83105	-0.610352	0	-3.05176	-3.35693	-4.27246	-8.23975	-6.40869	-9.76562	-10.9863
spike823	2.44141	2.74658	-3.66211	1.52588	-1.2207	1.52588	-0.610352	-8.23975	-13.4277	-13.1226	-11.5967	-3.96729	3.96729	8.23975	8.23975	11.9019	10.0708	10.376	6.10352	4.27246	1.83105	6.71387	4.57764	5.79834	-1.2207	2.13623	2.44141	-6.71387	-4.88281	-5.18799	-6.71387	-10.0708
spike824	1.52588	-1.52588	1.2207	2.44141	-2.13623	-0.915527	-4.88281	-7.32422	-16.7847	-6.10352	-6.10352	-2.13623	-4.27246	4.57764	0.610352	4.88281	5.79834	10.9863	7.01904	11.2915	8.8501	9.15527	6.40869	0.610352	-1.2207	-0.610352	-1.52588	-5.18799	-5.49316	-6.10352	-0.610352	-7.62939
spike825	-6.10352	-0.610352	-7.62939	-7.32422	-3.05176	-1.52588	3.66211	2.13623	-14.0381	-21.6675	-14.9536	0.915527	2.44141	8.54492	9.46045	8.54492	9.76562	3.05176	8.23975	2.74658	7.01904	10.376	8.54492	4.88281	6.71387	0.610352	-7.32422	-1.52588	-2.13623	-1.52588	-0.915527	-2.74658
spike826	3.05176	2.74658	1.2207	5.79834	1.2207	-3.35693	-3.66211	-5.79834	-13.7329	-10.0708	-5.49316	1.52588	6.71387	6.40869	6.71387	5.79834	7.62939	7.93457	2.44141	-0.915527	0.610352	2.74658	-1.83105	0.305176	-5.18799	-1.83105	1.52588	-7.32422	-6.40869	-6.71387	-5.79834	7.62939
spike827	-1.83105	-3.35693	-1.83105	-5.18799	-5.18799	-3.35693	2.44141	-2.44141	-14.6484	-18.9209	-12.207	0	2.13623	7.93457	8.8501	15.8691	9.15527	13.1226	9.15527	7.01904	4.88281	7.01904	-1.52588	0.915527	1.83105	2.13623	-0.610352	1.52588	0.915527	-8.23975	-3.96729	-7.32422
spike828	-4.27246	-2.44141	3.05176	3.35693	6.71387	1.83105	-0.610352	0.915527	-13.7329	-12.5122	-14.9536	-3.35693	7.93457	9.15527	13.7329	8.8501	3.05176	9.76562	11.5967	8.23975	11.2915	17.395	7.32422	1.83105	1.83105	4.27246	-0.915527	-1.2207	-8.54492	-7.01904	-4.57764	-8.23975
spike829	6.71387	7.32422	6.40869	1.52588	-2.44141	-1.83105	2.13623	5.18799	-14.6484	-13.4277	-9.46045	-11.2915	-4.88281	14.9536	23.8037	17.395	8.54492	14.3433	15.2588	0.305176	6.71387	6.10352	4.57764	3.96729	4.27246	-7.32422	-5.79834	-6.40869	-3.05176	-7.32422	-8.54492	-13.7329
spike830	3.66211	4.88281	-0.915527	4.27246	0	3.96729	9.15527	5.18799	-20.4468	-27.771	-10.0708	-3.96729	5.49316	9.76562	8.54492	8.8501	8.54492	6.10352	-2.13623	-1.2207	0.305176	-0.610352	6.10352	-2.74658	-2.44141	-7.01904	-2.74658	-4.27246	-2.74658	-6.40869	-7.32422	-4.27246
spike831	-3.05176	-4.57764	0.610352	0.305176	10.6812	3.66211	5.49316	-8.8501	-16.4795	-18.6157	-8.54492	-0.305176	7.32422	11.5967	7.32422	2.74658	2.13623	1.2207	7.32422	3.96729	9.15527	0	3.96729	-2.13623	-5.18799	-0.305176	3.05176	-3.05176	-2.74658	-11.9019	-11.2915	-13.4277
spike832	-3.96729	-2.13623	0.610352	2.74658	2.44141	4.57764	1.2207	-3.05176	-20.4468	-18.3105	-13.7329	2.13623	12.5122	9.15527	7.01904	16.7847	18.0054	21.3623	6.71387	7.93457	8.54492	9.15527	8.23975	6.10352	0.915527	-2.44141	1.2207	-7.01904	-1.52588	-4.27246	-10.376	-11.5967
spike833	-1.83105	1.2207	-1.83105	3.96729	-0.915527	0	1.52588	3.05176	-13.4277	-21.0571	-13.7329	-1.52588	3.66211	5.18799	6.71387	8.23975	7.32422	7.93457	0.915527	3.35693	5.49316	5.79834	3.96729	1.83105	-4.27246	-2.74658	0.305176	-2.74658	-3.66211	2.13623	-7.01904	-9.15527
spike834	4.27246	0.915527	-1.52588	1.2207	-4.27246	2.13623	1.83105	-10.376	-20.4468	-15.8691	-7.01904	5.49316	8.8501	16.7847	10.6812	10.9863	6.10352	6.40869	8.23975	2.44141	4.27246	7.62939	4.57764	-0.610352	-0.610352	-3.05176	-2.44141	-3.35693	-5.79834	-6.10352	-0.305176	-7.62939
spike835	3.66211	8.54492	3.66211	2.44141	-1.2207	-7.01904	-3.35693	0	-13.7329	-0.305176	0	-0.915527	-4.27246	-0.610352	-5.18799	2.13623	-0.305176	6.10352	2.74658	1.52588	-2.44141	-3.96729	-3.66211	-8.8501	-4.88281	-0.915527	3.35693	0	3.35693	-1.52588	-3.35693	-9.46045
spike836	5.79834	0.915527	3.05176	-3.05176	-3.96729	4.27246	2.74658	-0.915527	-36.0107	-36.6211	-25.6348	-4.57764	3.05176	16.7847	23.4985	23.8037	23.8037	21.9727	12.207	11.5967	11.9019	12.5122	16.7847	7.32422	2.13623	-1.52588	-10.376	-13.1226	-9.15527	-12.5122	-18.0054	-14.0381
spike837	11.5967	11.9019	12.5122	16.7847	7.32422	2.13623	-1.52588	-10.376	-13.1226	-9.15527	-12.5122	-18.0054	-14.0381	-10.376	-10.376	-5.49316	-5.49316	-11.5967	-11.9019	-7.62939	-3.35693	-7.01904	-6.10352	0.305176	-0.915527	-4.57764	-6.10352	4.27246	-1.2207	7.01904	4.57764	-2.74658
spike838	0.305176	1.2207	3.05176	1.52588	6.40869	-1.83105	2.13623	8.23975	-16.1743	-22.583	-10.376	-6.71387	4.27246	2.74658	10.9863	9.76562	9.15527	4.57764	1.2207	4.27246	0	1.52588	3.05176	1.52588	1.2207	0.610352	-6.40869	-3.96729	-2.13623	-2.44141	-7.93457	-8.54492
spike839	13.1226	10.0708	4.27246	2.44141	7.32422	14.0381	4.88281	7.62939	-12.8174	-19.2261	-16.7847	-1.83105	-0.915527	0.915527	4.57764	7.62939	5.49316	1.2207	7.32422	3.66211	7.01904	6.40869	0.610352	-1.83105	0	0	-7.32422	-6.71387	-7.32422	-11.9019	-5.18799	-7.32422
spike840	2.74658	0.305176	-1.83105	-1.83105	-3.35693	3.35693	-0.305176	-3.66211	-15.564	-13.7329	-17.7002	-5.18799	3.96729	9.46045	14.3433	14.6484	19.5312	18.3105	17.395	11.2915	5.18799	1.52588	-0.915527	-5.49316	-5.79834	-9.46045	-4.88281	-5.49316	-5.79834	-6.10352	-4.27246	-2.44141
spike841	1.52588	3.05176	4.57764	2.74658	1.52588	9.76562	-1.83105	-10.0708	-14.3433	-6.40869	1.2207	8.54492	11.5967	12.5122	10.6812	8.8501	5.49316	6.40869	2.13623	0.915527	1.2207	5.49316	4.57764	3.05176	-1.2207	-2.44141	-6.71387	-8.54492	-9.76562	-6.40869	-3.66211	-6.40869
spike842	4.88281	3.05176	7.01904	3.96729	-1.2207	4.88281	5.49316	0.610352	-17.7002	-7.01904	-6.40869	-3.05176	-1.83105	4.57764	-2.13623	8.8501	7.62939	3.35693	-0.305176	6.71387	4.88281	4.88281	5.49316	-0.915527	-3.66211	-2.74658	-1.83105	0	0.915527	2.44141	-1.2207	-2.74658
spike843	-2.13623	-6.10352	-2.74658	-2.44141	-6.71387	-7.93457	-2.13623	5.79834	-21.9727	-28.3813	-17.395	-2.44141	4.27246	5.49316	11.5967	18.3105	11.2915	13.1226	9.46045	11.2915	6.10352	4.57764	6.40869	7.93457	0.610352	-5.49316	-3.35693	-5.49316	-4.27246	-5.79834	-3.35693	-2.74658
spike844	6.71387	-0.610352	6.71387	7.62939	-3.35693	5.49316	-0.305176	-7.62939	-15.2588	-13.1226	-1.83105	3.66211	2.74658	9.15527	19.5312	8.23975	7.62939	7.62939	6.71387	4.88281	10.9863	1.83105	-3.96729	2.13623	-6.10352	-3.05176	-6.71387	0	-1.2207	-3.35693	-8.23975	-7.62939
spike845	-0.915527	-0.305176	0.915527	0.305176	5.49316	3.96729	2.44141	-3.35693	-13.4277	-15.2588	-0.915527	3.66211	8.8501	11.5967	8.23975	11.2915	6.40869	14.3433	4.27246	-0.610352	0.305176	-0.915527	-0.305176	0	0.610352	-1.83105	0.305176	0	-8.54492	-6.71387	1.83105	-2.74658
spike846	-3.05176	-3.35693	0.610352	0.610352	2.44141	-0.305176	3.66211	1.83105	-13.4277	-20.752	-19.5312	-5.18799	0.610352	10.0708	9.46045	8.8501	5.49316	7.32422	8.8501	5.49316	2.44141	4.27246	8.54492	0.915527	0	4.57764	1.2207	0.305176	0.610352	2.74658	-2.74658	-4.27246
spike847	3.35693	7.93457	-2.74658	0.915527	-1.2207	3.96729	0.915527	-11.5967	-23.8037	-12.207	-5.79834	5.79834	4.57764	15.8691	12.8174	10.376	17.395	13.7329	11.5967	7.62939	2.13623	1.52588	7.93457	4.27246	0	0.305176	-2.44141	3.05176	-9.76562	-15.8691	-15.2588	-12.207
spike848	5.49316	10.0708	1.52588	3.66211	-1.83105	-0.915527	1.52588	-10.6812	-18.6157	-10.376	-5.79834	6.40869	1.83105	3.05176	2.44141	9.15527	5.49316	4.57764	2.44141	0.305176	4.27246	0	-3.35693	0.610352	0.915527	-3.66211	-0.915527	1.83105	-2.13623	-4.57764	-5.49316	-3.96729
spike849	1.52588	1.52588	-1.52588	5.49316	0	-2.13623	0.610352	-4.88281	-21.9727	-16.4795	-5.49316	1.83105	5.18799	7.62939	6.71387	1.2207	7.01904	9.46045	5.79834	6.71387	2.44141	4.88281	0.305176	3.35693	0.305176	4.57764	-1.2207	5.18799	0.915527	0.610352	-6.10352	-2.74658
spike850	-3.66211	-4.88281	-3.96729	-1.83105	-3.96729	0.915527	-0.915527	-3.96729	-14.0381	-15.8691	-2.74658	-1.2207	5.79834	15.564	12.207	14.0381	12.5122	18.6157	16.4795	10.6812	5.18799	7.01904	7.01904	0.915527	-5.49316	3.35693	1.52588	-2.13623	-1.2207	-7.93457	-7.62939	-15.2588
spike851	3.05176	1.2207	8.54492	-0.305176	-0.915527	4.27246	1.2207	-3.66211	-14.3433	-4.57764	-6.71387	-1.52588	9.15527	6.10352	1.83105	6.71387	2.13623	0	5.49316	6.10352	8.23975	4.88281	-10.6812	-4.27246	-8.23975	-2.44141	1.83105	1.52588	-3.05176	-2.13623	3.05176	4.88281
spike852	8.23975	5.18799	10.6812	3.66211	5.49316	-3.35693	0.305176	-5.79834	-12.5122	-5.18799	-3.66211	-4.27246	-4.27246	3.66211	-4.27246	-2.44141	0.305176	-2.44141	-4.57764	1.83105	-0.305176	-5.79834	-6.71387	-7.32422	-7.93457	-2.13623	-1.83105	-2.74658	-0.610352	2.13623	5.49316	-0.915527
spike853	-0.915527	0.610352	3.96729	7.01904	3.05176	3.96729	2.44141	-8.8501	-15.2588	-17.395	-7.62939	-0.305176	3.05176	11.9019	7.01904	6.40869	10.376	8.23975	5.79834	11.9019	7.01904	2.44141	0	2.44141	0.915527	-0.915527	-5.49316	-6.10352	-4.88281	-4.57764	-5.49316	-0.610352
spike854	1.2207	1.2207	6.10352	8.23975	-2.44141	-3.66211	3.66211	-0.305176	-20.752	-17.7002	-10.6812	-7.32422	-2.74658	11.2915	12.8174	16.4795	17.7002	11.9019	13.7329	11.5967	4.88281	4.88281	7.32422	3.35693	1.83105	-3.96729	2.13623	-9.46045	-6.71387	-12.5122	-14.6484	-14.0381
spike855	4.88281	7.32422	3.35693	1.83105	-3.96729	2.13623	-9.46045	-6.71387	-12.5122	-14.6484	-14.0381	-18.9209	-20.1416	-8.54492	-13.4277	-0.610352	-3.35693	0.305176	4.88281	2.13623	0.915527	1.2207	3.96729	3.96729	7.01904	4.88281	2.74658	-1.2207	2.13623	-18.6157	-16.4795	-9.46045
spike856	1.2207	3.96729	3.96729	7.01904	4.88281	2.74658	-1.2207	2.13623	-18.6157	-16.4795	-9.46045	5.49316	8.54492	9.15527	10.6812	15.8691	12.5122	9.76562	4.88281	2.13623	7.93457	3.35693	7.01904	6.40869	1.52588	-0.305176	0	-3.05176	-3.96729	-7.01904	0.305176	1.83105
spike857	-3.96729	4.27246	8.23975	4.57764	3.96729	1.52588	-2.13623	-6.40869	-13.4277	-22.2778	-13.7329	-8.23975	0.305176	6.71387	10.9863	10.0708	13.4277	15.564	10.0708	9.46045	13.1226	6.71387	6.40869	5.18799	0	2.44141	3.35693	3.66211	-4.88281	2.13623	-7.93457	-11.5967
spike858	5.79834	3.66211	0	3.35693	-8.8501	-1.83105	6.40869	-5.79834	-16.7847	-18.3105	-9.76562	-8.54492	-0.915527	1.2207	-1.52588	3.05176	1.83105	2.44141	4.88281	1.2207	-2.74658	2.74658	0	2.13623	-0.610352	0.305176	0.915527	3.35693	-2.44141	-8.23975	-10.9863	-4.88281
spike859	0.305176	-2.44141	-7.01904	0.915527	1.83105	0.915527	9.76562	3.05176	-20.1416	-22.8882	-6.10352	0.915527	7.93457	8.23975	5.49316	13.4277	6.40869	14.0381	8.23975	7.32422	4.88281	3.05176	-2.44141	7.01904	-0.610352	0.610352	2.74658	2.74658	-3.96729	-2.44141	-4.57764	-6.71387
spike860	-3.05176	-4.57764	-2.44141	-2.13623	-5.18799	-1.2207	7.01904	4.88281	-17.7002	-22.583	-12.8174	-11.5967	8.8501	9.76562	11.5967	15.564	13.7329	9.76562	12.207	7.01904	3.66211	2.74658	-0.305176	3.96729	0.915527	0.305176	2.74658	1.2207	-7.62939	-3.35693	-5.49316	-7.32422
spike861	4.27246	0	-1.52588	-2.74658	-0.305176	-2.44141	3.05176	3.66211	-11.9019	-17.0898	-9.76562	-3.66211	-2.13623	2.44141	12.8174	13.7329	12.5122	7.62939	12.5122	5.79834	3.35693	3.96729	3.05176	5.49316	3.96729	3.66211	-0.610352	-4.57764	-3.05176	-3.66211	-3.66211	-3.96729
spike862	0.915527	-1.2207	-2.13623	5.18799	3.66211	2.44141	0	-4.88281	-14.6484	-15.564	-2.74658	8.54492	11.5967	10.6812	8.8501	8.23975	1.83105	9.76562	3.35693	5.49316	-0.915527	-2.13623	1.2207	0.305176	-3.66211	1.52588	-5.79834	-2.13623	-9.15527	1.83105	-5.79834	-4.57764
spike863	-3.35693	-3.05176	2.44141	0.915527	3.96729	0.610352	-2.74658	-0.915527	-13.7329	-6.71387	-4.57764	-0.915527	3.05176	-5.49316	2.13623	4.88281	-1.2207	0	-2.44141	-2.13623	1.83105	-9.46045	-2.13623	-4.57764	-6.10352	3.05176	3.96729	-0.610352	-4.88281	7.01904	10.6812	6.10352
spike864	5.79834	1.2207	-0.610352	0.610352	3.96729	2.44141	7.32422	-10.0708	-36.0107	-20.1416	-13.4277	4.88281	11.2915	12.8174	16.1743	20.1416	11.5967	3.05176	4.57764	10.0708	3.66211	3.96729	3.66211	2.13623	-5.49316	-9.46045	-9.46045	-7.93457	-9.15527	-8.54492	-3.05176	-3.35693
spike865	8.23975	6.40869	8.8501	12.207	8.54492	3.66211	7.62939	0.915527	-13.1226	-21.6675	-10.0708	-1.52588	2.74658	1.52588	8.23975	8.23975	0.610352	2.13623	0.915527	0	-3.66211	1.2207	-1.83105	-2.44141	-3.35693	-1.2207	-1.2207	0.915527	-7.32422	-2.13623	-1.83105	2.13623
spike866	-13.4277	-7.93457	-10.9863	-6.10352	-7.93457	-3.66211	5.18799	8.54492	-14.0381	-16.4795	-12.5122	-0.915527	0.610352	5.18799	15.2588	17.0898	12.207	12.8174	14.0381	10.9863	10.6812	5.79834	5.49316	0.610352	5.79834	2.74658	0.610352	8.23975	5.18799	0.915527	3.96729	4.27246
spike867	-1.83105	-2.44141	-6.40869	0.305176	-0.915527	6.10352	4.27246	-10.376	-21.9727	-7.93457	2.44141	3.35693	10.0708	12.5122	13.4277	11.5967	5.49316	7.62939	8.23975	10.0708	7.32422	-2.44141	4.27246	-0.305176	0	-5.79834	-5.79834	-10.0708	-3.66211	-10.376	-4.27246	-5.49316
spike868	-3.66211	-2.74658	-3.05176	3.35693	2.74658	2.74658	3.96729	3.05176	-11.9019	-24.7192	-19.5312	-6.40869	-1.83105	7.93457	17.0898	20.1416	16.4795	16.7847	18.0054	11.5967	14.9536	12.8174	0.915527	-0.915527	2.74658	1.83105	3.96729	-1.2207	-7.32422	-6.71387	-4.88281	-7.32422
spike869	1.2207	3.96729	-0.305176	1.83105	2.44141	2.13623	-6.40869	-4.88281	-14.0381	-10.0708	6.40869	9.15527	12.8174	12.207	7.93457	6.71387	3.96729	7.62939	4.57764	10.6812	8.54492	6.10352	-5.18799	-8.8501	-5.18799	-10.0708	-6.71387	-5.18799	-2.74658	-3.05176	0.610352	-0.610352
spike870	-1.83105	1.2207	0.915527	1.2207	0.915527	3.96729	1.2207	-3.35693	-14.9536	-16.1743	-13.1226	-0.305176	7.62939	10.0708	8.54492	15.564	12.5122	17.395	7.93457	3.96729	13.7329	8.8501	8.54492	6.10352	-1.83105	-2.74658	-3.66211	-6.40869	-13.4277	-10.6812	-13.4277	-12.207
spike871	13.7329	8.8501	8.54492	6.10352	-1.83105	-2.74658	-3.66211	-6.40869	-13.4277	-10.6812	-13.4277	-12.207	-8.8501	-12.5122	-6.71387	-10.6812	-7.62939	-6.10352	-8.8501	-9.76562	-8.54492	-4.27246	-8.54492	-0.305176	1.2207	4.57764	5.18799	2.74658	4.57764	4.88281	8.54492	6.71387
spike872	6.71387	4.88281	0.915527	-3.66211	0.305176	2.74658	-6.10352	-3.35693	-11.9019	-5.49316	-2.13623	-14.0381	-7.32422	-11.5967	-2.44141	-2.13623	2.44141	7.01904	4.88281	2.74658	6.40869	2.13623	-1.52588	-3.05176	-0.305176	3.96729	2.44141	2.44141	-4.88281	-10.0708	-19.5312	-12.207
spike873	-1.52588	-3.05176	-0.305176	3.96729	2.44141	2.44141	-4.88281	-10.0708	-19.5312	-12.207	-4.27246	5.49316	3.35693	12.207	7.32422	13.1226	12.207	11.9019	7.93457	6.10352	1.52588	-0.915527	-5.18799	-0.915527	-5.79834	3.05176	-4.57764	2.13623	1.2207	0.305176	-5.18799	-1.52588
spike874	5.79834	5.49316	3.96729	2.44141	4.57764	5.49316	5.79834	4.27246	-12.8174	-18.3105	-17.0898	-3.96729	3.35693	4.88281	12.207	3.66211	4.88281	7.01904	8.54492	7.32422	7.62939	7.62939	2.74658	4.27246	4.88281	4.57764	-0.915527	-1.83105	-1.2207	-3.05176	-6.40869	-13.7329
spike875	1.83105	6.71387	3.35693	3.35693	2.44141	-1.83105	-0.915527	0.305176	-12.207	-17.7002	-6.10352	4.88281	7.62939	7.62939	11.5967	10.376	13.4277	6.71387	6.71387	4.88281	0.915527	-1.83105	-3.35693	0	0.915527	-3.05176	-1.2207	-3.96729	-5.79834	-9.15527	-7.32422	3.05176
spike876	2.74658	7.01904	0.610352	0	0.305176	4.57764	2.74658	-9.15527	-18.3105	-8.23975	-8.8501	0	4.88281	7.01904	13.7329	10.0708	7.01904	7.32422	3.05176	13.1226	15.2588	3.66211	-5.49316	0.915527	0.610352	-2.74658	-3.35693	1.52588	0.915527	-2.74658	-1.2207	-4.57764
spike877	2.44141	5.79834	6.10352	1.83105	-2.44141	5.18799	-0.610352	-0.915527	-14.3433	-9.76562	-1.2207	-1.52588	0.915527	3.05176	7.62939	9.15527	7.62939	14.9536	7.32422	3.35693	3.35693	1.52588	0.610352	-0.305176	-0.915527	-4.88281	-3.05176	0	1.52588	-9.76562	-5.18799	-3.35693
spike878	3.96729	-7.01904	-0.915527	5.49316	-1.52588	6.71387	9.46045	1.2207	-20.4468	-20.752	-5.79834	-2.74658	15.8691	6.10352	13.1226	15.8691	5.49316	0	14.0381	5.18799	4.27246	1.2207	1.2207	-3.05176	-1.52588	-1.52588	-9.15527	-7.62939	-7.62939	-9.76562	-7.01904	-4.88281
spike879	-1.2207	-0.610352	-6.71387	2.44141	2.13623	8.8501	7.62939	7.01904	-24.4141	-21.9727	-14.6484	-3.35693	7.01904	8.54492	12.5122	10.376	14.9536	11.9019	4.57764	5.49316	11.2915	-0.610352	-0.915527	-2.13623	4.27246	-3.66211	0.610352	-0.915527	-7.62939	-5.79834	-4.88281	-8.23975
spike880	6.40869	3.66211	0.610352	-2.13623	5.18799	-2.13623	0.305176	4.27246	-18.0054	-17.7002	-11.5967	-3.96729	9.76562	10.6812	9.15527	14.0381	8.8501	5.49316	7.01904	3.05176	5.18799	6.40869	0.915527	-1.83105	1.83105	0	-5.18799	1.2207	-6.40869	-1.83105	-3.35693	-1.52588
spike881	-2.13623	5.79834	1.83105	-2.74658	-4.27246	-1.2207	1.2207	-3.96729	-21.3623	-26.2451	-4.88281	7.32422	6.40869	13.4277	15.2588	14.3433	15.2588	7.62939	9.46045	6.10352	6.40869	3.35693	0.915527	2.13623	-0.915527	2.13623	-2.13623	-3.35693	-8.8501	-1.2207	-4.57764	-4.57764
spike882	-2.74658	1.83105	4.57764	3.66211	1.52588	2.44141	3.05176	-5.18799	-18.9209	-18.9209	-10.0708	3.96729	10.0708	6.10352	7.32422	11.2915	6.40869	6.10352	6.71387	3.96729	6.10352	1.83105	5.49316	3.05176	1.52588	0	-6.71387	-3.66211	3.35693	2.44141	-6.10352	3.66211
spike883	2.13623	-1.2207	2.44141	-2.13623	-1.83105	1.83105	7.32422	-7.62939	-15.8691	-15.8691	-7.62939	5.18799	9.76562	11.9019	6.40869	14.0381	5.49316	10.0708	8.8501	10.9863	11.5967	-0.915527	0.610352	-2.74658	3.96729	-4.27246	-3.66211	-2.44141	-6.40869	-6.10352	-6.10352	-10.0708
spike884	1.52588	-0.915527	-0.305176	-0.610352	3.66211	0.610352	0.610352	4.88281	-12.5122	-23.4985	-20.1416	-3.05176	3.96729	10.376	11.5967	9.76562	13.1226	7.32422	6.40869	8.8501	1.52588	1.52588	-1.52588	4.57764	6.40869	-1.52588	1.83105	-1.83105	-4.88281	-4.27246	-5.49316	-9.15527
spike885	-1.83105	-3.05176	1.2207	0.915527	1.52588	4.57764	-3.35693	-4.27246	-11.9019	-6.71387	-14.3433	-3.96729	3.96729	3.66211	2.74658	3.96729	9.76562	12.5122	4.88281	3.05176	1.52588	0.305176	-3.66211	-1.52588	-6.10352	-3.66211	-0.915527	0.915527	4.27246	-1.2207	-4.27246	-1.83105
spike886	-0.305176	-2.13623	0.610352	6.10352	-2.13623	-2.74658	-5.49316	-10.9863	-11.9019	-6.10352	-3.66211	5.18799	6.40869	8.8501	9.76562	15.2588	8.8501	10.376	9.46045	4.57764	5.49316	-0.915527	3.96729	4.88281	-0.915527	-3.66211	-3.96729	-1.83105	0.610352	-6.10352	-1.2207	-1.52588
spike887	-0.610352	-1.2207	0.305176	4.27246	-1.2207	2.74658	-0.305176	-3.96729	-22.2778	-24.1089	-14.6484	-10.0708	0.610352	9.15527	18.6157	24.7192	16.7847	18.0054	20.752	17.0898	9.46045	2.13623	5.49316	1.2207	-2.74658	-4.27246	-3.35693	-12.207	-3.96729	-6.40869	-3.66211	-7.62939
spike888	17.0898	9.46045	2.13623	5.49316	1.2207	-2.74658	-4.27246	-3.35693	-12.207	-3.96729	-6.40869	-3.66211	-7.62939	-10.376	-11.5967	-7.93457	-18.6157	-7.93457	-7.62939	-5.18799	-6.10352	-5.79834	-4.27246	-4.27246	0.610352	2.74658	8.54492	5.79834	2.74658	2.44141	0	4.88281
spike889	3.66211	3.35693	5.79834	-2.44141	1.52588	1.2207	-0.610352	-4.88281	-12.5122	-6.71387	-7.01904	-0.305176	-1.2207	2.74658	2.74658	-2.44141	0.610352	3.96729	5.79834	6.10352	3.05176	3.35693	-0.610352	-1.52588	-7.01904	1.2207	-0.305176	4.57764	-2.74658	-7.01904	-2.44141	-1.83105
spike890	-0.915527	0.305176	-6.10352	0.610352	-4.27246	2.13623	6.10352	1.2207	-14.3433	-21.0571	-11.5967	3.66211	5.49316	12.8174	14.0381	9.46045	8.8501	9.76562	7.01904	8.23975	5.18799	8.54492	5.18799	-2.74658	-1.2207	-3.66211	-4.88281	-0.610352	-1.52588	-3.05176	-11.9019	-5.79834
spike891	1.2207	-0.305176	0.915527	6.71387	1.2207	3.66211	2.74658	-4.88281	-13.7329	-15.2588	-2.44141	8.23975	7.32422	12.5122	17.395	18.3105	15.8691	8.54492	9.46045	6.40869	7.62939	11.9019	4.88281	4.57764	0	2.13623	-9.15527	-4.27246	-8.8501	-8.54492	-11.5967	-11.9019
spike892	10.376	2.13623	1.52588	5.79834	1.2207	-0.305176	10.0708	-10.6812	-15.2588	-14.9536	-2.74658	9.46045	16.4795	14.3433	17.0898	19.8364	10.6812	11.2915	-0.305176	-3.66211	-5.49316	-2.13623	2.74658	2.44141	2.44141	3.96729	3.35693	-8.23975	-2.74658	-2.13623	-5.49316	-7.62939
spike893	3.96729	4.27246	3.96729	4.27246	-5.18799	5.79834	0.305176	-3.35693	-14.6484	-22.2778	-13.7329	-6.10352	5.49316	10.376	13.4277	11.5967	18.3105	15.2588	14.0381	8.8501	5.79834	9.15527	4.57764	-1.2207	-1.52588	-1.83105	-3.05176	-7.01904	-8.23975	-7.62939	-4.88281	-7.93457
spike894	-3.35693	-1.52588	-1.83105	0	-3.35693	0	5.18799	-8.23975	-21.0571	-13.7329	-7.62939	7.01904	15.564	10.9863	9.76562	5.49316	12.8174	10.0708	6.40869	7.62939	7.62939	4.57764	4.88281	-1.83105	1.2207	-2.13623	2.13623	-6.40869	-7.93457	-9.76562	-5.79834	-6.10352
spike895	1.83105	6.40869	4.57764	0.915527	-0.305176	7.01904	-1.52588	-9.76562	-16.1743	-13.7329	-4.88281	0.610352	4.27246	7.32422	10.376	12.207	8.54492	9.15527	10.376	7.93457	7.93457	10.6812	4.88281	2.74658	2.13623	2.74658	-0.610352	2.13623	3.05176	3.05176	-1.52588	-6.40869
spike896	-0.610352	-1.52588	2.74658	3.66211	3.66211	4.57764	4.57764	3.66211	-16.1743	-18.0054	-7.93457	-7.32422	0	2.44141	5.18799	8.8501	4.27246	9.46045	12.8174	11.9019	10.0708	13.7329	11.9019	6.10352	7.93457	-3.35693	-2.44141	-6.71387	-4.57764	0.610352	-8.54492	-6.71387
spike897	7.01904	7.62939	3.05176	0.915527	-0.610352	0	-1.2207	-3.35693	-13.4277	-14.0381	-10.6812	-10.0708	-13.4277	-5.49316	-3.66211	5.79834	4.27246	3.66211	2.44141	2.13623	8.8501	2.74658	1.83105	0.305176	6.71387	-3.96729	-0.915527	4.57764	4.57764	-3.96729	3.05176	-3.35693
spike898	-11.9019	-7.32422	4.88281	-1.52588	0.610352	-1.52588	0.610352	0.305176	-13.1226	-9.15527	-1.52588	-3.35693	9.76562	18.0054	11.5967	9.46045	15.2588	17.395	15.8691	0.610352	-2.74658	7.93457	3.96729	0.305176	-2.13623	-1.2207	-3.66211	-7.01904	-7.62939	-0.610352	-7.93457	-7.32422
spike899	2.44141	2.13623	7.32422	5.18799	2.13623	-4.88281	-3.96729	-9.46045	-19.5312	-9.76562	-0.610352	4.27246	7.93457	7.93457	3.35693	7.01904	9.15527	2.44141	4.57764	6.10352	4.88281	7.01904	6.71387	-0.610352	-6.10352	0.610352	0.915527	-5.18799	-3.05176	-8.54492	-7.32422	-6.10352
spike900	3.96729	2.74658	3.05176	2.13623	6.40869	1.83105	-0.915527	-5.49316	-14.6484	-9.46045	-6.10352	-3.96729	2.13623	6.71387	3.96729	15.564	7.93457	3.35693	3.96729	3.35693	3.35693	-3.05176	0.305176	-0.305176	1.2207	3.66211	7.01904	2.44141	-0.305176	1.83105	-0.305176	-3.35693
spike901	-3.05176	-1.52588	1.83105	1.83105	-3.66211	-2.13623	-3.66211	-4.27246	-16.1743	-14.3433	-7.01904	3.35693	9.15527	5.49316	1.52588	-2.44141	-8.54492	-7.93457	-2.44141	4.57764	8.54492	8.23975	1.2207	6.71387	10.376	9.76562	10.0708	7.93457	-2.13623	7.62939	-1.83105	-9.46045
spike902	5.18799	4.27246	6.40869	2.74658	-2.13623	-2.74658	1.52588	-4.27246	-22.8882	-15.2588	-5.49316	-3.96729	7.01904	11.5967	15.2588	11.5967	12.8174	10.9863	12.207	7.62939	2.74658	5.18799	4.88281	0.610352	-2.13623	-2.13623	-8.23975	-6.10352	-8.23975	-3.05176	1.83105	-7.62939
spike903	-1.52588	-0.915527	-1.2207	-7.93457	-8.8501	-2.44141	-8.23975	-8.23975	-13.7329	-14.3433	-23.1934	-9.15527	8.8501	16.1743	9.76562	11.2915	14.3433	22.8882	20.1416	24.7192	21.9727	15.8691	12.5122	11.9019	7.93457	4.88281	1.83105	-2.74658	-12.8174	-12.207	-17.395	-13.4277
spike904	21.9727	15.8691	12.5122	11.9019	7.93457	4.88281	1.83105	-2.74658	-12.8174	-12.207	-17.395	-13.4277	-14.9536	-14.6484	-16.4795	-12.207	-18.3105	-12.207	-17.7002	-14.3433	-4.88281	-10.376	-4.57764	-6.40869	-2.44141	-4.57764	1.2207	0.915527	-2.13623	2.74658	6.71387	3.96729
spike905	3.35693	3.96729	2.74658	3.35693	-5.18799	5.18799	-0.610352	-11.5967	-15.2588	-6.71387	0.610352	3.35693	7.93457	10.6812	12.207	8.8501	5.49316	7.62939	4.57764	-1.2207	-1.52588	3.35693	-2.13623	1.2207	-6.40869	-1.52588	-1.83105	-7.01904	-2.44141	-7.62939	-10.9863	-5.49316
spike906	-1.52588	5.18799	1.2207	-0.305176	-3.35693	-8.54492	-8.23975	-10.376	-15.564	-10.0708	-3.35693	-7.32422	-3.96729	-4.88281	-5.49316	-3.66211	-7.01904	-5.18799	-0.915527	1.52588	-2.74658	-1.52588	-4.88281	-0.610352	-5.18799	-3.05176	3.96729	5.18799	-1.2207	7.01904	5.79834	5.79834
spike907	2.13623	3.05176	2.13623	-1.2207	-0.610352	2.44141	14.6484	-8.8501	-18.3105	-22.583	-7.93457	4.88281	12.5122	13.7329	11.9019	12.207	12.5122	5.18799	0.305176	6.71387	4.57764	7.01904	3.05176	-3.66211	-4.57764	-8.54492	-3.35693	-5.79834	-5.49316	-10.376	-8.8501	-12.207
spike908	-3.66211	-1.52588	3.35693	-0.305176	1.52588	2.74658	3.96729	-4.27246	-18.6157	-16.4795	-5.49316	1.83105	4.27246	11.5967	12.8174	3.96729	7.32422	11.9019	12.8174	5.18799	-0.610352	-1.83105	-6.40869	-1.52588	-2.74658	-0.305176	-0.305176	-7.32422	1.2207	-3.66211	-6.40869	-4.88281
spike909	1.2207	3.05176	2.13623	-6.71387	-0.915527	7.01904	-0.305176	-10.9863	-20.1416	-16.7847	-6.10352	7.32422	6.71387	18.0054	10.376	19.5312	14.6484	9.46045	11.2915	8.54492	4.27246	0.305176	0.610352	0.915527	-8.54492	-13.7329	-6.40869	-14.3433	-12.8174	-12.207	-6.40869	-7.62939
spike910	1.83105	1.52588	0.915527	3.96729	-0.305176	1.52588	-4.57764	-5.49316	-21.3623	-14.9536	-8.54492	-1.83105	3.05176	12.8174	10.6812	10.9863	4.88281	13.1226	9.46045	7.93457	9.15527	6.40869	-0.915527	-2.44141	-0.305176	-0.915527	-1.2207	0.610352	-1.52588	-0.915527	-3.05176	-3.66211
spike911	0	4.88281	5.79834	7.32422	7.01904	11.9019	5.79834	-5.79834	-14.0381	-16.1743	-10.6812	-1.83105	4.57764	9.46045	7.32422	10.0708	12.5122	10.376	9.15527	9.15527	4.88281	10.376	12.5122	0.610352	2.13623	-1.2207	-9.76562	-9.76562	-7.93457	-14.0381	-3.35693	-9.76562
spike912	10.376	12.5122	0.610352	2.13623	-1.2207	-9.76562	-9.76562	-7.93457	-14.0381	-3.35693	-9.76562	-9.46045	-2.74658	-3.35693	6.10352	-3.66211	1.83105	-5.18799	-7.01904	-2.44141	-2.13623	-1.2207	-4.27246	0	-0.610352	3.35693	2.74658	1.83105	-0.915527	-2.44141	8.23975	4.88281
spike913	8.8501	-1.52588	6.40869	2.74658	3.05176	6.10352	9.46045	-9.76562	-19.8364	-16.4795	-10.376	2.74658	-0.610352	9.46045	4.57764	7.32422	11.5967	14.6484	7.62939	8.23975	6.10352	2.74658	1.2207	-3.05176	0.305176	-9.15527	-7.32422	-1.52588	-4.57764	-5.79834	-6.71387	1.2207
spike914	0.610352	6.71387	-1.83105	1.83105	5.49316	-1.2207	1.2207	8.54492	-13.1226	-23.1934	-23.1934	-6.71387	3.05176	7.32422	5.18799	11.9019	10.376	12.207	10.6812	7.62939	1.83105	2.44141	7.62939	0.915527	1.2207	4.88281	-2.13623	2.13623	-3.35693	-3.66211	-11.2915	-9.15527
spike915	1.83105	4.88281	2.44141	2.13623	2.44141	2.74658	-1.52588	-7.62939	-14.6484	-10.0708	-4.88281	4.88281	6.40869	9.15527	4.27246	10.9863	5.79834	6.10352	3.05176	3.35693	6.40869	7.32422	1.2207	3.35693	0.610352	-0.305176	-4.88281	-5.18799	-3.96729	-2.13623	-2.74658	-7.32422
spike916	-4.27246	-6.40869	-0.610352	0.610352	1.83105	0	-5.49316	-10.6812	-21.6675	-13.7329	-12.5122	-5.18799	1.83105	10.0708	10.376	9.76562	11.5967	11.5967	14.0381	11.9019	7.62939	1.2207	4.88281	1.83105	8.23975	-3.66211	-0.305176	-2.13623	1.2207	-0.305176	1.52588	-8.8501
spike917	-8.8501	-2.13623	-9.46045	-5.49316	-4.57764	-3.05176	-6.71387	0.305176	-15.8691	-14.3433	-21.6675	-14.9536	-9.46045	0.915527	7.93457	8.54492	15.2588	14.6484	13.7329	7.32422	13.1226	8.23975	9.46045	4.27246	2.44141	3.05176	-4.57764	0.610352	0.305176	-0.915527	-0.915527	-0.305176
spike918	0.610352	3.05176	0.915527	-2.13623	1.83105	3.66211	0	-2.13623	-18.6157	-23.8037	-16.4795	-4.27246	3.35693	11.9019	15.2588	13.1226	14.0381	16.7847	18.3105	13.7329	9.76562	11.2915	4.27246	7.62939	8.23975	1.52588	1.52588	6.40869	-0.305176	-1.83105	-9.76562	-6.40869
spike919	8.23975	1.52588	1.52588	6.40869	-0.305176	-1.83105	-9.76562	-6.40869	-12.8174	-19.5312	-12.207	-19.8364	-7.32422	-12.207	-7.93457	-12.207	-5.49316	-7.62939	-8.54492	-4.27246	-2.13623	1.2207	1.52588	1.52588	3.05176	0.915527	3.05176	3.66211	2.74658	2.13623	-0.305176	0.305176
spike920	0.305176	1.52588	-0.610352	1.52588	0	0.610352	3.35693	-9.46045	-22.8882	-13.1226	-2.13623	-4.57764	11.5967	14.0381	11.5967	10.376	12.5122	11.5967	7.93457	1.83105	7.01904	6.71387	3.66211	-4.57764	-1.83105	-7.32422	-1.2207	-3.96729	-3.66211	-8.23975	-10.376	-5.79834
spike921	1.83105	-1.2207	5.79834	0.610352	-0.305176	-4.88281	-1.83105	-1.2207	-14.0381	-3.35693	-2.13623	1.52588	1.2207	8.54492	6.71387	-1.2207	3.35693	2.74658	-3.35693	0	-3.96729	-6.10352	-5.79834	-2.44141	-3.35693	-1.83105	3.35693	2.13623	-1.52588	2.13623	3.66211	0.610352
spike922	3.05176	-4.88281	0.305176	-1.52588	-2.13623	0.915527	2.13623	-4.57764	-19.5312	-17.0898	-13.7329	-0.305176	8.23975	10.376	8.8501	12.5122	11.5967	15.8691	11.5967	9.76562	6.71387	5.79834	3.05176	2.44141	-0.610352	-4.27246	-1.52588	8.54492	2.74658	-10.6812	-7.01904	-8.54492
spike923	-0.915527	1.52588	5.18799	6.10352	15.2588	10.376	-3.05176	-10.376	-14.3433	-2.44141	2.13623	3.96729	6.10352	7.93457	12.5122	14.3433	8.8501	11.2915	8.54492	8.23975	-0.305176	3.05176	-1.2207	-6.10352	-6.71387	-3.96729	-8.54492	-3.35693	-10.376	-14.6484	-14.9536	-9.15527
spike924	-0.305176	0.610352	0.305176	-1.83105	1.83105	2.13623	-4.88281	-3.35693	-19.2261	-16.4795	-0.915527	1.2207	11.2915	6.71387	5.49316	8.8501	16.1743	13.1226	5.49316	5.18799	3.66211	2.44141	3.66211	-2.74658	-1.52588	0	-7.01904	-2.13623	-12.8174	-1.83105	-3.66211	-8.54492
spike925	-2.74658	4.27246	-0.305176	-2.13623	-3.35693	-1.83105	-10.6812	-11.5967	-12.8174	-5.18799	3.35693	11.2915	5.79834	15.8691	10.9863	13.7329	14.9536	8.8501	10.0708	8.23975	3.66211	2.13623	3.05176	1.52588	-2.74658	2.13623	-1.52588	-1.83105	-6.40869	-10.6812	-11.2915	-9.76562
spike926	0.915527	1.52588	2.74658	1.2207	-1.2207	-4.27246	-3.05176	-3.05176	-12.207	-20.1416	-19.5312	-14.6484	1.52588	6.10352	13.7329	8.8501	4.57764	6.40869	15.2588	8.23975	13.1226	10.0708	0.610352	5.49316	2.44141	3.35693	3.35693	2.13623	4.57764	-0.305176	-3.66211	-12.5122
spike927	10.0708	4.57764	11.5967	-0.610352	0	-5.18799	4.88281	-1.83105	-13.4277	-8.8501	0.915527	5.49316	8.8501	6.10352	3.66211	6.71387	10.0708	6.40869	3.35693	-0.305176	5.49316	1.52588	-1.83105	-0.305176	-5.18799	-4.57764	-3.05176	-11.2915	-11.9019	-6.71387	-3.96729	-7.93457
spike928	6.10352	-5.49316	2.13623	-1.83105	-2.74658	7.62939	1.52588	-9.15527	-18.3105	-13.7329	2.13623	4.27246	14.9536	16.1743	18.3105	16.1743	14.9536	0.915527	4.27246	3.66211	0.305176	1.83105	-1.83105	1.52588	-0.610352	3.66211	-6.71387	-0.305176	-3.05176	-4.27246	-5.79834	-8.23975
spike929	0	1.2207	2.13623	-4.57764	3.96729	3.96729	-5.18799	-7.62939	-13.4277	-13.4277	-2.44141	-2.44141	2.44141	5.49316	0.305176	8.23975	11.9019	6.71387	4.57764	12.207	7.62939	2.74658	-3.96729	0.610352	-5.79834	0	0.305176	0.610352	-3.35693	-10.9863	-7.01904	-6.10352
spike930	-1.2207	-1.2207	1.2207	-2.44141	0.915527	-2.74658	0.915527	-7.32422	-18.0054	-12.5122	-8.23975	4.27246	7.93457	13.4277	13.4277	12.8174	7.62939	6.10352	2.44141	0.610352	4.88281	2.13623	3.35693	-1.83105	-1.83105	-9.15527	-0.610352	-6.40869	-2.44141	-6.10352	-1.83105	-14.0381
spike931	-4.88281	0.305176	0.305176	0.915527	-1.2207	0	0	-10.9863	-12.8174	-12.5122	-4.27246	3.66211	3.66211	7.32422	8.54492	8.54492	8.23975	10.0708	7.62939	4.88281	0.305176	-1.2207	3.35693	0	4.57764	-3.66211	3.66211	0	-3.35693	-6.40869	-6.40869	-3.35693
spike932	-0.305176	1.52588	0.915527	-0.305176	0.915527	3.35693	-0.610352	-5.18799	-12.5122	-7.01904	-6.10352	-1.83105	-5.18799	4.27246	2.44141	-1.83105	5.79834	8.54492	1.2207	7.62939	0.915527	2.44141	-3.35693	-0.305176	-1.52588	-5.79834	5.79834	7.01904	5.49316	-3.35693	-0.915527	5.18799
spike933	-2.74658	-0.610352	0.915527	2.44141	-1.2207	8.8501	2.13623	1.83105	-15.564	-27.1606	-20.1416	-2.44141	-0.915527	0.915527	5.18799	6.10352	4.57764	6.10352	5.49316	10.0708	8.8501	2.44141	3.96729	6.10352	6.10352	6.40869	4.88281	6.10352	-1.52588	-2.44141	-6.71387	-6.40869
spike934	-0.915527	0.610352	5.79834	6.71387	0.915527	3.35693	-4.27246	1.52588	-13.1226	-2.74658	-1.83105	2.74658	4.88281	3.66211	4.57764	4.57764	5.18799	3.05176	1.52588	2.74658	0	-0.915527	0.915527	-2.44141	-1.83105	-3.05176	-2.44141	-0.305176	-5.49316	0	2.13623	-0.915527
spike935	2.44141	1.2207	1.83105	2.44141	-1.83105	-6.71387	1.52588	-4.27246	-14.9536	-2.74658	-0.610352	2.44141	-1.83105	3.35693	1.2207	3.96729	-1.83105	3.35693	1.83105	-1.2207	0.915527	-5.49316	0.915527	5.49316	0.305176	2.13623	2.44141	10.0708	6.40869	2.74658	1.2207	-0.915527
spike936	3.66211	3.66211	1.2207	1.2207	8.54492	-3.66211	6.40869	-5.18799	-12.8174	-2.74658	-8.23975	-0.305176	3.66211	5.49316	0.610352	0.305176	-5.49316	-4.57764	-2.74658	-5.49316	7.32422	-2.13623	-3.05176	-2.44141	-1.2207	3.66211	-2.13623	5.18799	-2.13623	0.305176	1.52588	-0.915527
spike937	-1.83105	3.66211	-0.610352	0.915527	2.44141	-1.83105	0	-2.44141	-16.7847	-5.79834	2.44141	2.44141	8.54492	1.83105	4.57764	-3.35693	2.74658	0.305176	3.96729	-1.2207	-2.44141	0	-2.74658	-3.35693	-2.44141	0.305176	4.27246	-3.96729	-2.13623	7.32422	2.44141	-4.27246
spike938	-2.74658	-4.88281	-4.88281	-2.13623	3.35693	0.915527	0.305176	0	-13.7329	-4.88281	-7.32422	-2.44141	6.10352	3.96729	5.79834	11.2915	5.49316	9.46045	1.52588	5.49316	1.83105	-4.88281	-0.610352	4.57764	3.05176	-2.74658	3.05176	3.96729	0.610352	-4.27246	1.2207	-4.27246
spike939	0.305176	-2.13623	2.13623	-7.32422	-4.88281	-2.44141	3.96729	1.52588	-13.4277	-7.62939	5.79834	7.01904	8.23975	11.9019	6.40869	4.27246	6.40869	2.44141	7.93457	-2.13623	-5.49316	0	-10.6812	-5.49316	-5.79834	0	-1.83105	-1.2207	-5.18799	1.83105	-0.305176	-7.93457
spike940	-0.915527	-0.610352	0.305176	3.05176	3.96729	1.52588	9.76562	0	-12.5122	-14.6484	-14.9536	2.13623	2.44141	10.9863	13.7329	4.57764	8.23975	8.8501	10.6812	10.376	13.7329	7.32422	6.40869	0.305176	3.05176	-8.23975	-9.46045	-10.0708	-10.9863	-9.15527	-4.27246	0.610352
spike941	4.88281	0.305176	-2.13623	3.05176	2.74658	2.13623	9.15527	-7.93457	-22.8882	-24.7192	-13.4277	1.83105	10.6812	11.9019	12.207	9.15527	6.40869	10.6812	-1.52588	-0.305176	1.83105	6.71387	-0.915527	-6.10352	-4.27246	-7.93457	-5.49316	2.44141	-0.915527	-8.23975	-1.52588	-3.05176
spike942	4.57764	1.2207	2.44141	3.96729	-1.52588	0.305176	-3.05176	1.2207	-14.3433	-5.79834	-15.564	-14.9536	1.83105	4.27246	3.66211	4.27246	3.05176	7.32422	6.40869	12.8174	5.49316	6.40869	5.49316	0.610352	-0.610352	2.13623	0.610352	-3.66211	-3.66211	-9.15527	-8.23975	-3.66211
spike943	5.49316	0.610352	1.52588	-0.610352	-0.305176	-2.13623	-6.10352	-8.23975	-15.564	-21.3623	-18.9209	-1.83105	6.71387	15.8691	21.0571	20.4468	19.8364	12.5122	9.76562	6.10352	6.40869	9.46045	0.305176	7.93457	-1.52588	-3.66211	-3.96729	-8.54492	-8.23975	-7.93457	-7.01904	-8.23975
spike944	5.18799	-0.610352	2.13623	-0.305176	1.2207	-0.305176	0.305176	-8.8501	-15.8691	-15.8691	-5.79834	-1.83105	7.32422	8.54492	10.0708	12.207	14.0381	8.8501	9.76562	9.76562	10.9863	4.27246	-0.915527	1.52588	2.74658	-1.2207	-1.52588	-11.5967	-5.49316	-6.40869	-9.76562	-3.96729
spike945	-0.610352	0.610352	6.10352	3.35693	-6.40869	3.35693	7.32422	-0.915527	-19.5312	-17.395	-6.10352	-3.05176	3.96729	15.2588	16.4795	12.8174	11.2915	7.01904	8.8501	11.9019	2.44141	5.49316	0	-4.27246	-5.18799	-1.2207	-1.52588	-4.88281	-3.96729	-9.76562	-9.76562	-9.76562
spike946	-5.79834	-2.44141	-2.74658	2.13623	5.79834	4.88281	-2.13623	-10.6812	-14.6484	-8.23975	-3.05176	0.915527	-0.610352	5.49316	5.79834	9.46045	8.23975	4.27246	9.15527	-0.610352	3.96729	5.49316	3.66211	0	-1.52588	-5.79834	-0.610352	-1.83105	2.74658	-1.52588	1.83105	-2.13623
spike947	0.305176	2.13623	0	2.44141	1.2207	3.05176	0.610352	-0.305176	-14.0381	-25.0244	-10.376	0.610352	0.915527	7.01904	9.15527	5.49316	10.0708	14.3433	9.46045	16.7847	3.96729	7.01904	0.610352	0	-2.13623	-0.305176	-1.83105	-6.71387	-2.74658	-3.35693	-9.46045	-4.57764
spike948	1.2207	4.27246	-2.13623	-1.2207	2.44141	-2.13623	-1.2207	-2.44141	-13.7329	-8.23975	-7.32422	1.2207	0.610352	7.01904	7.93457	6.40869	2.13623	2.44141	5.18799	-0.915527	-2.13623	1.2207	1.52588	0	3.35693	5.18799	2.44141	-0.610352	-3.66211	-6.71387	-3.05176	-5.18799
spike949	0.610352	1.52588	1.2207	1.83105	0.610352	-0.305176	-5.79834	-8.23975	-17.7002	-15.564	-8.54492	-1.52588	4.88281	5.18799	1.52588	10.6812	3.05176	7.62939	5.18799	8.8501	10.6812	2.74658	-6.71387	-1.2207	-4.57764	4.88281	-3.05176	-1.83105	-10.0708	-5.18799	-0.610352	1.52588
spike950	0.305176	0.610352	-6.10352	-2.74658	1.2207	-1.2207	6.71387	-10.6812	-27.1606	-21.6675	-5.18799	0.305176	15.8691	21.9727	19.5312	18.0054	18.3105	18.6157	10.0708	11.2915	15.564	8.54492	10.376	2.13623	1.83105	-5.18799	-1.2207	0.610352	-0.610352	-9.46045	-9.76562	-11.2915
spike951	-5.18799	-1.2207	0.610352	-0.610352	-9.46045	-9.76562	-11.2915	-5.49316	-11.9019	-17.0898	-15.8691	-13.7329	-12.5122	-5.49316	-6.71387	-3.35693	-4.57764	-0.305176	6.40869	5.49316	-0.610352	0.915527	-1.52588	-3.05176	-0.915527	3.96729	-0.305176	-1.2207	1.52588	4.57764	5.49316	3.96729
spike952	-1.2207	-0.305176	-0.915527	4.88281	0.305176	6.71387	12.5122	-2.74658	-14.9536	-12.8174	-1.2207	7.01904	12.5122	13.7329	16.1743	10.376	13.4277	9.76562	4.57764	3.05176	7.93457	5.18799	1.83105	-5.49316	-3.05176	-1.2207	-10.376	-6.71387	-11.5967	-9.15527	-11.5967	-4.57764
spike953	1.83105	-4.27246	1.52588	-1.52588	-7.01904	0.915527	-4.57764	2.44141	-18.6157	-25.9399	-10.9863	-4.27246	0	8.8501	4.88281	13.4277	13.4277	8.54492	7.62939	13.4277	7.62939	12.207	3.05176	6.40869	3.35693	8.54492	-0.915527	2.44141	-5.49316	-7.93457	-6.71387	-8.23975
spike954	8.54492	-0.915527	2.44141	-5.49316	-7.93457	-6.71387	-8.23975	-10.6812	-14.0381	-13.4277	-3.66211	-5.79834	-0.915527	0.915527	1.52588	-4.57764	-1.83105	3.35693	6.71387	-0.305176	1.52588	-3.66211	-0.915527	-0.610352	0.915527	3.05176	2.74658	5.79834	3.96729	0.610352	6.40869	4.88281
spike955	2.74658	-0.610352	-3.35693	0.915527	-1.83105	-8.8501	-3.35693	-8.23975	-13.7329	-18.0054	-7.62939	-3.66211	3.35693	11.9019	17.395	15.2588	15.564	10.9863	9.76562	7.62939	4.27246	5.18799	3.66211	1.52588	-1.52588	-0.610352	-3.96729	-1.83105	-4.57764	-9.15527	-10.376	-16.4795
spike956	-16.4795	-8.8501	-7.01904	2.13623	0	-5.79834	2.74658	-3.05176	-25.9399	-18.9209	-4.57764	-10.9863	1.2207	10.0708	11.2915	7.93457	12.8174	3.05176	9.76562	13.1226	11.9019	3.96729	2.74658	-1.83105	-6.71387	0.305176	-1.2207	8.23975	4.27246	10.9863	5.49316	-9.46045
spike957	-6.71387	0.305176	-1.2207	8.23975	4.27246	10.9863	5.49316	-9.46045	-25.0244	-10.9863	-5.18799	0.610352	6.10352	5.18799	11.9019	5.18799	5.79834	5.79834	6.10352	0.610352	3.35693	2.74658	-0.305176	0.915527	-3.05176	-10.376	-2.74658	-3.96729	-8.8501	-6.71387	-5.49316	-4.57764
spike958	-2.44141	2.13623	2.44141	-1.2207	-7.32422	1.52588	7.01904	0.610352	-15.8691	-8.54492	-5.49316	-4.57764	-2.74658	4.88281	3.66211	13.1226	6.40869	4.27246	8.8501	3.96729	6.10352	0.915527	-0.305176	4.27246	-3.35693	-3.05176	2.44141	1.52588	-2.13623	2.74658	1.2207	-4.88281
spike959	2.13623	0.915527	2.74658	2.74658	0.610352	-3.05176	-6.10352	-6.40869	-12.5122	-19.8364	-9.46045	-7.62939	-3.96729	-2.13623	9.15527	6.71387	11.5967	17.0898	16.4795	10.6812	8.54492	16.1743	12.207	3.05176	0.915527	-0.610352	3.66211	-2.44141	-7.62939	-10.0708	-9.15527	-8.23975
spike960	-2.13623	0.305176	3.05176	-0.610352	-0.305176	-0.915527	3.05176	2.13623	-18.0054	-14.3433	-4.57764	-0.915527	12.207	9.46045	8.8501	9.46045	3.66211	6.40869	8.54492	7.01904	3.96729	4.57764	-3.05176	-8.23975	-1.83105	0.305176	-3.96729	-1.83105	-3.66211	-3.35693	-9.15527	-3.05176
spike961	1.2207	0	-4.27246	0.305176	2.44141	7.01904	1.52588	-8.23975	-24.1089	-13.4277	-12.207	0.305176	17.0898	14.0381	13.7329	12.5122	11.2915	9.46045	10.6812	-4.27246	3.66211	2.44141	0.610352	1.52588	7.32422	6.10352	-1.2207	0	-2.44141	-6.10352	-5.49316	-9.15527
spike962	3.35693	0	-0.305176	4.57764	0.305176	-3.05176	1.83105	-2.44141	-12.8174	-7.93457	-8.8501	-0.915527	0.915527	1.2207	1.52588	0.305176	-3.66211	3.66211	2.74658	3.35693	-3.35693	-0.610352	-5.18799	0.915527	-3.35693	3.05176	-1.2207	2.44141	-4.57764	-9.15527	-5.79834	-2.44141
spike963	5.79834	-3.66211	0.305176	0.305176	6.71387	6.10352	-0.610352	-10.6812	-21.0571	-11.2915	-3.35693	-0.610352	7.32422	4.88281	3.96729	13.7329	11.9019	10.376	5.49316	5.18799	5.18799	5.49316	-1.2207	2.13623	-1.83105	2.13623	-1.2207	-5.79834	-9.15527	-6.40869	0.305176	0
spike964	1.2207	2.13623	-7.01904	-1.83105	1.52588	-5.18799	-1.83105	-5.18799	-14.3433	-18.6157	-23.4985	-18.6157	-9.46045	-4.88281	-7.62939	-4.57764	-3.35693	-5.18799	0.305176	7.62939	6.40869	6.10352	7.62939	5.49316	1.83105	-1.52588	4.27246	-7.01904	6.10352	3.05176	9.15527	14.9536
spike965	-1.52588	-7.62939	3.35693	-0.915527	-0.915527	-2.13623	-1.2207	-5.79834	-14.3433	-22.2778	-1.2207	3.96729	11.2915	13.1226	14.6484	18.6157	19.5312	11.9019	7.93457	6.40869	7.32422	5.79834	3.35693	-1.2207	-4.57764	1.2207	-1.83105	-5.18799	-9.15527	-10.6812	-12.5122	-7.01904
spike966	3.35693	-1.2207	-4.57764	1.2207	-1.83105	-5.18799	-9.15527	-10.6812	-12.5122	-7.01904	-21.9727	-21.0571	-12.8174	-3.66211	-0.610352	1.2207	3.35693	-0.610352	3.05176	5.79834	-1.2207	-3.05176	6.10352	8.8501	7.32422	6.10352	11.5967	6.10352	3.05176	-0.610352	6.40869	5.79834
spike967	0.610352	-5.18799	-1.52588	1.83105	-3.66211	-0.915527	-3.66211	-4.57764	-19.8364	-17.7002	0.915527	2.74658	4.57764	6.71387	8.23975	14.0381	11.9019	4.27246	7.01904	9.76562	3.05176	3.66211	2.74658	2.74658	-2.44141	-5.79834	-4.88281	-6.71387	0.305176	-4.88281	-0.305176	-2.74658
spike968	1.83105	0.915527	8.23975	5.49316	5.79834	-8.54492	-9.76562	-10.0708	-11.9019	-7.32422	-1.83105	3.96729	2.74658	3.96729	7.93457	0.915527	3.96729	6.10352	7.62939	4.57764	7.32422	-1.2207	-0.610352	0	0.610352	-2.44141	-4.57764	-1.83105	-1.2207	-6.10352	-6.40869	-3.66211
spike969	4.57764	3.96729	-1.83105	1.52588	-2.44141	-0.610352	-1.2207	-7.32422	-14.6484	-7.62939	-10.9863	-1.2207	-4.57764	-5.18799	-5.18799	1.52588	2.44141	-2.13623	4.27246	-0.610352	-14.0381	-23.4985	-20.4468	-7.01904	0	4.57764	16.7847	17.395	18.9209	19.5312	18.3105	10.6812
spike970	-4.57764	-5.18799	-5.18799	1.52588	2.44141	-2.13623	4.27246	-0.610352	-14.0381	-23.4985	-20.4468	-7.01904	0	4.57764	16.7847	17.395	18.9209	19.5312	18.3105	10.6812	20.4468	10.6812	8.23975	2.44141	0	3.96729	0.915527	-3.66211	-5.49316	-7.62939	-10.0708	-10.9863
spike971	3.05176	-0.610352	5.18799	3.05176	0.610352	2.13623	3.35693	-11.5967	-22.2778	-13.7329	-1.52588	5.79834	8.8501	19.5312	14.3433	8.23975	16.7847	15.564	12.207	6.10352	0.305176	7.32422	3.66211	-8.23975	-4.88281	-7.01904	-2.74658	-15.2588	-8.8501	-10.6812	-18.6157	-10.376
spike972	6.10352	0.305176	7.32422	3.66211	-8.23975	-4.88281	-7.01904	-2.74658	-15.2588	-8.8501	-10.6812	-18.6157	-10.376	-14.3433	-5.49316	0.305176	-6.71387	-2.74658	0.610352	-2.74658	-3.05176	-3.66211	-8.8501	-10.9863	-1.2207	7.01904	10.376	7.62939	1.83105	3.35693	3.05176	4.57764
spike973	1.52588	1.2207	2.74658	0.305176	-1.2207	1.52588	4.88281	-10.376	-15.564	-6.10352	-3.96729	1.52588	4.57764	11.2915	9.76562	9.15527	9.46045	12.207	11.2915	10.376	7.01904	1.52588	2.44141	-0.915527	6.40869	-2.44141	-0.915527	-2.44141	-2.44141	-3.96729	-6.40869	-0.305176
spike974	5.49316	2.44141	-1.2207	2.13623	-4.27246	-4.57764	-5.49316	-10.0708	-14.3433	-15.8691	-18.0054	-7.93457	-6.40869	-8.23975	-15.2588	-6.40869	-13.7329	-5.49316	-7.01904	-19.5312	-19.2261	-4.27246	-7.93457	0.610352	14.0381	21.9727	27.1606	24.4141	18.6157	17.7002	12.207	5.18799
spike975	8.8501	4.88281	3.05176	4.57764	-0.305176	2.13623	3.96729	-6.40869	-18.6157	-14.6484	-5.18799	-2.44141	-2.74658	-2.44141	-4.57764	-0.610352	-3.96729	-5.79834	4.27246	1.2207	-1.2207	3.05176	2.44141	-2.44141	-1.2207	-1.83105	-4.57764	-2.13623	-0.915527	2.13623	2.44141	-2.74658
spike976	-0.915527	2.13623	2.44141	-2.74658	1.52588	-3.66211	4.27246	-5.18799	-15.2588	-15.564	-4.88281	-0.610352	8.54492	10.0708	9.15527	10.6812	5.49316	0	13.1226	9.46045	8.23975	3.96729	1.52588	-3.05176	-0.305176	2.44141	0.610352	0.610352	-5.49316	-4.27246	0	-1.83105
spike977	-0.610352	-0.305176	-3.35693	7.32422	-1.83105	-2.13623	-5.79834	-2.13623	-12.5122	-17.0898	-10.9863	-11.9019	-12.207	-10.0708	1.2207	7.32422	11.2915	18.0054	19.5312	18.9209	12.207	16.7847	15.2588	14.6484	6.71387	3.96729	1.52588	0.915527	2.13623	-0.915527	-2.13623	-2.74658
spike978	3.66211	4.27246	-5.18799	3.96729	-3.96729	1.2207	0.610352	-2.44141	-13.4277	-10.6812	-2.13623	-1.2207	-3.66211	-4.27246	0.915527	9.46045	3.05176	4.27246	6.10352	13.4277	-0.305176	1.52588	0.305176	-1.83105	0.305176	-0.610352	-3.35693	-3.66211	-0.610352	-4.27246	-0.305176	-1.2207
spike979	-0.305176	-5.49316	-1.83105	1.52588	-5.79834	-3.05176	-1.83105	-7.62939	-16.7847	-19.2261	-8.54492	3.35693	11.2915	13.1226	16.4795	15.564	17.395	14.9536	10.376	9.76562	9.46045	10.6812	10.6812	-0.610352	2.74658	-3.05176	-0.610352	-6.40869	-0.610352	-1.52588	-9.76562	-2.74658
spike980	3.66211	7.93457	2.13623	-3.66211	-0.610352	-3.35693	4.57764	4.88281	-12.8174	-19.5312	-17.7002	-7.32422	1.52588	11.5967	17.395	16.1743	15.564	17.395	14.9536	17.0898	11.2915	11.2915	4.57764	4.88281	0.610352	3.66211	-2.74658	-3.05176	-6.10352	-12.5122	-11.2915	-6.71387
spike981	-4.88281	-5.79834	0	-1.2207	4.57764	1.52588	-0.305176	-5.79834	-23.4985	-16.4795	-3.05176	1.83105	11.2915	12.5122	16.1743	14.6484	12.5122	15.2588	14.6484	12.5122	3.66211	8.23975	8.8501	-0.305176	-2.13623	-3.35693	-3.05176	-3.35693	-2.44141	-2.74658	-7.62939	-2.44141
spike982	1.52588	-1.2207	-3.96729	-3.05176	1.2207	-3.05176	2.74658	1.52588	-14.6484	-16.4795	-5.18799	5.79834	10.9863	5.79834	3.05176	6.10352	11.2915	7.62939	6.40869	3.05176	-2.44141	2.74658	1.52588	2.13623	4.27246	-3.66211	-2.13623	-1.52588	-5.79834	0.305176	-3.05176	-0.305176
spike983	4.27246	0.915527	-3.96729	-8.54492	5.18799	-1.83105	-8.8501	-9.46045	-15.564	-6.40869	-3.66211	-2.13623	-4.57764	3.35693	-3.05176	2.44141	-1.52588	4.27246	1.83105	1.83105	-0.610352	-3.35693	-6.10352	1.52588	3.05176	-0.305176	6.40869	-0.305176	-0.915527	-3.05176	-0.305176	1.83105
spike984	-1.2207	-0.610352	0.610352	1.2207	0	-4.27246	-0.610352	-0.610352	-12.8174	-15.2588	-7.01904	-0.610352	3.66211	4.88281	14.9536	14.3433	14.3433	18.0054	13.7329	13.1226	7.01904	6.40869	5.79834	10.0708	0	2.13623	-2.13623	-7.93457	-6.10352	-10.376	-9.76562	-7.01904
spike985	3.05176	4.27246	6.10352	0.305176	10.6812	0.305176	9.15527	7.32422	-13.1226	-19.5312	-11.5967	-3.05176	10.6812	12.207	13.7329	10.0708	6.40869	3.66211	0.610352	0.915527	-6.10352	-3.66211	-4.57764	-3.35693	-3.05176	-5.18799	-0.305176	-4.57764	-9.46045	-7.32422	-10.9863	-7.62939
spike986	-2.44141	0	-4.88281	5.18799	-3.35693	-0.915527	-3.96729	-6.10352	-18.3105	-14.3433	-4.88281	-3.05176	-3.05176	-1.52588	0.915527	-4.88281	-7.62939	-0.915527	2.74658	1.2207	-1.2207	-2.44141	-0.305176	1.2207	-4.57764	-1.2207	-3.96729	1.52588	-4.27246	-1.83105	-1.2207	-0.610352
spike987	-3.96729	1.52588	1.2207	1.2207	-6.10352	2.74658	-1.2207	-9.46045	-15.8691	-14.0381	-0.610352	9.46045	4.27246	13.7329	10.376	10.6812	9.46045	8.54492	10.6812	5.49316	6.10352	2.44141	1.83105	-2.44141	-3.96729	-6.10352	-4.27246	-7.62939	-5.18799	-3.35693	-2.74658	-5.18799
spike988	-6.40869	-2.13623	3.05176	-0.610352	-6.10352	-1.2207	-10.6812	-11.2915	-22.2778	-16.7847	-7.93457	0.915527	6.71387	16.1743	13.7329	18.9209	15.2588	17.395	18.9209	15.2588	14.9536	9.46045	9.76562	2.13623	7.62939	8.54492	3.05176	0.610352	-8.23975	-12.207	-12.207	-8.8501
spike989	9.46045	9.76562	2.13623	7.62939	8.54492	3.05176	0.610352	-8.23975	-12.207	-12.207	-8.8501	-13.1226	-5.79834	-6.40869	-1.83105	-3.96729	-10.0708	-9.15527	-10.376	-5.49316	-4.27246	-10.9863	-7.01904	-4.57764	-7.32422	4.27246	-0.305176	5.18799	2.13623	0.915527	-1.2207	-1.2207
spike990	3.35693	0	0.305176	2.13623	4.88281	2.44141	2.44141	-10.0708	-14.9536	-8.54492	-0.610352	4.57764	3.66211	9.15527	9.76562	2.13623	3.66211	13.4277	7.32422	5.18799	7.62939	10.6812	4.88281	0	-1.52588	-3.05176	-11.2915	-10.0708	-9.15527	-7.32422	-7.93457	-1.2207
spike991	1.2207	7.32422	1.52588	4.88281	-3.96729	-7.62939	-2.44141	-1.2207	-12.207	-5.49316	-0.305176	0	1.83105	5.18799	0	-1.83105	-0.305176	-3.96729	-3.05176	1.52588	-1.52588	-4.27246	-10.6812	-13.4277	-3.96729	5.49316	10.6812	15.8691	7.62939	12.207	4.27246	8.23975
spike992	-1.52588	0.305176	0.610352	6.71387	-1.2207	3.35693	3.66211	-3.05176	-14.9536	-14.3433	-5.79834	3.35693	4.27246	9.76562	6.40869	10.376	10.6812	6.71387	5.18799	4.88281	8.23975	0.915527	6.10352	3.96729	-0.915527	6.10352	-6.40869	-2.13623	-5.18799	-1.2207	-3.35693	-6.40869
spike993	1.52588	6.40869	1.83105	2.44141	-0.915527	-7.32422	-8.8501	-5.79834	-17.395	-19.8364	-12.207	-9.15527	-1.83105	3.05176	-0.610352	1.2207	5.79834	14.0381	14.9536	9.76562	9.76562	4.27246	-2.13623	-3.66211	-3.96729	-5.49316	0	-3.05176	-4.88281	-4.88281	-5.18799	-7.93457
spike994	-0.610352	0.915527	-5.79834	-1.2207	-9.46045	2.44141	8.8501	0.610352	-14.0381	-20.1416	-13.1226	1.2207	9.15527	12.207	16.4795	19.5312	14.0381	20.1416	5.49316	-8.23975	-10.0708	-8.54492	1.52588	4.27246	4.27246	4.88281	8.8501	13.7329	6.71387	6.40869	8.23975	-2.74658
spike995	2.74658	-5.18799	-0.305176	-2.74658	-1.83105	-1.52588	2.44141	-7.32422	-14.6484	-6.71387	-4.27246	3.66211	3.66211	5.79834	3.96729	9.76562	9.76562	-3.96729	1.52588	8.54492	8.54492	-2.44141	-0.915527	1.2207	4.27246	6.10352	1.52588	6.71387	1.52588	1.52588	0.915527	1.83105
spike996	4.57764	3.66211	3.35693	-1.83105	-5.18799	4.27246	8.23975	-0.305176	-11.9019	-12.5122	-8.23975	7.01904	6.71387	8.8501	11.5967	9.76562	5.18799	10.9863	8.23975	9.15527	6.40869	3.05176	0.610352	0.610352	-1.2207	-3.66211	-9.15527	-8.54492	-3.05176	-8.8501	-6.71387	-7.01904
spike997	-3.66211	3.66211	1.52588	0.915527	-0.610352	-0.915527	3.96729	-8.23975	-16.4795	-18.6157	-5.79834	4.57764	0	8.8501	12.5122	17.0898	14.9536	10.0708	11.2915	5.79834	5.79834	0	-7.01904	-3.35693	-0.915527	-4.27246	-2.74658	-3.66211	-2.74658	-6.40869	-4.27246	-2.74658
spike998	4.27246	-6.10352	-4.27246	-3.35693	-6.10352	3.96729	2.13623	-5.49316	-19.5312	-15.2588	-8.8501	-3.05176	0	8.54492	9.46045	10.6812	16.4795	9.76562	9.15527	0.915527	7.32422	-1.52588	2.44141	2.13623	-2.74658	-0.610352	0.305176	0	-3.35693	-5.49316	-6.40869	-1.2207
spike999	0.610352	-2.13623	2.44141	2.74658	3.05176	0	-6.10352	-3.05176	-14.0381	-8.23975	-4.27246	0.915527	0	7.62939	6.10352	13.7329	5.79834	12.207	-1.83105	-0.305176	0.305176	1.52588	1.2207	-0.305176	-8.54492	3.35693	-2.44141	-0.915527	-7.93457	-5.49316	-6.71387	-9.15527
spike1000	-8.54492	-4.88281	-2.13623	-5.18799	-7.32422	-2.44141	4.27246	-3.66211	-14.9536	-12.5122	-8.8501	2.13623	6.10352	13.1226	18.3105	14.3433	23.4985	11.5967	14.0381	8.8501	7.62939	6.40869	-0.610352	-2.44141	-3.35693	-3.05176	-4.88281	-4.57764	-2.13623	3.66211	-0.915527	-3.05176
spike1001	5.49316	-2.13623	1.2207	-3.05176	-6.40869	-0.915527	-2.44141	-7.62939	-21.9727	-12.5122	-1.2207	-0.915527	7.93457	13.1226	19.5312	14.9536	6.71387	14.6484	10.376	10.9863	5.49316	-1.52588	2.44141	-5.79834	-0.610352	-2.13623	-0.915527	2.13623	-3.96729	-3.66211	-6.10352	-10.6812
spike1002	-0.915527	2.74658	1.2207	-3.96729	-5.18799	-4.88281	-1.83105	-3.35693	-14.9536	-12.8174	1.52588	2.74658	3.96729	10.6812	9.76562	13.7329	13.1226	13.1226	5.79834	5.79834	8.54492	6.10352	6.10352	1.83105	-5.79834	-2.44141	-1.2207	-8.23975	-8.23975	-12.8174	-9.76562	-5.79834
spike1003	0	-7.01904	-1.52588	-0.305176	-1.52588	2.13623	-1.83105	-10.0708	-13.7329	-6.10352	-3.96729	6.10352	2.74658	8.54492	3.35693	4.57764	13.1226	15.8691	15.8691	11.5967	9.46045	5.49316	3.96729	0	-3.05176	-0.610352	-1.52588	-8.8501	-5.49316	-5.49316	-11.2915	-6.71387
spike1004	-3.66211	-5.18799	0	-0.305176	1.2207	4.88281	8.23975	9.46045	-11.9019	-14.3433	-10.9863	2.13623	7.32422	13.4277	18.0054	12.8174	7.93457	8.8501	2.13623	7.01904	-0.305176	1.83105	2.44141	-0.305176	-0.610352	-1.83105	-6.40869	-5.18799	-3.05176	-5.18799	-6.10352	-6.40869
spike1005	3.35693	-0.610352	2.13623	3.96729	5.49316	7.32422	7.93457	0.610352	-12.5122	-14.6484	-3.66211	-0.305176	3.05176	7.93457	5.18799	8.54492	7.32422	13.4277	7.93457	3.66211	4.57764	3.66211	6.10352	-2.74658	-1.83105	-13.7329	-10.0708	-1.2207	-0.305176	-1.2207	-0.610352	-3.66211
spike1006	13.4277	7.93457	3.66211	4.57764	3.66211	6.10352	-2.74658	-1.83105	-13.7329	-10.0708	-1.2207	-0.305176	-1.2207	-0.610352	-3.66211	-5.79834	-2.74658	-1.2207	0.305176	2.44141	-4.57764	-7.93457	-7.32422	2.44141	2.13623	2.44141	0.305176	-7.62939	-5.18799	1.2207	3.35693	-4.88281
spike1007	5.79834	-5.79834	2.74658	3.05176	2.13623	1.2207	-8.8501	-10.6812	-17.395	-6.40869	-1.52588	8.23975	10.9863	14.9536	21.3623	15.8691	17.395	10.376	9.46045	10.9863	12.207	1.2207	-1.52588	3.66211	-7.32422	-2.44141	1.52588	-7.01904	-10.9863	-8.8501	-6.10352	-3.05176
spike1008	-1.2207	-4.27246	-1.52588	-3.35693	0.915527	0	0.610352	-4.88281	-13.4277	-22.2778	-14.3433	-9.76562	-1.52588	1.83105	11.2915	19.5312	18.0054	10.0708	10.376	9.15527	8.8501	2.44141	5.18799	5.18799	0.305176	3.66211	-1.2207	-6.10352	-5.49316	-5.79834	-3.05176	-5.49316
spike1009	3.96729	-1.2207	0.610352	-3.66211	-1.2207	0	3.35693	-9.15527	-13.7329	-15.8691	-11.9019	-3.66211	2.13623	7.62939	11.9019	12.8174	6.71387	12.8174	10.9863	11.5967	2.44141	6.40869	3.35693	1.2207	-0.305176	-13.4277	-13.1226	-9.46045	0	-6.10352	2.74658	3.96729
spike1010	12.8174	10.9863	11.5967	2.44141	6.40869	3.35693	1.2207	-0.305176	-13.4277	-13.1226	-9.46045	0	-6.10352	2.74658	3.96729	-0.915527	7.32422	4.88281	6.71387	5.79834	6.40869	-2.74658	-6.71387	-5.79834	-8.23975	-13.7329	-1.83105	-11.9019	-0.305176	-5.18799	-6.71387	-7.93457
spike1011	-3.66211	-5.79834	0.915527	-1.83105	-1.83105	-1.2207	-2.13623	1.2207	-19.8364	-15.564	-15.2588	-1.52588	3.66211	10.376	14.0381	14.9536	13.1226	6.40869	8.54492	4.57764	7.01904	3.66211	10.0708	7.93457	2.74658	-2.44141	-6.40869	-1.52588	-5.18799	-2.44141	-7.62939	-3.66211
spike1012	-2.13623	-4.57764	-4.57764	-2.74658	-2.13623	-4.57764	1.2207	-4.57764	-25.9399	-26.5503	-26.8555	-14.3433	-2.44141	4.27246	8.8501	12.5122	16.4795	9.76562	9.76562	12.8174	6.10352	9.46045	1.52588	1.83105	5.49316	3.35693	5.79834	5.79834	8.54492	5.18799	5.79834	12.5122
spike1013	3.35693	1.52588	-3.05176	-1.52588	-1.83105	-2.44141	-2.44141	-4.88281	-16.7847	-25.0244	-20.752	-8.8501	3.35693	8.54492	7.93457	8.8501	15.8691	8.23975	10.0708	8.23975	8.8501	7.93457	1.52588	6.40869	1.2207	5.18799	1.52588	-4.88281	-6.40869	-6.10352	-8.8501	-7.01904
spike1014	-2.44141	3.35693	-4.57764	0.305176	0.610352	-3.35693	0.915527	-7.93457	-16.1743	-17.0898	-10.0708	-5.49316	1.52588	6.40869	8.23975	5.49316	9.46045	7.93457	7.32422	6.71387	7.32422	-2.74658	7.32422	1.83105	-1.52588	0	2.13623	0.610352	-6.71387	-8.54492	-12.207	-4.57764
spike1015	3.66211	1.52588	2.74658	4.57764	-1.83105	-3.96729	-3.05176	-10.0708	-17.7002	-13.7329	-10.376	-1.83105	3.35693	7.32422	6.71387	10.6812	6.71387	10.0708	4.27246	8.23975	7.32422	3.66211	-0.915527	0	-3.05176	3.66211	7.62939	1.52588	-1.2207	-2.13623	-6.71387	-0.915527
spike1016	-5.49316	0	-6.71387	2.44141	5.49316	7.01904	-3.05176	-7.62939	-16.4795	-11.9019	2.74658	9.76562	21.9727	9.15527	7.01904	4.88281	8.23975	1.2207	3.66211	7.93457	1.52588	-4.57764	-1.2207	0.915527	0.610352	-0.610352	-5.18799	-4.27246	2.13623	-3.66211	-2.44141	-3.05176
spike1017	-2.13623	-3.96729	1.2207	2.74658	-2.74658	3.35693	-0.610352	-4.88281	-15.564	-13.4277	-3.66211	3.66211	10.9863	11.5967	13.4277	11.9019	14.9536	8.8501	11.2915	13.7329	3.35693	5.18799	6.40869	-0.610352	3.66211	-4.27246	-10.6812	-8.54492	-1.2207	-4.88281	-10.9863	-6.71387
spike1018	-2.13623	-6.71387	-6.40869	-0.915527	2.44141	-1.83105	-4.57764	-11.5967	-19.2261	-18.0054	-8.8501	2.74658	5.79834	9.76562	10.9863	12.207	11.5967	7.93457	12.5122	9.76562	7.62939	7.62939	3.05176	3.05176	-6.10352	-0.305176	-3.05176	-11.2915	-9.76562	-7.01904	-5.18799	-4.88281
spike1019	2.74658	5.18799	3.35693	1.83105	2.13623	-1.2207	-8.54492	-4.57764	-13.1226	-4.88281	-7.62939	-8.23975	-6.71387	-2.13623	1.83105	0.915527	1.52588	1.52588	7.93457	-3.35693	-0.610352	-3.35693	-7.32422	-3.66211	-3.96729	-2.74658	-0.915527	3.35693	-1.83105	-0.915527	6.10352	2.13623
spike1020	7.93457	3.66211	-3.66211	-2.74658	6.10352	2.13623	-1.83105	-8.54492	-22.583	-10.6812	-3.05176	4.88281	6.10352	16.1743	13.1226	12.8174	15.8691	15.2588	13.7329	14.0381	11.9019	2.74658	5.49316	0	2.44141	0	0.915527	-3.66211	-10.6812	-8.23975	-13.7329	-9.46045
spike1021	0.915527	4.27246	3.35693	9.76562	3.05176	-6.71387	0.915527	-7.01904	-15.564	-12.8174	-3.35693	-4.88281	-6.10352	-4.57764	-10.0708	-4.88281	-7.01904	-1.83105	2.44141	3.35693	-8.54492	-4.88281	-8.23975	-3.05176	-5.49316	-0.915527	-1.83105	6.10352	6.10352	3.05176	10.0708	2.74658
spike1022	2.44141	4.27246	0.305176	1.52588	4.57764	-2.13623	0.610352	-3.96729	-17.0898	-21.3623	-11.9019	-1.52588	8.23975	9.76562	11.5967	17.0898	13.1226	7.62939	10.0708	9.76562	5.49316	4.88281	6.71387	4.57764	0.305176	0.915527	-0.915527	-3.96729	-3.96729	-4.57764	-5.18799	-13.7329
spike1023	0.915527	2.44141	9.46045	-0.305176	-4.57764	-3.66211	-5.79834	-3.05176	-15.564	-7.93457	-4.27246	1.52588	-4.88281	-0.915527	-0.915527	0.610352	2.13623	8.8501	3.05176	2.13623	8.54492	2.44141	2.13623	-0.610352	2.44141	0.305176	3.35693	-5.79834	-6.10352	-6.40869	-2.44141	0
spike1024	3.96729	0.915527	-4.88281	1.52588	-3.66211	-2.13623	-0.610352	-7.93457	-14.0381	-10.0708	-3.66211	5.79834	6.10352	8.54492	11.5967	10.0708	7.93457	0.610352	2.44141	4.57764	2.74658	2.44141	8.54492	3.35693	6.10352	2.44141	5.49316	4.88281	3.05176	0.610352	1.52588	2.44141
spike1025	-3.35693	0.915527	-4.57764	-4.88281	-9.76562	-3.96729	1.83105	-6.40869	-23.1934	-20.1416	-11.2915	-0.610352	1.2207	5.49316	10.0708	8.54492	10.6812	2.74658	9.15527	5.49316	6.10352	4.57764	9.15527	6.10352	10.6812	10.0708	5.18799	4.27246	-0.915527	-2.44141	-4.57764	-5.18799
spike1026	-5.18799	-1.52588	-3.66211	-0.305176	2.74658	-0.305176	5.49316	-5.49316	-15.2588	-16.4795	-7.32422	-4.88281	2.44141	5.18799	3.96729	11.5967	13.7329	7.01904	11.9019	10.0708	6.40869	8.8501	5.49316	7.93457	3.96729	0	2.74658	-3.96729	0.305176	1.2207	-10.9863	-2.13623
spike1027	1.52588	-1.52588	1.2207	2.44141	1.52588	2.74658	7.01904	-7.01904	-16.7847	-10.9863	-7.93457	1.2207	9.76562	14.0381	9.46045	11.2915	7.01904	10.0708	10.9863	7.32422	6.10352	6.10352	7.01904	1.2207	0.305176	-6.40869	0.305176	-5.18799	-15.564	-9.46045	-4.88281	-9.76562
spike1028	-0.915527	3.96729	3.05176	-3.05176	5.18799	-4.57764	0.610352	-8.54492	-16.7847	-15.564	-0.305176	7.32422	9.46045	6.71387	4.88281	9.46045	4.57764	0	6.10352	5.18799	6.10352	3.35693	5.79834	5.49316	1.2207	2.13623	5.18799	-1.2207	-6.10352	-7.01904	-6.10352	-7.01904
spike1029	-1.52588	0.305176	-3.35693	0.610352	2.13623	4.88281	10.0708	-8.54492	-17.7002	-22.8882	-4.57764	0.915527	8.54492	9.15527	12.207	12.5122	5.18799	6.40869	14.3433	9.15527	4.57764	-1.83105	-1.83105	-1.83105	-0.610352	-2.44141	-10.9863	-4.27246	-11.5967	-5.18799	-8.8501	-3.35693
spike1030	2.13623	-4.88281	1.2207	-4.88281	4.57764	1.83105	-4.27246	-9.76562	-20.4468	-18.9209	-3.35693	4.88281	13.1226	11.5967	13.1226	9.15527	-0.305176	-2.44141	-0.305176	10.6812	4.57764	4.88281	2.74658	7.93457	-3.35693	4.88281	0.915527	2.74658	4.27246	-4.27246	-2.13623	-3.66211
spike1031	0.915527	2.74658	4.27246	-4.27246	-2.13623	-3.66211	-10.9863	-8.54492	-12.8174	-12.5122	-7.93457	-2.74658	-0.610352	-1.2207	-1.52588	2.13623	1.2207	0.915527	0.610352	3.05176	-0.610352	0	2.13623	-6.71387	-8.54492	-0.915527	2.74658	0.915527	-1.52588	0	-2.44141	-0.915527
spike1032	0.305176	0.915527	-1.83105	-0.305176	-2.13623	3.96729	-3.96729	-9.15527	-18.9209	-10.0708	-3.05176	-1.2207	1.2207	5.18799	3.35693	5.49316	4.27246	4.57764	4.27246	2.74658	6.10352	5.49316	0.610352	-5.18799	0.610352	1.83105	-0.305176	0.610352	3.66211	-5.49316	-4.27246	-1.2207
spike1033	2.44141	3.35693	4.88281	2.74658	-0.610352	5.79834	-2.74658	-7.01904	-20.4468	-21.9727	-7.62939	6.40869	14.9536	11.2915	15.2588	18.6157	6.71387	5.18799	4.27246	6.71387	-0.915527	3.35693	2.74658	1.52588	5.79834	-2.13623	-5.79834	-15.2588	-10.376	-13.4277	-7.93457	-4.27246
spike1034	6.71387	-0.915527	3.35693	2.74658	1.52588	5.79834	-2.13623	-5.79834	-15.2588	-10.376	-13.4277	-7.93457	-4.27246	3.35693	3.66211	1.52588	-2.44141	1.52588	2.44141	7.32422	4.57764	1.83105	0.305176	-0.610352	-3.66211	-3.35693	-1.2207	2.74658	2.44141	-2.74658	-0.610352	-0.610352
spike1035	3.35693	2.13623	-7.01904	-2.13623	-0.915527	-2.13623	0.610352	-2.13623	-22.2778	-20.752	-10.0708	-0.305176	7.32422	4.57764	14.0381	10.376	12.5122	6.40869	10.376	6.40869	5.18799	0.915527	5.49316	0	-5.18799	-7.01904	-5.79834	-1.2207	-2.74658	-10.376	-11.5967	-5.79834
spike1036	1.83105	7.62939	-0.915527	3.35693	2.74658	6.10352	0.305176	-7.93457	-17.395	-7.93457	-0.915527	1.83105	7.32422	10.6812	11.5967	9.46045	10.376	5.18799	3.35693	2.13623	8.23975	4.88281	2.74658	-0.610352	6.40869	2.13623	-7.01904	-2.13623	-1.83105	-2.74658	-2.74658	0.915527
spike1037	0	-1.52588	-4.88281	2.13623	-3.35693	3.05176	0.915527	-5.79834	-12.8174	-3.66211	-1.83105	-0.305176	6.10352	15.8691	12.207	5.79834	6.10352	6.40869	5.18799	5.49316	4.88281	5.49316	1.2207	-0.610352	3.35693	4.88281	3.96729	2.44141	-1.2207	-0.610352	-0.915527	3.35693
spike1038	4.57764	-1.83105	-1.52588	-3.96729	-0.915527	7.93457	1.52588	-7.32422	-18.6157	-8.23975	0	5.49316	8.23975	14.6484	14.0381	11.9019	13.7329	16.4795	7.62939	7.62939	1.83105	-3.66211	-6.10352	-1.52588	-9.76562	-6.10352	-8.54492	-11.9019	-3.35693	-13.7329	-13.1226	-12.8174
spike1039	-5.79834	-6.40869	-4.57764	-0.915527	0.915527	6.40869	9.15527	2.74658	-14.0381	-16.1743	-5.79834	1.2207	7.32422	13.1226	15.564	13.7329	13.4277	4.27246	9.76562	0.305176	6.71387	6.10352	0	-6.10352	3.35693	-5.18799	-4.57764	-10.376	-5.79834	-2.74658	-11.5967	-4.57764
spike1040	-1.83105	-5.18799	3.05176	-1.83105	8.23975	-0.915527	0.915527	-8.23975	-17.7002	0.610352	6.10352	11.2915	11.9019	10.376	12.8174	8.54492	6.10352	10.0708	7.01904	3.96729	-1.2207	-5.79834	-3.96729	-6.10352	-3.35693	3.66211	-3.35693	-6.40869	-1.83105	-3.35693	-1.2207	-8.23975
spike1041	5.18799	-1.52588	0.915527	-0.305176	0.610352	-5.79834	7.93457	-0.305176	-21.3623	-29.2969	-19.2261	-10.0708	3.96729	1.83105	4.57764	9.15527	3.35693	17.395	12.207	11.9019	14.6484	2.13623	4.88281	-0.610352	-3.66211	-7.01904	-3.96729	-1.2207	3.66211	-0.915527	-0.915527	2.74658
spike1042	6.40869	1.83105	-1.52588	2.44141	-3.05176	1.83105	2.44141	-1.52588	-14.0381	-11.9019	-7.93457	-4.88281	1.52588	4.88281	4.88281	5.79834	6.10352	6.40869	7.01904	6.10352	4.88281	2.74658	3.05176	2.13623	4.27246	0.915527	-0.305176	-2.13623	-2.44141	-2.44141	-3.05176	-2.13623
spike1043	-3.66211	3.35693	-1.83105	1.52588	0	1.52588	-3.05176	5.79834	-13.1226	-15.564	-11.9019	-3.96729	3.66211	3.35693	14.6484	11.9019	10.9863	6.10352	9.76562	2.74658	0.915527	1.52588	10.0708	5.49316	7.93457	-5.18799	3.35693	1.83105	-3.96729	-7.93457	-2.44141	-3.96729
spike1044	1.2207	-2.74658	-4.88281	-2.74658	-0.915527	-1.52588	-1.52588	-4.57764	-16.1743	-12.5122	-10.9863	2.44141	7.32422	16.7847	15.2588	21.9727	12.207	8.23975	17.7002	15.8691	13.1226	3.66211	11.2915	-3.35693	-0.610352	-5.79834	-4.57764	-7.62939	-6.71387	-15.8691	-13.7329	-14.9536
spike1045	3.66211	11.2915	-3.35693	-0.610352	-5.79834	-4.57764	-7.62939	-6.71387	-15.8691	-13.7329	-14.9536	-14.9536	-12.8174	-17.7002	-4.88281	-3.66211	-8.23975	-7.32422	-3.35693	-2.74658	-1.2207	3.35693	2.74658	0	6.10352	9.46045	8.23975	12.207	10.9863	8.23975	4.27246	-1.2207
spike1046	3.35693	-1.83105	0.305176	0.610352	0.915527	0	2.13623	-3.66211	-14.6484	-23.4985	-23.8037	-7.62939	-2.13623	8.23975	18.9209	12.5122	18.6157	19.5312	15.564	8.23975	10.0708	3.96729	3.96729	0.610352	-6.10352	-7.01904	-3.66211	-6.71387	-3.96729	-9.46045	-8.8501	-6.71387
spike1047	3.66211	-2.74658	0.915527	0	2.13623	-0.610352	0.610352	-1.52588	-15.8691	-9.15527	-7.93457	-8.54492	-0.915527	7.62939	5.49316	7.93457	10.0708	7.01904	7.93457	2.44141	0	2.74658	-3.35693	0.915527	-2.13623	8.8501	0.610352	-0.305176	0.305176	2.74658	-6.71387	0.610352
spike1048	0.305176	2.44141	3.35693	0.610352	-3.66211	-0.305176	-2.74658	-10.6812	-16.7847	-16.4795	-4.88281	1.2207	5.49316	6.10352	10.376	7.62939	5.18799	3.05176	7.93457	7.62939	4.27246	5.49316	7.01904	6.40869	4.27246	-0.305176	-1.2207	-4.57764	-0.915527	-5.79834	-6.10352	-11.9019
spike1049	-2.44141	2.74658	0	-1.52588	3.96729	1.52588	0.610352	-8.23975	-18.3105	-10.376	3.96729	6.71387	11.2915	9.46045	11.9019	10.9863	6.71387	3.35693	6.71387	1.83105	0.610352	0	-5.49316	1.52588	-13.7329	-1.83105	-10.9863	-4.88281	-6.40869	-2.74658	1.83105	-3.05176
spike1050	0.915527	1.2207	3.66211	1.2207	0.305176	-1.2207	4.57764	3.96729	-23.1934	-21.9727	-12.5122	1.2207	0.610352	8.54492	13.1226	14.3433	13.4277	9.76562	15.8691	14.9536	7.32422	3.96729	6.40869	1.52588	5.49316	-4.57764	0	-7.32422	-12.8174	-10.9863	-12.207	-7.32422
spike1051	4.88281	3.35693	4.27246	-3.96729	-2.44141	6.40869	6.40869	3.05176	-15.564	-21.3623	-9.15527	-1.2207	10.0708	5.18799	12.5122	13.4277	11.5967	11.9019	-0.610352	0.915527	-2.13623	5.79834	-1.52588	2.44141	1.83105	3.35693	-2.44141	-5.79834	-9.15527	-8.54492	-1.52588	-3.96729
spike1052	2.74658	-0.915527	0.915527	5.49316	-1.2207	-3.66211	-0.305176	-9.46045	-16.4795	-10.0708	-3.35693	4.88281	5.49316	6.71387	9.76562	6.71387	5.49316	8.54492	0	-1.2207	0.915527	5.79834	4.88281	1.52588	-0.915527	5.18799	4.57764	4.57764	-2.44141	-3.66211	-2.44141	-9.15527
spike1053	-1.83105	3.66211	10.0708	3.35693	4.57764	4.57764	-2.44141	-7.32422	-18.6157	-19.2261	-15.564	-1.2207	8.23975	15.2588	14.6484	8.54492	15.8691	17.0898	15.2588	9.15527	7.32422	10.0708	1.2207	-0.915527	1.52588	-4.27246	-3.05176	-2.74658	-4.88281	-6.40869	-8.8501	-13.4277
spike1054	4.27246	4.27246	0	-0.915527	4.88281	4.27246	0.610352	-9.76562	-13.4277	-14.6484	-10.9863	-1.52588	5.18799	5.79834	5.18799	7.32422	11.2915	13.1226	15.564	9.46045	4.88281	-3.96729	-6.71387	2.44141	14.9536	6.10352	5.49316	9.15527	5.79834	-0.305176	-5.49316	-0.305176
spike1055	5.18799	1.2207	-0.610352	-0.610352	1.83105	1.52588	3.05176	-8.8501	-14.6484	-9.46045	-2.44141	3.96729	4.27246	5.79834	9.15527	7.62939	9.76562	8.54492	2.13623	9.76562	-3.05176	0.610352	-6.10352	-6.71387	-2.13623	-3.05176	-6.71387	-5.18799	-9.46045	-6.40869	-1.83105	-6.40869
spike1056	-2.74658	3.05176	4.27246	5.79834	1.2207	1.2207	0.305176	-5.18799	-14.6484	-11.9019	-5.79834	0.305176	6.40869	-0.915527	6.10352	9.46045	6.40869	7.62939	2.13623	4.57764	3.66211	-0.915527	0	3.05176	4.88281	0.610352	0.610352	-2.74658	-10.376	-10.376	-9.76562	-3.66211
spike1057	5.49316	3.05176	1.2207	1.52588	-3.66211	-6.40869	0.915527	-10.6812	-22.583	-20.4468	-14.9536	-7.62939	-0.305176	-1.52588	2.44141	3.96729	-0.305176	-0.610352	0	2.44141	3.35693	6.10352	3.66211	4.88281	0.915527	-3.05176	-6.10352	-0.610352	-3.35693	-7.32422	0.305176	-3.35693
spike1058	-1.2207	-0.305176	-8.8501	4.88281	7.62939	7.62939	6.10352	-4.27246	-25.0244	-17.0898	-12.207	4.88281	8.8501	8.23975	11.2915	8.8501	10.0708	16.1743	14.9536	15.564	8.8501	9.76562	7.01904	-0.305176	4.27246	-4.57764	-14.0381	-9.46045	-14.3433	-8.23975	-7.93457	-8.8501
spike1059	14.9536	15.564	8.8501	9.76562	7.01904	-0.305176	4.27246	-4.57764	-14.0381	-9.46045	-14.3433	-8.23975	-7.93457	-8.8501	-12.5122	-10.376	-6.40869	-6.71387	-3.66211	-5.49316	4.57764	1.83105	9.76562	1.2207	-3.05176	2.74658	-4.88281	0	1.2207	2.44141	-2.74658	3.35693
spike1060	0	1.2207	2.44141	-2.74658	3.35693	0.610352	3.66211	-6.40869	-21.9727	-19.2261	-6.40869	1.83105	5.79834	9.76562	13.1226	13.4277	10.9863	13.4277	11.5967	10.9863	9.15527	12.207	9.15527	9.46045	1.52588	3.05176	-4.27246	-0.305176	-6.10352	-8.54492	-7.32422	-2.13623
spike1061	-4.57764	0	-0.610352	-2.74658	8.23975	3.05176	10.9863	2.74658	-21.0571	-21.9727	-7.32422	4.27246	18.3105	13.1226	9.76562	14.6484	3.96729	5.18799	6.10352	14.0381	7.93457	3.05176	1.2207	-2.13623	-4.57764	-2.13623	-9.76562	-4.27246	-5.79834	-10.9863	-12.8174	-3.96729
spike1062	-3.35693	-5.18799	-6.71387	3.35693	1.2207	3.35693	1.83105	-7.32422	-15.8691	-2.44141	8.23975	11.9019	18.9209	20.4468	14.9536	15.2588	16.4795	9.76562	1.83105	6.10352	0.915527	2.13623	-4.88281	-2.13623	-8.54492	-5.18799	-5.49316	-15.564	-19.2261	-14.9536	-6.40869	-0.305176
spike1063	2.44141	-0.610352	1.52588	-4.27246	-1.2207	0.610352	-1.52588	-4.57764	-17.0898	-6.71387	-5.18799	-1.83105	1.83105	1.52588	-4.27246	3.35693	2.13623	2.44141	1.83105	3.05176	-4.27246	-2.74658	6.10352	1.52588	-2.74658	-1.83105	6.10352	3.35693	2.44141	2.44141	-0.610352	0.305176
spike1064	-1.83105	-4.27246	4.27246	4.88281	6.40869	1.52588	-2.44141	-6.71387	-14.0381	-17.0898	-17.0898	-3.05176	5.79834	1.83105	7.01904	10.0708	18.0054	18.0054	10.9863	8.23975	3.66211	4.57764	6.40869	15.8691	0	0	0.305176	-2.44141	-7.62939	-4.27246	-7.93457	-3.35693
spike1065	-4.88281	-2.13623	-7.01904	-0.915527	-4.27246	0	7.62939	-10.0708	-15.8691	-10.376	-6.40869	3.05176	6.71387	10.0708	7.93457	11.9019	11.9019	7.93457	5.79834	8.23975	11.5967	2.13623	6.10352	8.8501	4.27246	1.83105	-3.05176	1.2207	3.66211	1.2207	-3.05176	-7.93457
spike1066	-3.35693	2.74658	3.96729	-0.915527	-3.05176	4.57764	5.18799	-5.79834	-14.0381	-17.0898	-4.88281	5.18799	5.79834	6.10352	5.18799	11.2915	10.9863	12.5122	4.57764	7.01904	5.18799	1.52588	-0.610352	4.57764	-6.40869	-6.71387	-8.8501	-3.35693	-1.52588	-9.15527	-7.32422	-8.54492
spike1067	2.13623	1.83105	-0.915527	-4.88281	0	-4.27246	-4.88281	-7.62939	-12.207	-11.9019	-9.76562	-6.40869	-8.8501	-14.0381	-8.54492	2.13623	6.71387	14.9536	13.4277	20.1416	13.1226	13.4277	3.35693	1.52588	2.44141	-1.52588	2.74658	-5.79834	-7.01904	-3.35693	2.74658	3.96729
spike1068	-1.2207	6.40869	5.49316	1.2207	6.10352	0.915527	-2.44141	-7.32422	-20.1416	-25.6348	-13.7329	-2.44141	5.79834	12.5122	11.5967	13.4277	13.4277	13.4277	9.76562	14.6484	9.76562	7.32422	0.915527	1.52588	5.49316	2.74658	-1.52588	-6.71387	-12.5122	-7.32422	-7.62939	-6.40869
spike1069	6.40869	-0.915527	2.13623	8.23975	1.52588	-7.93457	-10.376	-10.9863	-14.3433	-9.15527	-5.49316	-2.13623	-7.62939	6.40869	-6.40869	0.610352	3.96729	3.96729	9.76562	0.610352	8.54492	4.57764	8.23975	1.2207	1.83105	0	-3.35693	-1.52588	0	-6.71387	-2.44141	-3.35693
spike1070	3.35693	2.74658	-0.305176	-1.52588	-5.79834	-3.05176	5.49316	-10.0708	-20.752	-18.3105	-10.9863	2.13623	8.54492	16.1743	14.3433	17.7002	21.3623	13.1226	15.8691	19.2261	10.0708	12.5122	4.88281	14.3433	3.05176	1.2207	0.915527	-6.10352	-5.49316	-10.376	-19.8364	-13.1226
spike1071	4.88281	14.3433	3.05176	1.2207	0.915527	-6.10352	-5.49316	-10.376	-19.8364	-13.1226	-11.5967	-13.7329	-13.1226	-3.35693	-9.15527	-6.71387	-7.62939	-3.05176	-4.57764	-13.4277	-8.23975	-3.35693	-9.46045	-6.71387	-4.88281	-2.74658	6.10352	5.18799	7.32422	17.0898	15.2588	7.62939
spike1072	-0.305176	3.96729	7.01904	-1.83105	6.71387	1.2207	1.83105	-6.10352	-20.1416	-14.3433	-4.57764	0.915527	10.376	12.8174	11.5967	13.4277	9.15527	10.9863	4.88281	10.6812	5.18799	6.40869	-8.54492	-1.83105	1.52588	-7.32422	-4.27246	-2.44141	-3.35693	-5.49316	0	-3.05176
spike1073	2.74658	1.52588	5.18799	2.74658	5.49316	4.27246	-9.46045	-9.15527	-18.0054	-5.18799	-7.93457	-0.610352	6.10352	4.57764	11.2915	3.96729	6.71387	5.18799	6.10352	7.62939	5.18799	7.62939	6.10352	-1.52588	3.35693	-2.13623	-3.05176	-3.96729	-3.05176	-1.83105	-7.32422	-7.01904
spike1074	2.74658	-2.13623	-1.2207	-2.74658	-2.13623	5.18799	-2.13623	-2.44141	-15.8691	-10.0708	2.13623	6.40869	7.32422	5.49316	7.62939	3.66211	6.10352	9.15527	3.35693	5.18799	5.18799	3.35693	-0.915527	0.610352	8.54492	3.66211	-3.96729	-3.35693	-6.10352	-1.52588	-7.62939	-7.01904
spike1075	-3.96729	-1.52588	-1.2207	-0.915527	-3.66211	3.66211	-2.74658	-1.2207	-18.0054	-21.9727	-7.01904	-4.27246	0.305176	13.7329	14.9536	7.01904	7.01904	7.62939	7.32422	7.93457	1.52588	-1.52588	-0.610352	-4.27246	-0.610352	3.66211	-1.52588	1.52588	-5.79834	-5.49316	-8.23975	-5.79834
spike1076	0.305176	-1.2207	-0.915527	2.13623	-5.18799	2.44141	0.915527	-4.57764	-15.2588	-14.0381	-5.18799	3.05176	6.40869	11.5967	9.76562	8.23975	14.0381	13.1226	8.54492	2.74658	1.52588	4.88281	7.01904	0	0.305176	-0.610352	-2.74658	-4.27246	-2.13623	0.610352	-4.57764	0.305176
spike1077	-5.79834	-0.610352	0.610352	-7.01904	2.44141	9.76562	-1.2207	-7.62939	-19.8364	-20.752	-5.49316	5.79834	7.93457	8.8501	13.1226	18.3105	9.46045	10.376	10.6812	3.35693	2.44141	1.52588	4.88281	2.44141	-1.2207	2.44141	5.79834	2.44141	2.44141	0.305176	-4.57764	-6.40869
spike1078	-1.83105	-3.66211	0	-4.88281	-5.49316	0.305176	3.35693	-7.93457	-18.6157	-18.6157	-6.71387	-4.88281	0.915527	7.93457	14.3433	14.6484	16.7847	11.5967	10.376	10.6812	15.2588	4.57764	5.79834	1.52588	1.52588	1.52588	3.96729	-1.2207	-7.62939	-0.610352	-5.49316	-7.32422
spike1079	0.610352	7.01904	9.15527	-3.05176	0	-2.74658	1.52588	-6.40869	-19.2261	-11.2915	6.10352	10.9863	6.40869	1.2207	4.88281	5.18799	4.27246	3.05176	1.52588	0.915527	4.57764	3.35693	2.44141	3.05176	-3.35693	-3.96729	-4.27246	-8.23975	-5.18799	-2.44141	-2.13623	1.83105
spike1080	-1.52588	4.88281	-3.96729	0.305176	-4.27246	6.40869	5.18799	-10.0708	-17.7002	-7.62939	-2.44141	4.57764	11.5967	13.7329	14.6484	21.0571	11.2915	5.79834	1.83105	4.57764	2.13623	-4.88281	-4.88281	-4.88281	-8.54492	-3.35693	-4.88281	-6.40869	0.305176	-7.93457	-3.05176	-4.27246
spike1081	-2.74658	3.66211	1.52588	-0.915527	0	0	1.83105	-6.10352	-14.6484	-12.8174	-8.8501	1.83105	8.54492	7.62939	13.4277	10.9863	0.915527	9.46045	10.376	6.71387	4.27246	3.05176	-4.27246	-11.9019	-5.79834	-1.52588	1.83105	-3.96729	2.74658	-1.83105	3.96729	3.66211
spike1082	10.9863	0.915527	9.46045	10.376	6.71387	4.27246	3.05176	-4.27246	-11.9019	-5.79834	-1.52588	1.83105	-3.96729	2.74658	-1.83105	3.96729	3.66211	5.79834	11.9019	5.79834	5.49316	4.27246	-0.305176	-5.79834	-7.32422	-5.79834	-8.54492	0	-3.35693	-4.27246	-4.27246	-6.71387
spike1083	-0.305176	1.2207	5.79834	3.96729	0.305176	3.35693	0	-2.13623	-18.0054	-10.6812	-9.15527	3.96729	9.76562	7.32422	11.9019	10.376	8.54492	8.23975	4.88281	2.74658	1.2207	2.44141	-1.52588	-2.13623	-4.88281	-2.44141	-3.05176	-1.83105	-7.01904	-5.49316	-2.44141	-5.49316
spike1084	2.13623	2.44141	3.35693	6.71387	8.8501	9.76562	2.74658	-10.0708	-14.0381	-4.57764	6.10352	12.207	6.71387	5.79834	9.46045	8.23975	13.7329	7.32422	4.88281	5.79834	-2.74658	-1.2207	-3.66211	-6.10352	-11.2915	-10.0708	-11.9019	-10.376	-8.23975	-6.40869	-6.71387	-7.01904
spike1085	3.66211	0.610352	3.35693	1.2207	3.66211	0.915527	7.93457	-3.35693	-18.0054	-15.2588	-3.96729	-0.915527	7.93457	12.207	7.32422	10.376	14.9536	10.6812	8.8501	6.40869	3.66211	7.62939	0.610352	2.13623	-0.915527	-0.915527	2.74658	-2.44141	-4.88281	-5.79834	-7.93457	-10.6812
spike1086	1.52588	4.57764	4.57764	4.88281	2.74658	-3.05176	-5.18799	3.96729	-16.4795	-7.01904	0.610352	7.93457	2.74658	8.54492	10.376	7.62939	9.15527	10.9863	8.23975	-1.52588	-1.52588	-2.74658	0.305176	3.66211	6.40869	0.305176	-5.49316	-3.96729	-3.35693	-11.9019	-7.01904	-7.93457
spike1087	-4.57764	-6.10352	-3.35693	4.57764	-0.305176	-1.2207	2.74658	-7.01904	-19.5312	-18.0054	-5.18799	7.62939	9.15527	9.46045	10.6812	13.1226	6.71387	12.8174	10.376	8.8501	6.40869	7.93457	12.207	6.71387	0.610352	2.13623	1.52588	0	-0.610352	-9.15527	-10.0708	-11.5967
spike1088	-1.83105	-8.8501	-5.49316	6.10352	0.915527	0	-0.305176	5.49316	-12.5122	-26.8555	-14.0381	-9.15527	0.610352	9.76562	8.23975	13.1226	11.5967	19.5312	15.2588	12.8174	1.52588	6.10352	5.49316	-1.52588	4.88281	-0.610352	-0.610352	1.83105	-1.2207	-4.57764	-1.52588	-4.57764
spike1089	2.44141	0.305176	2.44141	1.52588	-6.71387	-3.66211	1.83105	-6.10352	-18.0054	-13.4277	-0.305176	4.57764	8.23975	9.76562	9.76562	13.4277	11.5967	6.40869	-4.57764	-2.13623	3.66211	-0.610352	-4.88281	-0.915527	-2.74658	0	1.52588	2.44141	0	3.35693	-2.13623	-0.610352
spike1090	-2.74658	3.35693	-4.27246	0	-2.13623	-3.66211	-5.49316	-2.13623	-12.8174	-16.1743	0.610352	8.8501	3.35693	5.18799	2.44141	9.15527	7.93457	8.8501	4.27246	2.13623	4.27246	3.05176	1.52588	-2.74658	-5.49316	-5.79834	-5.79834	-5.18799	-0.915527	-2.74658	0.610352	-3.66211
spike1091	-1.2207	3.05176	5.79834	1.83105	-3.05176	-0.915527	-2.74658	-4.88281	-12.5122	0.915527	-7.93457	0	4.27246	7.93457	6.71387	3.96729	8.8501	5.18799	8.23975	1.83105	1.83105	7.93457	-4.88281	0.305176	-0.610352	2.13623	-0.610352	-1.52588	-3.05176	-9.76562	-3.05176	-5.49316
spike1092	-0.305176	2.44141	0	3.96729	-0.305176	-10.0708	-4.88281	-4.27246	-14.3433	-6.71387	2.74658	6.71387	6.10352	10.9863	5.79834	8.23975	-1.2207	3.05176	-0.305176	8.54492	8.8501	6.40869	-0.610352	-0.305176	1.52588	-2.74658	-1.83105	-3.05176	-10.6812	-4.57764	-4.88281	3.96729
spike1093	4.88281	4.88281	1.52588	5.49316	2.74658	-0.305176	-7.62939	-4.57764	-12.5122	-7.93457	-6.10352	-6.71387	-6.40869	-9.46045	3.66211	3.05176	8.8501	8.8501	11.2915	5.49316	5.79834	3.05176	1.83105	-0.915527	1.2207	3.96729	0.915527	-2.44141	-3.96729	-5.18799	-6.10352	-5.18799
spike1094	-0.305176	1.83105	5.18799	2.44141	-2.44141	0	0.610352	-7.62939	-22.8882	-9.46045	1.52588	9.76562	8.8501	18.9209	7.93457	9.15527	4.27246	4.57764	6.10352	7.32422	7.62939	3.96729	-0.610352	-3.66211	-1.83105	-7.01904	-7.01904	-7.01904	-5.49316	-6.71387	-4.27246	-4.88281
spike1095	0.915527	1.2207	4.27246	2.44141	3.96729	5.18799	0.915527	-8.8501	-24.4141	-11.9019	-10.6812	1.52588	6.40869	12.207	12.8174	13.1226	17.0898	12.207	10.9863	13.1226	17.395	8.54492	8.23975	8.8501	2.13623	-6.40869	-1.83105	-6.71387	-9.46045	-10.6812	-6.71387	-7.93457
spike1096	8.54492	2.44141	1.2207	-2.74658	3.66211	5.49316	3.35693	1.52588	-11.9019	-5.79834	-3.35693	3.96729	0.305176	9.15527	6.71387	9.15527	-0.305176	-2.44141	0.305176	-0.610352	0	-7.01904	-8.8501	-6.71387	5.18799	-1.83105	0.305176	1.2207	3.96729	3.05176	-2.13623	-6.71387
spike1097	3.05176	4.88281	1.52588	0.305176	-5.49316	-0.305176	-1.83105	-6.71387	-14.0381	-10.376	-2.44141	-1.2207	0.915527	-0.610352	7.62939	5.18799	3.35693	7.62939	3.66211	6.40869	0.915527	-0.305176	6.40869	-0.915527	2.13623	6.10352	-1.2207	-3.35693	3.35693	5.18799	1.83105	-3.05176
spike1098	4.27246	9.15527	-1.52588	-1.83105	-4.88281	1.83105	-3.35693	-6.71387	-23.8037	-28.9917	-18.9209	-3.66211	7.62939	14.6484	13.4277	14.6484	17.0898	23.1934	15.2588	16.1743	4.57764	6.40869	9.46045	10.0708	0	-3.96729	-4.57764	-7.93457	-7.93457	-3.66211	-12.5122	-6.71387
spike1099	2.44141	6.10352	3.35693	-1.83105	0.305176	1.52588	-0.610352	-6.71387	-28.0762	-15.564	-10.6812	-1.83105	10.6812	10.0708	11.2915	9.76562	4.27246	5.79834	2.44141	2.13623	2.74658	2.44141	-0.610352	-1.52588	-0.305176	-2.13623	-10.0708	-10.376	-11.2915	-13.7329	-7.01904	-7.93457
spike1100	1.2207	9.46045	7.01904	7.32422	7.32422	14.3433	20.1416	-9.15527	-14.0381	-9.76562	3.35693	6.71387	13.1226	15.8691	6.71387	5.18799	6.40869	4.57764	-0.610352	2.44141	4.88281	-4.27246	-7.01904	-9.46045	-7.62939	-8.54492	-10.6812	-9.15527	-7.01904	-10.9863	-14.3433	-9.15527
spike1101	0.305176	5.79834	0.305176	4.27246	-3.35693	-3.35693	4.88281	0.915527	-15.8691	-17.395	-7.32422	4.27246	7.62939	10.9863	7.62939	14.3433	7.01904	4.88281	4.57764	-0.610352	-1.83105	2.74658	2.44141	-10.376	-1.83105	-10.376	-6.10352	-4.88281	0	3.35693	-2.44141	3.05176
spike1102	0	0.610352	6.10352	2.13623	-0.915527	7.62939	0.915527	-1.2207	-19.5312	-21.0571	-15.564	-7.93457	1.2207	8.23975	8.8501	11.2915	9.76562	15.2588	11.9019	7.62939	7.93457	7.62939	0.305176	-2.13623	-5.18799	-5.18799	-0.915527	-0.915527	-3.05176	-4.27246	-2.13623	-8.8501
spike1103	-0.915527	-3.96729	-1.83105	3.66211	-1.52588	0.610352	1.2207	-11.5967	-14.3433	-9.76562	-4.27246	6.40869	15.2588	13.1226	10.6812	6.40869	8.54492	4.88281	12.8174	0.305176	0	-6.10352	0	-1.2207	-7.01904	-7.93457	-0.610352	-7.62939	-5.18799	-2.74658	-0.610352	0.305176
spike1104	2.74658	-0.610352	3.66211	-3.05176	2.74658	4.27246	-4.27246	-2.13623	-11.9019	-5.18799	-7.32422	5.49316	7.62939	4.57764	5.18799	10.376	9.15527	7.01904	3.96729	7.01904	2.74658	-2.13623	2.74658	-7.01904	-4.27246	4.57764	-0.305176	-7.32422	-2.74658	-5.79834	-1.83105	-0.305176
spike1105	1.2207	0.915527	3.05176	-5.49316	-0.305176	-2.44141	-3.05176	-4.27246	-18.0054	-8.54492	-0.915527	3.05176	7.62939	13.7329	11.2915	6.10352	12.8174	9.76562	9.15527	8.8501	5.79834	1.83105	4.88281	-0.915527	-2.13623	-5.79834	-4.57764	-13.1226	-9.76562	-3.66211	-9.46045	-6.71387
spike1106	8.8501	5.79834	1.83105	4.88281	-0.915527	-2.13623	-5.79834	-4.57764	-13.1226	-9.76562	-3.66211	-9.46045	-6.71387	-13.1226	-5.79834	-5.18799	-4.88281	-6.10352	-4.88281	1.52588	-2.44141	-7.62939	0	-7.01904	-1.2207	6.10352	8.54492	-11.2915	-21.0571	-14.9536	1.52588	9.15527
spike1107	-2.44141	-7.62939	0	-7.01904	-1.2207	6.10352	8.54492	-11.2915	-21.0571	-14.9536	1.52588	9.15527	8.54492	20.752	14.3433	19.2261	14.6484	5.18799	5.18799	6.71387	9.76562	7.32422	7.32422	6.71387	1.2207	3.35693	-0.305176	-4.57764	-1.83105	-6.40869	-8.8501	-7.62939
spike1108	1.2207	4.57764	4.57764	-3.96729	-3.05176	-5.18799	2.74658	-7.01904	-14.0381	-0.610352	-2.44141	-1.83105	4.88281	4.57764	0	3.35693	9.46045	9.15527	-1.83105	5.18799	0.915527	-2.13623	-1.52588	2.44141	-3.96729	0.915527	-4.27246	-0.305176	-9.46045	0.915527	-7.93457	-5.18799
spike1109	-0.305176	3.66211	6.71387	-1.83105	-3.05176	-0.915527	-0.915527	-2.44141	-14.6484	-1.83105	-0.915527	-0.915527	0.915527	3.96729	-0.610352	4.27246	1.52588	4.57764	7.62939	-4.27246	-2.13623	1.2207	-1.83105	1.2207	0	7.01904	-0.610352	3.96729	-0.915527	-2.13623	0.305176	-3.05176
spike1110	-5.18799	-4.27246	-1.52588	-1.52588	-3.35693	3.66211	10.376	0	-13.1226	-22.2778	-7.01904	-2.44141	0.305176	12.8174	13.4277	14.9536	15.564	14.0381	12.8174	12.207	13.4277	7.32422	0.915527	-2.13623	-0.610352	-4.57764	-12.5122	-8.8501	-11.5967	-10.9863	-7.93457	-7.01904
spike1111	12.8174	12.207	13.4277	7.32422	0.915527	-2.13623	-0.610352	-4.57764	-12.5122	-8.8501	-11.5967	-10.9863	-7.93457	-7.01904	-11.2915	-5.49316	-7.93457	-13.4277	-7.01904	-4.27246	-7.62939	-3.66211	-4.88281	-1.2207	6.71387	0.915527	3.35693	7.32422	3.66211	3.96729	3.05176	-0.610352
spike1112	2.13623	1.52588	4.57764	12.5122	2.74658	-0.305176	7.32422	1.2207	-23.4985	-29.9072	-16.4795	-2.13623	3.96729	7.01904	7.01904	10.0708	13.1226	4.57764	7.62939	12.207	14.6484	10.0708	9.15527	0.915527	-3.66211	-8.8501	-6.10352	-5.79834	-10.0708	-5.18799	-4.27246	-3.96729
spike1113	-1.52588	-2.13623	-2.13623	-0.610352	-5.18799	1.2207	1.2207	-10.376	-21.9727	-6.10352	0.610352	4.57764	14.9536	15.8691	14.0381	5.18799	5.18799	8.8501	12.207	3.05176	9.15527	1.52588	3.96729	2.44141	-2.44141	-0.610352	-7.93457	-5.18799	-7.01904	-17.0898	-7.62939	-8.23975
spike1114	3.96729	0.305176	7.32422	0.915527	1.52588	2.44141	3.05176	-5.49316	-28.0762	-22.583	-14.3433	-1.52588	0	3.05176	12.207	11.9019	21.3623	14.9536	12.5122	10.6812	1.2207	0.915527	0.305176	2.13623	-3.96729	-4.88281	3.05176	-6.40869	1.2207	-2.74658	-5.18799	-4.27246
spike1115	-6.40869	1.2207	-2.74658	-5.18799	-4.27246	-0.915527	0.610352	0.915527	-15.8691	-17.0898	-12.8174	0.915527	-0.305176	4.27246	7.93457	9.46045	6.40869	1.83105	-1.83105	5.18799	4.57764	5.79834	0.305176	-1.52588	1.52588	-2.74658	-1.52588	3.35693	1.2207	-6.71387	-6.71387	-1.52588
spike1116	0.305176	6.71387	-1.2207	-3.35693	0.305176	-0.610352	-0.915527	0.610352	-13.7329	4.57764	-2.13623	1.52588	-2.13623	-3.35693	-6.71387	-2.74658	-3.35693	-1.2207	3.96729	-0.915527	-14.0381	-26.5503	-12.8174	-3.35693	0.915527	10.376	16.7847	18.3105	18.9209	20.752	21.0571	15.2588
spike1117	-2.13623	-3.35693	-6.71387	-2.74658	-3.35693	-1.2207	3.96729	-0.915527	-14.0381	-26.5503	-12.8174	-3.35693	0.915527	10.376	16.7847	18.3105	18.9209	20.752	21.0571	15.2588	11.5967	14.0381	4.88281	-2.44141	-1.83105	-5.79834	-5.18799	-7.32422	-10.6812	-13.1226	-6.40869	-8.8501
spike1118	4.27246	9.15527	-1.83105	-3.05176	2.44141	-1.52588	-0.915527	-2.74658	-13.7329	-10.9863	-10.6812	-2.44141	4.88281	9.15527	10.376	7.62939	8.8501	4.88281	8.23975	10.6812	3.66211	7.93457	0	1.2207	0.915527	0.915527	0.915527	0.305176	-5.79834	-1.2207	-3.05176	-6.40869
spike1119	-6.40869	3.66211	0.610352	4.88281	-1.2207	6.71387	2.44141	-1.83105	-12.5122	-16.7847	-10.9863	-6.71387	1.2207	9.46045	6.10352	8.8501	10.0708	9.76562	4.57764	5.79834	7.32422	-0.915527	1.52588	-2.44141	-2.74658	-1.2207	1.83105	-1.2207	-16.1743	-8.54492	-12.207	-3.05176
spike1120	2.44141	5.49316	-3.96729	-1.2207	-1.2207	0.915527	5.79834	-3.66211	-28.6865	-27.1606	-16.4795	1.2207	5.49316	11.2915	10.376	10.9863	12.207	3.66211	8.8501	4.27246	2.13623	-3.96729	-1.52588	4.88281	-0.610352	-2.74658	0	-8.54492	-0.305176	-3.35693	-4.27246	-2.44141
spike1121	-5.18799	-0.915527	0.915527	3.66211	-2.13623	2.74658	-1.83105	-0.305176	-12.207	-9.46045	-8.23975	8.23975	7.01904	11.5967	12.8174	12.207	5.79834	7.93457	5.49316	6.71387	4.88281	-1.2207	2.74658	2.13623	1.52588	1.52588	2.74658	-1.83105	-3.35693	-8.23975	-7.32422	-13.4277
spike1122	3.35693	-2.44141	-2.13623	0	2.44141	8.54492	0.915527	-6.10352	-22.2778	-16.7847	-6.10352	-2.74658	-0.305176	8.8501	7.32422	10.0708	10.9863	6.10352	9.76562	4.88281	2.44141	2.44141	7.32422	6.71387	-4.27246	-3.35693	-4.27246	1.52588	-1.83105	-7.93457	0.915527	-5.49316
spike1123	3.05176	-0.915527	2.44141	8.8501	-2.44141	0.305176	0.305176	-9.76562	-12.207	-2.74658	-0.915527	-1.2207	6.40869	-2.13623	3.96729	6.71387	5.79834	4.27246	8.54492	4.57764	3.96729	2.74658	-1.2207	-1.83105	3.96729	3.96729	-2.13623	1.52588	-1.83105	-2.74658	-2.74658	-3.96729
spike1124	2.44141	2.13623	1.52588	5.18799	6.10352	0.305176	-2.13623	-10.376	-12.8174	1.52588	1.83105	5.49316	8.23975	12.5122	9.76562	11.9019	7.93457	4.88281	3.96729	6.10352	3.35693	5.18799	-4.57764	-3.05176	-7.62939	-7.32422	-5.18799	-8.54492	-3.96729	-0.610352	0.305176	1.2207
spike1125	-3.96729	-0.610352	0.305176	1.2207	-2.74658	-5.79834	-4.27246	-7.93457	-13.1226	-26.5503	-21.6675	-7.32422	3.05176	7.93457	3.96729	5.79834	10.376	7.32422	0.610352	10.0708	6.10352	10.0708	7.93457	6.71387	4.57764	2.44141	2.13623	0.915527	-0.305176	-10.6812	-6.40869	-7.01904
spike1126	5.18799	-1.83105	2.44141	3.35693	3.66211	-0.915527	7.32422	0.610352	-12.5122	-30.2124	-23.4985	-19.5312	-3.96729	6.71387	18.0054	20.752	17.7002	14.3433	16.7847	12.207	7.62939	4.27246	8.54492	5.49316	3.66211	0.305176	-1.52588	-8.54492	-11.2915	-2.13623	-9.76562	-9.46045
spike1127	7.01904	6.40869	6.40869	-0.915527	-2.44141	-4.57764	-1.52588	-5.79834	-15.564	-5.18799	7.62939	14.6484	22.583	18.0054	21.0571	18.3105	13.4277	10.6812	6.40869	7.62939	2.74658	4.88281	1.83105	-0.610352	-3.96729	-5.18799	-6.71387	-8.54492	-14.3433	-17.395	-17.0898	-10.9863
spike1128	2.74658	4.88281	1.83105	-0.610352	-3.96729	-5.18799	-6.71387	-8.54492	-14.3433	-17.395	-17.0898	-10.9863	-10.9863	-13.1226	-6.10352	-4.27246	-1.52588	-1.52588	-3.96729	-3.35693	-2.13623	-8.23975	-8.23975	-6.10352	-10.376	-6.10352	-12.207	-0.610352	-1.52588	-0.915527	2.13623	2.44141
spike1129	7.01904	8.54492	9.76562	6.10352	0.610352	0.915527	1.52588	-5.79834	-16.1743	-7.01904	-4.88281	0	2.44141	9.15527	6.10352	0.305176	-1.52588	1.2207	-1.2207	0	-5.79834	-6.71387	-5.18799	-3.66211	-4.57764	-0.610352	-5.79834	-0.305176	4.57764	-4.27246	-1.52588	-3.35693
spike1130	-5.79834	-0.305176	4.57764	-4.27246	-1.52588	-3.35693	-0.915527	-6.10352	-15.2588	-20.752	-18.0054	0.915527	6.10352	8.8501	11.5967	10.9863	12.207	15.564	16.1743	19.2261	13.4277	13.7329	7.32422	6.40869	6.10352	2.13623	3.66211	-0.915527	-1.83105	-3.05176	-1.52588	-2.74658
spike1131	-2.74658	3.05176	3.35693	-3.66211	3.05176	0.305176	1.2207	2.44141	-14.9536	-19.5312	-8.8501	-6.10352	2.74658	2.44141	16.1743	7.62939	10.376	12.5122	14.3433	10.376	6.10352	-1.52588	5.18799	4.57764	2.74658	0.305176	1.83105	2.44141	-7.93457	-10.9863	-4.27246	-9.46045
spike1132	7.01904	6.10352	-3.96729	0.915527	2.74658	-4.88281	-2.13623	-9.76562	-18.3105	-15.564	-9.76562	3.35693	9.15527	9.15527	11.9019	6.71387	15.2588	7.93457	11.2915	8.23975	4.88281	0.305176	3.35693	0	0.305176	-1.2207	-2.74658	1.2207	-0.610352	-3.96729	-2.13623	-5.49316
spike1133	-5.49316	-3.96729	-1.2207	-1.83105	-7.62939	2.74658	-1.83105	-4.27246	-13.1226	-16.7847	-11.9019	-4.88281	4.57764	8.8501	13.4277	10.6812	7.01904	8.8501	12.5122	10.6812	6.71387	-3.66211	5.49316	-0.610352	3.05176	9.46045	3.96729	3.96729	-6.40869	-1.52588	-3.35693	5.79834
spike1134	-6.40869	2.44141	-0.305176	-0.915527	3.05176	-3.35693	-3.66211	-2.74658	-15.8691	-20.1416	-8.54492	-8.23975	-4.27246	7.01904	5.79834	9.76562	12.207	14.3433	10.0708	14.0381	8.23975	3.05176	-0.915527	3.05176	1.83105	-2.44141	2.74658	0	-3.35693	-0.915527	-0.610352	-6.71387
spike1135	-0.610352	3.35693	-0.305176	8.23975	5.79834	-2.44141	0.915527	-0.305176	-15.564	-24.4141	-16.7847	-2.74658	5.18799	11.5967	10.6812	11.9019	5.79834	6.40869	4.27246	11.5967	5.79834	4.27246	1.83105	-0.610352	-1.2207	-5.18799	-1.83105	1.2207	-2.44141	-5.49316	-6.71387	-9.15527
spike1136	4.88281	4.57764	8.23975	2.13623	6.10352	2.44141	-3.66211	0.305176	-12.5122	-17.0898	-8.8501	-7.62939	-4.88281	-4.88281	-2.74658	0.610352	-8.8501	0.610352	-0.305176	5.49316	0.915527	7.32422	7.62939	0	-0.610352	-3.35693	0.610352	1.52588	4.57764	7.62939	5.49316	-0.305176
spike1137	0.305176	1.83105	-3.66211	-1.52588	-1.83105	-0.610352	-3.66211	1.52588	-15.2588	-15.8691	-2.44141	-0.915527	1.83105	8.54492	7.93457	9.46045	13.7329	11.5967	7.93457	3.35693	6.10352	4.88281	2.13623	4.88281	-3.96729	-2.74658	0.915527	-3.96729	-3.35693	1.2207	-1.83105	-4.57764
spike1138	1.83105	-3.05176	-1.2207	1.83105	1.2207	1.83105	-0.915527	-9.15527	-23.4985	-8.23975	-2.44141	3.05176	10.6812	10.6812	9.46045	13.7329	3.96729	14.6484	8.54492	6.71387	2.13623	1.52588	-5.49316	3.05176	2.13623	-3.35693	-4.57764	-3.05176	-9.76562	-7.62939	-4.88281	-5.49316
spike1139	6.40869	7.62939	4.57764	-3.05176	-0.610352	0	-2.13623	-0.305176	-16.1743	-21.0571	-2.74658	-1.83105	6.71387	12.8174	14.9536	9.15527	18.9209	17.0898	13.1226	11.2915	9.46045	-1.2207	7.62939	5.49316	1.2207	-1.2207	-3.96729	0.610352	-10.6812	-10.0708	-6.40869	-6.71387
spike1140	-1.2207	-2.74658	-3.96729	1.52588	-0.610352	1.52588	0.610352	-7.62939	-17.395	-16.1743	-9.15527	-0.915527	17.0898	17.395	20.4468	12.8174	8.23975	14.3433	16.7847	8.54492	7.32422	1.52588	0.610352	4.27246	-4.27246	-3.35693	-8.23975	-1.83105	-4.27246	-1.83105	-10.0708	-9.46045
spike1141	-4.27246	-3.35693	-8.23975	-1.83105	-4.27246	-1.83105	-10.0708	-9.46045	-13.1226	-9.76562	-8.54492	-5.18799	-9.46045	-11.9019	-10.9863	-6.40869	-7.93457	-0.610352	0.305176	3.05176	-1.52588	5.18799	-8.8501	-19.5312	-10.0708	-1.2207	5.49316	15.8691	16.4795	17.395	13.4277	15.2588
spike1142	-6.40869	-7.93457	-0.610352	0.305176	3.05176	-1.52588	5.18799	-8.8501	-19.5312	-10.0708	-1.2207	5.49316	15.8691	16.4795	17.395	13.4277	15.2588	13.1226	15.2588	15.564	7.62939	9.15527	9.15527	3.66211	-1.83105	-1.52588	-2.13623	-3.35693	-9.15527	-2.13623	-9.76562	-5.18799
spike1143	1.52588	1.83105	-1.52588	-1.2207	-7.01904	-8.23975	-5.79834	-8.8501	-12.5122	-14.3433	-14.3433	-4.88281	-3.35693	0.915527	4.27246	-4.27246	-4.27246	-0.610352	0.610352	-1.52588	-1.83105	6.10352	-2.44141	-1.83105	-10.0708	-4.88281	0.305176	0.610352	3.05176	1.52588	2.74658	4.88281
spike1144	-2.74658	1.83105	8.54492	6.10352	-2.74658	-0.305176	6.40869	-1.2207	-20.752	-28.9917	-15.2588	-7.93457	2.74658	10.6812	12.5122	19.5312	16.7847	14.3433	6.40869	12.207	9.76562	9.15527	7.32422	-0.305176	1.52588	2.74658	-0.305176	-2.13623	-1.83105	-2.13623	-5.79834	-6.40869
spike1145	1.52588	2.74658	-0.305176	-2.13623	-1.83105	-2.13623	-5.79834	-6.40869	-12.5122	-7.93457	-16.4795	-10.376	-13.1226	-4.27246	-7.32422	-2.44141	-3.35693	1.52588	-2.13623	-2.13623	-1.2207	-2.74658	-7.01904	-8.54492	0.305176	1.52588	6.71387	6.10352	6.40869	4.57764	7.62939	10.376
spike1146	6.40869	5.49316	0	3.66211	0.610352	5.18799	-4.88281	-1.83105	-14.9536	-5.79834	-0.915527	9.76562	9.76562	7.62939	3.96729	6.40869	14.3433	5.79834	5.18799	1.2207	2.74658	-3.96729	-0.305176	-7.01904	-1.2207	-6.71387	-6.71387	-7.01904	-6.40869	-4.57764	-10.0708	-2.13623
spike1147	-3.96729	-1.83105	-2.13623	-1.52588	-2.44141	-0.915527	3.35693	10.6812	-15.564	-22.2778	-14.9536	-7.01904	3.35693	10.9863	10.6812	11.2915	12.5122	5.79834	13.7329	10.9863	10.0708	0	2.13623	-4.57764	-7.62939	-1.2207	-8.54492	-5.79834	1.83105	-7.32422	-7.62939	-3.05176
spike1148	-2.13623	2.13623	-4.88281	-0.610352	-2.13623	0.915527	0.305176	-4.57764	-17.0898	-12.8174	-6.10352	-2.13623	5.79834	7.93457	8.8501	13.4277	16.7847	11.9019	8.23975	7.32422	8.23975	0	4.57764	-2.74658	-3.66211	-1.2207	-0.915527	-5.18799	-1.52588	-7.62939	-8.8501	-2.44141
spike1149	0.915527	1.52588	-1.52588	-8.54492	-4.88281	-3.96729	-3.35693	-10.6812	-15.564	-5.18799	5.49316	7.32422	7.01904	3.96729	9.76562	6.10352	8.54492	9.76562	12.5122	1.2207	5.79834	1.83105	1.83105	-7.62939	-0.305176	-6.40869	-0.305176	-4.88281	0	-1.52588	-3.66211	0.305176
spike1150	2.44141	-1.52588	3.35693	-1.52588	1.52588	1.52588	-3.35693	-4.57764	-15.2588	-8.54492	-2.13623	2.74658	3.05176	3.66211	7.01904	13.1226	5.49316	8.54492	-1.2207	-3.96729	-3.05176	-1.83105	-0.610352	-1.2207	-3.66211	-8.23975	-7.93457	-7.93457	-1.2207	-3.96729	-1.52588	1.2207
spike1151	3.96729	0.305176	6.71387	4.27246	1.52588	-1.83105	6.71387	-3.35693	-12.5122	-14.9536	-6.10352	-4.57764	-5.18799	2.44141	7.32422	10.9863	7.93457	14.0381	11.2915	6.71387	10.6812	11.9019	7.62939	0.610352	5.18799	-5.49316	-3.66211	2.44141	-3.35693	-11.9019	-5.79834	-6.71387
spike1152	-4.57764	-6.40869	-4.88281	-3.96729	1.2207	3.96729	-1.83105	-6.40869	-16.7847	-4.27246	3.96729	11.5967	14.3433	14.3433	10.6812	12.5122	7.93457	8.8501	3.05176	2.44141	-5.18799	1.2207	-6.10352	0.915527	-3.35693	-1.83105	-4.27246	-0.305176	-5.79834	-3.35693	-3.96729	-12.5122
spike1153	2.44141	5.49316	-2.13623	4.88281	3.96729	-5.49316	-8.8501	-8.8501	-12.5122	-9.46045	-1.2207	1.83105	4.88281	5.18799	10.6812	12.207	10.9863	8.54492	12.5122	2.74658	3.05176	0	-4.27246	2.74658	-2.44141	4.27246	3.35693	3.96729	-1.52588	0.610352	-5.18799	-7.93457
spike1154	6.40869	-0.610352	-3.96729	1.83105	0.610352	3.96729	-1.52588	1.2207	-12.207	-10.0708	-10.0708	-8.23975	6.71387	2.74658	8.8501	5.18799	-0.305176	7.32422	6.71387	5.49316	6.71387	0.915527	-3.66211	-0.610352	-2.13623	2.13623	-7.01904	-3.05176	-3.96729	-4.57764	-3.66211	0
spike1155	2.13623	-3.96729	-0.305176	0	1.52588	-1.2207	-1.2207	-5.18799	-15.8691	-14.6484	-7.32422	-2.13623	9.15527	2.13623	8.23975	9.76562	5.18799	7.62939	3.35693	10.6812	13.1226	7.93457	5.79834	-0.915527	-3.05176	-5.79834	-3.05176	-10.376	-8.54492	-11.5967	-9.46045	-7.01904
spike1156	1.2207	-3.35693	5.79834	1.52588	3.35693	-0.305176	6.10352	1.2207	-20.4468	-19.8364	-8.8501	4.57764	6.40869	13.7329	7.62939	11.9019	5.79834	7.32422	10.0708	7.32422	6.71387	5.79834	4.27246	2.74658	-3.35693	-4.57764	0	-1.83105	-2.74658	-6.71387	-11.2915	-2.74658
spike1157	-5.18799	-2.74658	0.915527	0.305176	-1.83105	-1.2207	-0.915527	-4.88281	-25.0244	-20.4468	-10.6812	-1.52588	2.44141	7.93457	13.7329	8.54492	8.23975	13.1226	15.8691	10.9863	10.376	1.2207	5.49316	1.2207	4.57764	-0.915527	-2.74658	-2.74658	-6.40869	-5.18799	-4.88281	-0.915527
spike1158	9.15527	2.44141	0.915527	-4.27246	-0.915527	-2.13623	-5.18799	-3.35693	-11.9019	0.915527	-7.62939	-3.66211	-5.79834	6.71387	6.71387	4.88281	-5.49316	-2.74658	4.88281	2.44141	2.74658	-3.35693	-8.54492	-15.564	-10.376	-8.54492	-1.83105	6.10352	10.6812	5.18799	10.9863	8.54492
spike1159	4.88281	-5.49316	-2.74658	4.88281	2.44141	2.74658	-3.35693	-8.54492	-15.564	-10.376	-8.54492	-1.83105	6.10352	10.6812	5.18799	10.9863	8.54492	16.7847	9.15527	15.564	9.15527	6.40869	4.57764	2.13623	-5.49316	2.44141	1.2207	-4.88281	-5.79834	-5.18799	-6.71387	-5.18799
spike1160	4.57764	4.27246	1.2207	-0.305176	-3.66211	1.83105	-0.610352	-8.54492	-18.6157	-13.1226	-5.79834	-5.18799	-1.83105	-5.18799	-1.2207	-5.49316	-1.83105	-3.05176	-6.40869	-4.27246	-4.27246	-5.49316	-3.66211	-0.610352	-2.13623	2.74658	0.305176	9.15527	6.40869	-2.74658	3.05176	-0.915527
spike1161	-1.2207	-3.35693	0.610352	-3.66211	-4.88281	0.915527	-1.83105	-8.23975	-17.395	-11.9019	-2.13623	1.2207	3.35693	6.40869	10.0708	6.40869	8.23975	8.54492	11.5967	5.79834	10.376	3.05176	4.27246	5.49316	-0.305176	0.305176	-2.44141	-7.01904	-7.01904	-3.35693	-3.35693	-4.57764
spike1162	-1.2207	2.74658	0	4.88281	3.96729	-1.52588	-2.74658	-9.15527	-19.8364	-13.7329	-5.79834	3.96729	10.0708	10.376	8.8501	13.1226	8.8501	6.71387	3.66211	1.2207	4.57764	7.62939	9.76562	-4.88281	-3.35693	-0.915527	1.2207	-4.57764	-2.74658	-7.93457	-4.88281	-4.88281
spike1163	-1.52588	-7.62939	4.57764	-1.2207	7.32422	5.18799	3.05176	-9.76562	-15.564	-4.27246	-2.74658	-7.62939	2.13623	7.62939	10.0708	14.9536	14.0381	9.76562	13.1226	9.15527	-0.915527	-7.32422	-3.96729	-4.88281	0.305176	-2.44141	-4.27246	-2.74658	-5.79834	0	-5.49316	-2.44141
spike1164	0	-1.83105	2.13623	-2.13623	-2.13623	2.13623	2.13623	0.915527	-19.5312	-27.771	-16.1743	-1.52588	7.32422	7.32422	19.2261	9.15527	11.2915	2.13623	8.54492	10.376	6.71387	2.13623	-6.10352	-0.305176	-6.10352	3.35693	-2.13623	-2.44141	-6.10352	-2.13623	-2.44141	1.2207
spike1165	-3.35693	3.05176	7.01904	5.18799	-5.18799	7.93457	3.66211	3.05176	-12.5122	-21.9727	-16.4795	-7.62939	10.9863	11.5967	7.62939	11.2915	10.376	15.564	10.9863	7.01904	7.01904	6.10352	8.54492	5.18799	-0.305176	0.610352	-2.74658	-6.40869	0	-3.96729	-4.88281	-2.74658
spike1166	-1.52588	2.44141	0.915527	2.13623	-4.57764	-1.52588	0.305176	-8.23975	-15.564	-18.0054	-7.01904	4.88281	11.2915	10.9863	9.15527	8.8501	10.376	17.395	10.376	6.10352	5.18799	0.610352	6.40869	1.2207	-4.88281	-8.54492	-6.40869	-8.23975	-1.83105	-3.05176	0.305176	1.52588
spike1167	-0.610352	5.18799	4.88281	3.96729	0.915527	-3.66211	-3.66211	-2.13623	-16.1743	-19.2261	-10.0708	0.610352	5.49316	7.93457	7.01904	7.62939	3.35693	10.376	6.71387	3.66211	-0.610352	3.96729	0	1.83105	-0.915527	1.83105	-3.35693	-3.96729	-0.610352	-9.46045	-5.18799	-6.40869
spike1168	-3.05176	2.44141	-0.915527	1.83105	-5.79834	1.52588	1.83105	0	-14.0381	-12.8174	-8.23975	-3.35693	6.71387	5.79834	8.8501	5.18799	12.5122	7.32422	4.88281	5.18799	3.96729	-3.35693	1.52588	-2.13623	-1.83105	5.18799	1.2207	4.27246	-0.610352	-5.18799	-3.66211	-0.610352
spike1169	-2.44141	3.35693	-0.610352	-7.01904	-2.44141	2.13623	-7.01904	-3.96729	-12.5122	-14.6484	-9.46045	0.610352	7.62939	10.9863	6.71387	15.8691	9.15527	11.2915	8.54492	8.23975	7.62939	7.01904	3.96729	0.915527	-0.610352	3.96729	-8.23975	2.44141	-5.18799	-6.71387	-6.40869	-6.10352
spike1170	1.52588	5.18799	11.9019	7.62939	7.32422	3.96729	-6.10352	-11.2915	-12.207	-3.66211	3.05176	5.49316	6.71387	7.32422	0.610352	0.610352	5.18799	-3.66211	0.305176	-1.2207	1.83105	4.27246	-4.27246	0.610352	-1.2207	-3.35693	-0.610352	3.35693	-3.66211	-3.35693	-8.23975	-1.52588
spike1171	-2.13623	0	0	1.83105	-3.05176	-4.88281	-6.10352	-10.376	-18.0054	-10.376	-1.83105	3.96729	11.9019	7.32422	11.5967	6.40869	14.6484	10.0708	11.9019	5.18799	7.62939	0.915527	7.32422	-3.05176	3.35693	-0.305176	0.305176	-2.44141	-11.2915	-3.66211	-6.40869	-4.27246
spike1172	-1.2207	3.66211	0	0.610352	5.18799	4.57764	-3.35693	-7.01904	-15.2588	-13.7329	-5.18799	7.32422	8.23975	10.0708	2.74658	12.5122	5.49316	8.23975	6.10352	4.57764	0.915527	-6.40869	4.88281	-5.79834	2.44141	0	-7.62939	1.83105	-1.83105	-6.71387	-5.18799	-8.23975
spike1173	-1.52588	1.83105	3.96729	7.93457	0	-4.88281	-4.27246	-9.15527	-14.9536	-6.40869	-3.96729	-3.96729	-4.57764	5.18799	6.10352	5.79834	-3.35693	2.13623	2.44141	1.83105	6.10352	0	3.66211	-4.88281	-4.27246	-6.40869	-2.44141	-3.66211	-0.915527	0.915527	2.44141	6.40869
spike1174	0.610352	1.52588	-0.915527	-0.305176	1.2207	-0.610352	0.610352	-1.52588	-14.0381	-26.2451	-14.6484	-2.74658	-0.305176	10.6812	13.7329	12.5122	4.88281	1.52588	7.93457	-0.305176	3.35693	4.57764	7.32422	9.46045	9.76562	0.915527	0	-1.83105	-5.79834	-10.0708	-5.18799	-0.610352
spike1175	2.13623	3.05176	-0.610352	-5.49316	2.44141	5.18799	-5.18799	-10.9863	-21.0571	-14.9536	-4.27246	-1.83105	11.2915	8.54492	9.15527	12.5122	16.1743	11.9019	10.376	9.46045	11.2915	6.40869	2.74658	-3.35693	-1.83105	-10.9863	-5.79834	-3.35693	-2.74658	-2.74658	-3.05176	-6.71387
spike1176	0.915527	0.610352	4.27246	2.74658	-1.2207	4.88281	2.44141	-6.71387	-13.4277	-8.54492	-7.62939	-0.915527	8.23975	3.66211	12.207	8.8501	14.0381	6.10352	13.1226	10.6812	5.18799	0.305176	0	-2.44141	1.83105	-5.79834	-4.27246	1.83105	-4.57764	0.305176	-8.23975	-0.915527
spike1177	-2.13623	2.44141	-1.52588	-3.05176	-2.44141	-9.76562	-7.62939	-7.62939	-14.3433	-12.8174	-9.76562	-3.66211	-3.05176	-3.35693	-3.05176	-6.71387	-0.915527	-4.88281	-1.83105	2.44141	3.05176	3.66211	-5.18799	-4.88281	-7.32422	1.52588	2.74658	9.76562	7.62939	2.13623	4.57764	7.01904
spike1178	7.62939	1.52588	-0.610352	1.2207	0.305176	2.13623	0.305176	7.01904	-17.7002	-25.0244	-12.5122	-5.49316	1.83105	7.32422	10.9863	16.7847	8.8501	6.10352	1.83105	4.88281	9.46045	6.40869	1.83105	3.96729	2.44141	-3.35693	-1.83105	-9.76562	-5.49316	-2.44141	-7.62939	-5.18799
spike1179	3.35693	1.83105	2.13623	3.05176	4.57764	4.57764	12.5122	-8.23975	-14.9536	-13.4277	0.610352	10.0708	11.9019	14.6484	12.207	9.76562	7.93457	7.32422	6.71387	0	-0.305176	4.27246	-3.96729	-2.44141	-3.66211	-9.15527	-8.23975	-11.2915	-10.6812	-3.35693	-3.66211	-10.376
spike1180	1.2207	2.44141	0.915527	-2.74658	-4.88281	1.2207	4.27246	-0.610352	-11.9019	-18.9209	-15.564	-10.376	6.10352	6.10352	9.46045	15.564	11.2915	10.376	12.5122	17.0898	15.8691	7.62939	3.05176	-3.66211	-3.05176	-1.2207	-3.66211	-2.74658	-8.54492	2.44141	1.52588	-10.0708
spike1181	2.13623	2.13623	0.610352	1.2207	2.44141	7.93457	-0.915527	-2.44141	-14.0381	-4.88281	-4.88281	5.49316	2.44141	5.18799	7.32422	8.23975	4.88281	3.66211	0.610352	4.27246	3.05176	-4.27246	0.305176	-5.79834	1.52588	-7.01904	-1.52588	-0.305176	1.52588	-2.74658	-1.83105	0.915527
spike1182	0.610352	2.74658	-2.44141	9.15527	-2.13623	6.40869	2.44141	-1.2207	-21.0571	-25.6348	-10.6812	-5.49316	6.71387	13.4277	14.9536	18.9209	14.9536	14.3433	12.207	13.7329	9.15527	6.10352	7.93457	-0.610352	4.88281	-4.27246	-9.76562	-9.46045	-2.74658	-9.76562	-8.23975	-11.5967
spike1183	-5.49316	-0.305176	-3.05176	-1.52588	-1.83105	0.305176	10.9863	-3.66211	-19.5312	-24.4141	-18.9209	-11.2915	0	6.10352	9.76562	13.1226	16.1743	10.376	10.9863	14.3433	8.23975	15.564	4.57764	-0.305176	0.610352	-1.2207	-0.610352	-0.610352	4.27246	1.83105	-2.74658	-2.74658
spike1184	2.13623	-0.305176	-0.610352	2.74658	1.52588	0	3.35693	-4.57764	-18.3105	-16.1743	-4.57764	-1.2207	9.15527	14.3433	12.8174	8.8501	12.5122	9.76562	8.23975	11.5967	9.46045	3.96729	1.2207	3.05176	0.305176	-0.610352	0.610352	-4.27246	-5.79834	-4.88281	-10.0708	-7.01904
spike1185	3.05176	-1.52588	-3.05176	-6.40869	-3.35693	-3.96729	-7.32422	-5.49316	-12.5122	-14.0381	-10.376	-7.62939	3.35693	8.23975	17.7002	10.376	22.2778	19.5312	16.1743	11.9019	5.79834	6.71387	6.71387	5.18799	7.01904	-2.44141	-3.35693	-1.2207	-2.13623	-5.49316	-6.71387	-6.10352
spike1186	5.49316	2.13623	-5.18799	1.52588	-1.83105	1.83105	-5.79834	-0.915527	-17.395	0.305176	-1.52588	-1.2207	3.05176	6.10352	4.27246	-3.05176	-0.305176	1.2207	-2.13623	10.0708	4.88281	-1.83105	-1.52588	-0.305176	-2.74658	2.44141	3.05176	-3.66211	-0.915527	-1.2207	2.44141	-2.13623
spike1187	2.44141	3.05176	-2.44141	3.05176	1.2207	-1.83105	-6.40869	-0.915527	-16.1743	-6.40869	-0.915527	-2.44141	1.83105	2.74658	6.40869	7.93457	2.13623	0.915527	2.74658	-1.83105	-0.610352	-1.83105	0	5.49316	0	-2.44141	0	1.52588	-0.305176	-3.35693	-5.49316	-1.83105
spike1188	-1.52588	-2.74658	0.610352	-4.27246	-1.2207	0.915527	4.88281	-3.96729	-12.8174	-1.2207	2.13623	3.66211	3.66211	8.8501	9.46045	2.44141	5.18799	4.27246	-2.13623	-1.83105	-7.32422	-7.32422	-9.76562	-7.93457	-8.54492	2.74658	-2.13623	-1.52588	9.15527	2.13623	5.49316	7.01904
spike1189	0.305176	3.05176	-3.35693	2.13623	7.32422	4.88281	4.57764	-3.96729	-13.1226	-4.88281	-9.76562	7.93457	0.305176	-3.05176	3.66211	3.96729	-1.52588	2.44141	-0.305176	-4.27246	-1.52588	2.44141	-2.44141	-6.40869	-0.305176	4.27246	7.01904	6.40869	-3.96729	3.96729	8.8501	-4.57764
spike1190	2.13623	7.01904	0.305176	2.13623	-2.13623	2.44141	-0.915527	-3.05176	-13.1226	-4.88281	-1.2207	3.35693	-2.74658	13.7329	7.32422	-0.305176	0.915527	-1.83105	1.2207	-0.305176	5.79834	0	-1.83105	-1.52588	3.35693	-0.610352	-1.2207	3.96729	0	-4.57764	-7.01904	-3.05176
spike1191	-7.62939	-1.52588	-1.2207	-0.305176	4.27246	3.05176	-2.74658	-1.83105	-13.4277	-8.8501	-1.2207	0.915527	9.15527	9.76562	5.79834	4.57764	4.57764	3.35693	4.57764	3.05176	4.57764	3.66211	3.35693	-0.305176	-2.74658	-5.18799	1.2207	-0.915527	7.01904	2.44141	0	0.915527
spike1192	5.18799	-0.305176	3.05176	1.2207	-1.83105	5.49316	8.8501	0	-13.4277	-20.4468	-10.6812	-1.83105	0.610352	9.76562	14.9536	20.752	21.0571	18.9209	8.8501	13.1226	7.01904	3.05176	0.610352	2.13623	-1.83105	-4.57764	-4.88281	-3.96729	-2.44141	-10.9863	-9.76562	-9.46045
spike1193	-0.915527	2.44141	1.52588	-3.96729	-2.74658	-0.305176	5.18799	-1.2207	-15.8691	-19.5312	-3.35693	-1.2207	5.79834	5.49316	14.9536	14.6484	15.8691	10.0708	14.3433	12.5122	12.8174	16.1743	5.79834	0.915527	-3.05176	-0.305176	-8.23975	-3.66211	-7.32422	-7.01904	-8.54492	-8.8501
spike1194	0.305176	-2.74658	6.40869	1.2207	-1.52588	-0.610352	-3.66211	7.93457	-18.0054	-18.3105	-15.564	-2.74658	13.1226	5.18799	14.3433	15.2588	11.2915	7.01904	6.40869	8.23975	-1.2207	-0.305176	3.66211	0.610352	-8.23975	-7.93457	-4.88281	-0.305176	-3.66211	-1.52588	-6.10352	1.52588
spike1195	5.49316	0.915527	-1.2207	2.13623	5.79834	-2.74658	1.2207	2.13623	-18.0054	-23.4985	-16.4795	-5.18799	5.49316	10.376	16.7847	17.395	14.9536	14.6484	16.4795	8.8501	0.305176	-3.96729	-4.88281	0.610352	-1.83105	-6.71387	-2.74658	2.74658	-6.71387	-0.915527	-5.49316	-14.0381
spike1196	6.10352	6.40869	3.66211	1.52588	-1.52588	-3.35693	2.44141	-0.610352	-15.2588	-18.9209	-7.93457	4.88281	7.32422	2.74658	0.610352	3.05176	-0.915527	3.96729	3.35693	-1.83105	-2.44141	-2.13623	-1.52588	-3.66211	-0.305176	-2.13623	-3.35693	-0.915527	-2.13623	-1.52588	-5.18799	-10.376
spike1197	-3.66211	1.2207	1.2207	3.66211	1.52588	3.05176	10.6812	4.57764	-12.5122	-8.8501	-0.915527	-3.66211	7.93457	5.18799	8.54492	12.8174	8.54492	20.1416	12.5122	11.9019	11.9019	5.79834	11.2915	-4.27246	-17.395	-17.0898	-14.9536	-1.83105	3.96729	4.57764	4.27246	7.93457
spike1198	8.54492	20.1416	12.5122	11.9019	11.9019	5.79834	11.2915	-4.27246	-17.395	-17.0898	-14.9536	-1.83105	3.96729	4.57764	4.27246	7.93457	0.915527	3.96729	1.2207	-6.10352	-5.79834	-5.49316	-7.62939	-4.57764	-4.57764	-3.05176	-8.54492	-12.5122	-12.5122	-7.01904	-1.52588	-8.23975
spike1199	7.93457	8.23975	1.2207	1.2207	0	5.49316	0.305176	-5.49316	-21.3623	-22.2778	-12.207	-10.6812	-9.46045	-4.27246	5.18799	6.71387	1.83105	3.66211	7.93457	4.27246	0.915527	-1.2207	0.915527	1.83105	-0.610352	-5.79834	-7.62939	-3.35693	-2.13623	-5.18799	-7.62939	-7.62939
spike1200	-0.305176	-1.83105	-3.35693	-0.915527	1.2207	-1.2207	1.2207	-6.71387	-16.4795	-10.9863	-4.88281	4.27246	8.54492	6.10352	-3.96729	4.88281	4.27246	-0.305176	5.49316	6.10352	0.610352	-2.74658	-1.52588	0	-0.305176	-6.10352	-0.915527	-3.35693	0.915527	-9.76562	-7.01904	-7.32422
spike1201	-3.05176	6.10352	2.74658	4.27246	6.40869	2.13623	3.66211	-0.915527	-12.5122	-14.0381	-3.35693	5.49316	12.8174	16.7847	10.6812	-1.2207	-17.7002	-13.4277	3.66211	3.96729	11.5967	9.76562	13.7329	13.7329	2.13623	7.93457	4.57764	2.44141	-3.05176	-1.52588	-8.23975	-2.13623
spike1202	-12.5122	-14.0381	-3.35693	5.49316	12.8174	16.7847	10.6812	-1.2207	-17.7002	-13.4277	3.66211	3.96729	11.5967	9.76562	13.7329	13.7329	2.13623	7.93457	4.57764	2.44141	-3.05176	-1.52588	-8.23975	-2.13623	-10.376	-10.376	-8.54492	-7.62939	-13.7329	-15.2588	-11.5967	-12.8174
spike1203	3.35693	3.96729	2.13623	0.915527	2.13623	2.74658	6.10352	-0.915527	-13.1226	-13.4277	-14.0381	-7.62939	-9.76562	-7.32422	-11.9019	-10.6812	-5.49316	-2.44141	4.27246	-3.35693	-2.13623	6.40869	0.915527	-7.93457	3.05176	3.35693	7.32422	4.27246	7.01904	7.32422	7.32422	3.35693
spike1204	-0.915527	-0.305176	2.44141	0.610352	7.01904	4.88281	-5.18799	-4.57764	-15.8691	-19.5312	-6.40869	4.88281	12.5122	8.8501	11.5967	11.2915	8.8501	5.18799	10.0708	8.8501	12.5122	9.46045	3.66211	-3.66211	-0.610352	4.27246	5.49316	-4.88281	-6.40869	3.05176	-3.35693	-5.18799
spike1205	-2.13623	-1.83105	-3.35693	1.52588	-8.54492	-1.83105	7.62939	-4.88281	-21.6675	-32.6538	-11.5967	-5.49316	6.10352	16.7847	14.3433	20.752	7.01904	1.2207	6.71387	5.18799	10.9863	8.8501	6.40869	3.35693	-0.305176	0.305176	-2.44141	-1.52588	-4.27246	-7.01904	-4.57764	-9.15527
spike1206	3.35693	4.27246	2.44141	9.76562	10.0708	4.57764	8.23975	-7.01904	-24.1089	-14.0381	-12.207	-3.96729	-0.915527	7.62939	5.18799	10.6812	8.54492	10.376	7.62939	9.76562	1.52588	-1.83105	-5.79834	-7.01904	-8.54492	-6.40869	-9.46045	-7.93457	-3.35693	-5.49316	-14.3433	-18.3105
spike1207	-5.79834	-7.01904	-8.54492	-6.40869	-9.46045	-7.93457	-3.35693	-5.49316	-14.3433	-18.3105	-14.0381	-10.6812	-4.88281	0	2.74658	3.35693	2.74658	6.71387	10.6812	0.610352	0.305176	1.2207	5.49316	-3.66211	-0.610352	-5.18799	1.2207	4.57764	5.79834	6.71387	8.23975	7.62939
spike1208	9.15527	6.71387	5.18799	3.05176	1.2207	0	-4.57764	-4.57764	-17.7002	-6.10352	-4.57764	6.10352	8.23975	7.01904	7.01904	10.0708	4.27246	3.96729	4.88281	4.27246	4.57764	1.83105	0.915527	1.83105	-3.35693	-2.74658	-6.10352	0	-10.376	-3.66211	-7.62939	-8.23975
spike1209	7.62939	12.207	4.88281	-0.610352	-5.49316	-3.35693	-8.23975	-3.66211	-13.7329	-15.2588	-9.15527	2.44141	5.49316	5.18799	2.44141	0.915527	0.915527	-1.83105	5.79834	2.44141	3.66211	-0.610352	6.10352	2.44141	2.44141	8.23975	4.27246	3.96729	0	-3.96729	-2.13623	-3.35693
spike1210	-2.13623	-3.35693	0.915527	1.52588	0	-9.15527	-7.32422	-6.40869	-16.7847	-23.4985	-18.0054	-18.3105	-6.40869	-2.13623	8.23975	2.74658	6.71387	6.40869	16.1743	13.7329	6.71387	10.6812	11.2915	6.10352	-3.35693	6.71387	3.05176	2.74658	2.74658	-2.44141	2.13623	-4.57764
spike1211	-3.05176	-0.915527	9.46045	6.40869	-1.52588	2.44141	4.57764	-1.2207	-14.9536	-24.1089	-10.376	0.915527	3.66211	12.207	18.6157	24.4141	18.3105	16.7847	8.54492	8.23975	10.376	6.71387	4.27246	1.2207	3.35693	-4.27246	-2.74658	-3.05176	-8.23975	-10.376	-10.6812	-13.4277
spike1212	-0.305176	-3.35693	-2.74658	2.44141	3.05176	-1.2207	-6.71387	-9.76562	-16.7847	-10.6812	-3.96729	3.66211	0.610352	3.96729	-0.915527	0.610352	8.8501	8.23975	7.32422	0.915527	2.44141	0.915527	1.2207	1.2207	-2.13623	-2.44141	-0.305176	-3.05176	-7.93457	-4.27246	-5.49316	-10.0708
spike1213	3.35693	-1.52588	4.57764	3.05176	2.13623	4.57764	0.305176	-4.57764	-12.207	-12.5122	-6.40869	0.610352	7.93457	6.40869	3.35693	4.27246	0.915527	3.05176	8.23975	0.305176	-2.13623	-7.93457	5.49316	1.2207	5.79834	-3.96729	2.13623	-3.66211	2.74658	6.71387	4.27246	0.915527
spike1214	-7.01904	-1.2207	-3.35693	-3.35693	0.610352	-2.44141	-2.74658	-3.35693	-18.0054	-15.8691	-7.93457	-1.2207	7.93457	11.2915	11.5967	18.3105	11.2915	8.23975	8.54492	13.4277	7.32422	3.35693	-2.44141	-4.88281	-1.83105	-6.40869	-5.18799	-3.35693	0	-1.83105	-6.10352	1.52588
spike1215	0.305176	5.49316	-1.2207	7.93457	3.96729	3.66211	4.88281	1.83105	-14.0381	-26.8555	-16.4795	-4.57764	1.83105	5.18799	5.79834	12.5122	14.9536	9.15527	3.66211	3.66211	0.915527	4.57764	-2.44141	3.35693	-3.35693	-5.79834	-6.10352	-3.35693	-9.46045	-2.13623	-3.35693	1.52588
spike1216	-5.79834	-6.10352	-3.35693	-9.46045	-2.13623	-3.35693	1.52588	-5.18799	-17.0898	-22.8882	-20.1416	-7.32422	-1.52588	3.66211	3.05176	11.9019	7.62939	11.2915	9.46045	12.5122	11.2915	7.32422	7.93457	10.6812	4.88281	4.27246	8.23975	3.96729	1.83105	-2.44141	-2.44141	-1.52588
spike1217	8.23975	3.96729	1.83105	-2.44141	-2.44141	-1.52588	-6.40869	-6.40869	-15.564	-11.5967	-4.88281	-6.10352	-16.4795	-3.05176	0	-5.18799	1.2207	2.74658	-3.05176	-1.2207	1.2207	-3.05176	-4.57764	3.05176	1.83105	-1.2207	2.74658	1.83105	1.52588	4.27246	3.96729	4.88281
spike1218	0	-6.40869	-3.05176	2.44141	1.52588	0.305176	11.5967	-6.10352	-16.7847	-21.9727	-14.6484	-8.23975	-5.49316	5.18799	12.8174	19.2261	14.6484	16.7847	12.5122	16.1743	11.2915	7.62939	2.13623	0	-2.74658	-3.05176	-1.2207	-7.93457	-7.32422	-8.8501	1.52588	-5.49316
spike1219	9.15527	14.0381	10.6812	10.9863	5.49316	2.44141	6.40869	-6.71387	-13.4277	-8.8501	-14.6484	-11.9019	-14.0381	-10.9863	-13.7329	-8.54492	-12.5122	-2.13623	-8.8501	-3.35693	-5.18799	-4.88281	-4.27246	-8.23975	-5.79834	1.52588	2.44141	-1.52588	-2.44141	-4.57764	-4.88281	-3.35693
spike1220	-3.35693	6.40869	0.305176	-4.88281	-4.57764	0	-3.35693	4.27246	-13.7329	-24.1089	-10.6812	1.83105	3.66211	11.9019	12.8174	11.9019	11.2915	4.27246	9.15527	10.9863	2.74658	1.83105	-0.915527	-3.96729	0.915527	2.44141	-5.18799	-2.74658	-4.57764	-5.79834	-9.46045	-8.54492
spike1221	3.96729	3.66211	0.610352	-4.57764	-2.44141	4.57764	0	-3.35693	-11.9019	-4.57764	-5.49316	-3.96729	4.88281	0.610352	5.18799	2.44141	-0.915527	0	2.44141	-1.83105	-0.915527	-4.27246	-4.57764	-5.49316	-5.18799	-2.74658	6.71387	7.32422	6.10352	6.40869	3.96729	2.74658
spike1222	-6.40869	0.305176	1.52588	1.2207	6.40869	3.66211	-3.35693	-9.76562	-21.6675	-15.8691	-6.10352	-4.88281	8.54492	5.79834	10.376	6.71387	10.6812	8.8501	9.76562	10.6812	10.376	14.3433	5.49316	1.2207	-3.96729	-4.27246	-5.49316	-8.54492	-7.32422	-4.88281	-8.54492	-10.6812
spike1223	-3.96729	-8.8501	-6.10352	1.52588	6.40869	-5.49316	2.74658	-4.88281	-14.9536	-11.5967	-6.40869	-0.305176	0.305176	9.76562	4.27246	10.9863	10.6812	13.1226	7.93457	4.27246	9.76562	6.71387	4.57764	-1.2207	-5.18799	-3.05176	-2.74658	-6.40869	-5.79834	-6.40869	-9.15527	-6.71387
spike1224	1.83105	0.305176	0	-0.610352	2.13623	4.27246	-1.2207	-10.6812	-11.9019	-5.79834	-2.74658	-0.305176	0.305176	7.32422	10.376	10.6812	11.9019	7.01904	7.01904	5.18799	10.6812	1.2207	-5.18799	-3.96729	-8.23975	-3.35693	-3.35693	0.610352	1.83105	-7.93457	-7.32422	-7.01904
spike1225	-1.83105	3.05176	0.305176	-0.305176	-4.88281	0	-2.13623	-0.915527	-12.207	-28.3813	-18.3105	-4.88281	-0.610352	-0.305176	5.49316	13.4277	10.9863	10.9863	11.2915	6.40869	6.10352	8.23975	6.10352	4.88281	2.44141	1.52588	1.83105	-0.915527	-0.610352	-3.35693	-2.44141	-3.35693
spike1226	3.66211	-2.74658	-4.27246	-4.57764	-0.610352	-0.915527	-3.05176	-4.88281	-15.2588	-7.32422	-7.01904	-2.74658	-3.66211	4.88281	0.915527	10.376	1.83105	-2.44141	3.66211	2.13623	-1.52588	2.13623	-2.44141	-1.2207	1.52588	1.83105	10.9863	6.40869	-0.305176	-0.305176	-3.05176	3.96729
spike1227	-3.05176	1.2207	-7.32422	-5.79834	-5.79834	4.27246	2.74658	-2.74658	-15.2588	-24.1089	-19.2261	-8.23975	0.610352	7.93457	8.8501	16.7847	17.395	25.3296	20.1416	21.3623	18.0054	15.2588	9.15527	8.23975	7.01904	-0.305176	-5.79834	-1.2207	-4.57764	-5.18799	-7.32422	-11.2915
spike1228	1.83105	0.915527	-0.305176	3.05176	-5.49316	-4.57764	-4.57764	-6.40869	-23.1934	-29.6021	-17.395	-3.96729	7.01904	11.2915	14.6484	12.5122	15.8691	9.15527	0.610352	6.40869	7.32422	6.40869	8.23975	2.44141	3.35693	2.44141	-1.52588	-4.57764	-11.2915	-14.9536	-6.40869	-8.8501
spike1229	6.40869	8.23975	2.44141	3.35693	2.44141	-1.52588	-4.57764	-11.2915	-14.9536	-6.40869	-8.8501	-6.40869	0	-1.2207	-3.66211	5.18799	1.52588	5.18799	2.44141	3.96729	3.05176	1.83105	-1.52588	-3.05176	0.610352	-0.610352	0.610352	0.305176	3.66211	1.52588	-6.71387	-5.18799
spike1230	-5.18799	-5.49316	-4.57764	1.83105	4.57764	5.79834	6.10352	-4.57764	-17.7002	-15.2588	-4.88281	0.915527	7.93457	10.6812	3.96729	1.83105	2.44141	5.49316	11.5967	14.3433	13.7329	6.71387	7.93457	13.4277	6.40869	3.66211	-0.305176	-7.01904	-0.610352	-5.49316	-2.44141	-5.18799
spike1231	3.96729	-2.13623	2.13623	-4.57764	-0.610352	3.05176	4.57764	-10.9863	-22.2778	-12.8174	-8.8501	4.88281	7.62939	14.9536	19.2261	9.46045	10.376	11.9019	10.9863	6.71387	5.79834	5.79834	2.74658	-6.10352	2.13623	-3.05176	-5.79834	-7.32422	-3.35693	-7.01904	-10.0708	-7.32422
spike1232	-5.79834	-6.10352	-5.18799	-0.610352	0	2.74658	-4.57764	-9.15527	-22.2778	-17.7002	-8.23975	6.10352	9.15527	15.564	21.9727	21.6675	20.4468	15.564	16.4795	12.207	15.564	7.93457	3.96729	3.35693	4.57764	-3.05176	-8.8501	-6.40869	-3.96729	-8.23975	-10.6812	-15.564
spike1233	-0.305176	-1.2207	-0.610352	-1.83105	-1.2207	0.610352	3.96729	-6.10352	-15.8691	-14.3433	-4.57764	2.44141	9.15527	7.01904	13.4277	9.46045	10.9863	4.27246	10.6812	12.8174	11.5967	2.44141	8.23975	4.57764	2.13623	6.10352	-2.74658	-2.44141	-6.10352	-7.01904	0.305176	-1.2207
spike1234	7.32422	2.44141	1.52588	2.74658	5.79834	2.44141	-6.40869	-7.01904	-16.4795	-10.9863	-7.62939	-1.52588	5.18799	1.83105	7.93457	17.0898	14.0381	10.9863	9.46045	6.10352	3.05176	-0.305176	-1.83105	2.13623	-3.35693	-7.62939	-7.62939	-3.35693	-4.57764	-2.13623	-11.5967	-7.32422
spike1235	-4.27246	2.74658	-2.13623	3.05176	3.66211	3.05176	7.62939	-10.0708	-25.0244	-15.2588	-7.62939	-0.610352	12.5122	7.62939	12.207	14.3433	8.23975	7.62939	9.15527	5.79834	11.2915	3.96729	1.52588	3.05176	-0.610352	-3.05176	-0.610352	-5.49316	-6.71387	-4.88281	-4.57764	-8.8501
spike1236	-1.83105	5.49316	-1.2207	1.2207	2.74658	3.35693	1.52588	-9.76562	-18.6157	-17.7002	-3.35693	0	4.57764	10.9863	15.2588	15.8691	6.71387	7.62939	8.54492	10.0708	7.32422	3.66211	1.83105	-0.305176	3.66211	-0.915527	0.915527	-3.66211	-7.62939	-5.49316	-6.40869	-6.71387
spike1237	0.610352	3.05176	-3.05176	0.915527	-1.52588	0.305176	-3.66211	-7.32422	-21.9727	-21.9727	-5.49316	0.610352	6.40869	9.46045	14.9536	14.0381	10.376	6.71387	9.46045	6.40869	7.32422	-0.305176	3.35693	3.35693	2.74658	0	-4.27246	-3.05176	-5.79834	-7.62939	-5.18799	-4.27246
spike1238	-3.66211	-2.13623	0.915527	-0.610352	-0.305176	-1.83105	-2.13623	3.66211	-13.1226	-15.564	-14.9536	0.610352	2.13623	3.05176	6.10352	10.376	10.6812	19.8364	13.7329	9.46045	6.71387	8.54492	8.23975	2.13623	0.915527	2.74658	3.66211	-0.915527	-9.15527	-4.57764	-4.57764	-4.27246
spike1239	3.05176	0.305176	-1.83105	3.05176	4.88281	4.88281	-0.610352	-10.0708	-15.564	-14.9536	-2.44141	3.05176	7.62939	14.0381	7.93457	6.40869	7.32422	5.18799	0.305176	2.44141	5.18799	3.35693	5.18799	-3.96729	-1.2207	0	-1.2207	-2.44141	-4.27246	-1.2207	-10.376	-8.8501
spike1240	-5.49316	-1.52588	3.05176	-0.305176	-0.305176	1.52588	3.96729	0.915527	-16.1743	-21.0571	-15.564	-10.0708	1.52588	8.54492	13.1226	19.5312	17.7002	14.3433	10.9863	12.207	5.18799	3.05176	1.52588	3.05176	12.8174	0	6.71387	0.305176	-3.35693	-4.27246	-3.96729	-3.35693
spike1241	-13.1226	-6.40869	-4.88281	-6.10352	-4.27246	-17.395	-7.93457	-10.9863	-14.0381	-3.66211	11.2915	17.395	21.3623	17.7002	25.6348	27.1606	27.1606	16.4795	13.4277	11.5967	5.79834	0	0.305176	-6.71387	0	-8.54492	-9.15527	-14.6484	-6.40869	-8.8501	-12.8174	-12.5122
spike1242	0.915527	-3.35693	-6.10352	-2.13623	-1.83105	4.88281	6.10352	0.915527	-14.3433	-21.0571	-14.3433	-1.2207	5.18799	11.9019	17.0898	18.6157	23.8037	14.6484	14.6484	9.15527	18.6157	4.57764	7.01904	-0.915527	-2.44141	-6.71387	-5.49316	-8.8501	-9.76562	-10.9863	-10.376	-18.0054
spike1243	2.44141	4.27246	1.52588	2.44141	0.305176	0.305176	5.79834	-1.2207	-12.8174	-13.1226	0	-2.13623	6.71387	4.88281	6.10352	6.10352	1.52588	-1.83105	4.27246	0.610352	0	1.2207	2.13623	-1.83105	0.610352	6.10352	3.66211	0.305176	3.66211	-4.88281	-1.52588	-2.13623
spike1244	4.88281	3.66211	7.01904	-2.44141	7.62939	2.13623	4.88281	-2.74658	-11.9019	-5.49316	-4.57764	-7.93457	1.2207	-3.66211	-2.13623	-4.57764	-2.74658	-2.44141	-7.62939	-23.4985	-27.771	-16.1743	-5.49316	0.610352	2.44141	5.79834	12.5122	11.5967	6.71387	7.01904	4.27246	6.71387
spike1245	-7.93457	1.2207	-3.66211	-2.13623	-4.57764	-2.74658	-2.44141	-7.62939	-23.4985	-27.771	-16.1743	-5.49316	0.610352	2.44141	5.79834	12.5122	11.5967	6.71387	7.01904	4.27246	6.71387	10.0708	4.27246	7.32422	3.35693	3.66211	1.52588	4.57764	-8.23975	-6.10352	-2.74658	-3.96729
spike1246	2.74658	0.610352	-2.74658	6.40869	0	0	1.52588	-2.74658	-13.1226	-4.27246	-3.05176	0.915527	-6.40869	-0.915527	-8.8501	-2.44141	0	-5.49316	4.27246	-1.83105	-5.79834	-15.564	-14.3433	-10.9863	1.83105	4.88281	7.93457	7.93457	12.5122	11.2915	6.10352	11.5967
spike1247	-0.915527	-8.8501	-2.44141	0	-5.49316	4.27246	-1.83105	-5.79834	-15.564	-14.3433	-10.9863	1.83105	4.88281	7.93457	7.93457	12.5122	11.2915	6.10352	11.5967	11.9019	11.2915	13.4277	9.15527	3.66211	5.49316	0.915527	-3.66211	-3.96729	-2.44141	-6.10352	-12.5122	-5.79834
spike1248	-0.610352	-2.13623	-0.915527	-5.49316	-1.2207	3.66211	4.57764	-10.376	-14.9536	-2.74658	-1.2207	2.44141	6.40869	3.66211	8.23975	0.305176	10.376	9.15527	3.66211	4.27246	1.52588	5.49316	0.915527	-2.13623	-1.2207	-2.74658	0	1.52588	-4.27246	-6.71387	-9.15527	-0.915527
spike1249	-4.88281	4.88281	3.35693	4.27246	1.2207	-1.83105	3.66211	-7.01904	-13.4277	-18.3105	-7.93457	0.610352	4.57764	5.79834	7.62939	2.74658	4.57764	9.46045	2.13623	5.79834	7.93457	8.54492	9.76562	3.96729	2.74658	6.71387	-3.05176	-1.83105	-3.66211	-5.49316	-8.54492	-1.52588
spike1250	-0.610352	-1.52588	2.13623	0.610352	-0.610352	0.610352	2.13623	-9.76562	-24.7192	-20.752	-7.62939	-1.52588	7.93457	15.2588	13.7329	10.376	12.207	6.40869	12.8174	12.5122	6.71387	4.27246	4.27246	2.44141	-8.23975	-3.35693	1.2207	-11.2915	-8.8501	-10.9863	-3.96729	-9.76562
spike1251	2.74658	-0.305176	0.915527	3.35693	-2.44141	0	-4.27246	-1.52588	-16.1743	-8.23975	-11.2915	0.305176	7.93457	6.71387	3.96729	-2.13623	7.01904	9.15527	2.74658	8.23975	2.44141	6.10352	1.83105	0	0.610352	2.13623	0.305176	1.52588	-4.88281	-4.57764	-6.10352	-3.05176
spike1252	5.18799	8.54492	6.71387	2.13623	3.35693	0.305176	-1.52588	-5.79834	-15.564	-16.4795	-7.93457	-9.46045	-1.2207	2.44141	-2.44141	-3.96729	-1.2207	-3.66211	-3.35693	-3.05176	-7.62939	-3.35693	-4.88281	-1.83105	-0.610352	-2.74658	-3.96729	5.49316	0.915527	-4.88281	3.96729	9.46045
spike1253	2.13623	1.2207	-0.610352	-2.44141	-4.27246	10.6812	10.0708	5.49316	-14.9536	-15.8691	-17.395	-3.66211	5.18799	10.376	12.207	13.1226	6.10352	4.57764	1.2207	4.88281	7.62939	6.71387	5.79834	2.74658	4.57764	-3.66211	-3.05176	-0.610352	-7.01904	-5.18799	-7.01904	-9.15527
spike1254	-2.13623	-6.10352	-5.49316	-6.40869	-7.01904	5.18799	6.40869	-0.610352	-20.4468	-23.1934	-9.15527	-0.915527	4.88281	14.9536	9.76562	14.0381	13.1226	10.9863	5.79834	-1.83105	7.01904	3.96729	2.13623	2.74658	1.52588	2.13623	-5.18799	-3.66211	-6.10352	-3.35693	-2.74658	0.915527
spike1255	5.49316	3.35693	11.5967	8.23975	-3.05176	3.96729	-6.71387	-6.10352	-12.5122	-23.1934	-11.5967	-1.52588	3.05176	2.74658	6.10352	8.54492	9.15527	14.3433	15.8691	4.27246	8.8501	4.57764	3.05176	2.74658	-3.05176	-2.74658	-4.27246	-0.915527	-3.66211	-6.10352	-18.0054	-13.4277
spike1256	3.66211	2.74658	-1.2207	2.74658	-0.305176	0.305176	12.5122	2.13623	-21.0571	-17.0898	-6.40869	10.376	9.76562	15.2588	18.9209	13.4277	9.15527	0.915527	3.05176	10.376	7.01904	5.49316	4.57764	-1.52588	-5.18799	-4.57764	-9.76562	0.610352	-6.71387	-8.8501	-8.23975	-4.27246
spike1257	-2.44141	-1.2207	-0.915527	3.96729	5.18799	-1.2207	2.13623	-10.6812	-14.6484	-17.0898	-0.915527	0.915527	2.44141	12.207	11.9019	6.10352	9.15527	10.376	9.15527	-0.610352	4.27246	4.27246	-4.57764	-1.83105	-0.305176	0.305176	3.35693	-2.13623	-1.52588	-9.15527	-2.74658	-1.2207
spike1258	2.74658	4.27246	-5.49316	-3.96729	-7.32422	-5.18799	0	-6.71387	-20.1416	-19.5312	-11.9019	1.52588	2.13623	11.9019	16.7847	1.52588	7.93457	7.93457	0.610352	7.32422	11.5967	4.57764	7.32422	4.57764	6.71387	0	-2.44141	-11.5967	-10.6812	-8.23975	-4.88281	-10.6812
spike1259	2.44141	4.27246	-5.18799	3.05176	-3.66211	-3.96729	0.610352	-5.79834	-13.4277	-10.6812	-3.05176	0	4.27246	-0.305176	4.57764	14.0381	10.0708	13.7329	10.9863	15.2588	5.18799	0.915527	3.66211	-2.44141	2.44141	3.35693	2.13623	0.915527	0.915527	1.52588	-7.01904	-6.10352
spike1260	-3.35693	0.915527	-0.610352	-3.05176	-0.915527	-9.76562	-7.01904	-11.2915	-11.9019	-3.66211	-3.66211	-3.05176	2.13623	10.9863	13.7329	13.1226	4.88281	7.32422	8.23975	0.305176	2.74658	-2.74658	-2.74658	-2.44141	4.88281	3.35693	7.62939	4.88281	-4.88281	-2.74658	-4.88281	-11.5967
spike1261	3.96729	4.27246	3.05176	6.71387	3.96729	3.35693	-0.305176	-1.52588	-13.7329	-8.23975	-1.52588	-4.57764	-5.79834	0	3.96729	4.88281	4.27246	9.76562	-2.74658	-0.610352	3.35693	0.915527	-3.96729	-1.52588	-4.88281	-7.01904	-8.54492	-4.57764	-5.49316	-4.27246	-2.13623	0
spike1262	-0.915527	-5.49316	-3.05176	-3.66211	-3.66211	-0.305176	-3.66211	-9.46045	-17.395	-6.10352	1.52588	4.57764	9.15527	5.49316	12.207	8.23975	14.0381	16.7847	11.9019	12.207	0	3.05176	1.2207	-1.52588	-4.57764	-7.01904	-5.18799	-6.40869	-6.40869	-3.66211	-0.915527	2.74658
spike1263	-0.915527	-2.74658	0.610352	0.610352	4.27246	3.66211	1.83105	5.49316	-12.207	-21.6675	-8.54492	-3.05176	8.54492	11.2915	17.395	15.2588	11.9019	14.3433	4.57764	6.40869	1.2207	7.32422	-1.83105	-5.79834	-3.66211	-5.79834	-1.2207	-3.05176	-2.74658	0.610352	-0.305176	-9.46045
spike1264	6.71387	-5.49316	-0.305176	1.52588	3.35693	-0.610352	1.83105	2.44141	-14.3433	-11.5967	-5.79834	-0.305176	4.27246	-1.83105	-8.8501	1.2207	3.66211	1.83105	10.6812	1.52588	0.915527	3.66211	4.27246	-4.88281	-9.15527	-0.915527	0.915527	3.05176	0	3.96729	-2.74658	3.05176
spike1265	0.305176	-1.52588	3.05176	7.01904	7.62939	8.8501	8.54492	-10.0708	-20.752	-17.395	-8.8501	-5.18799	2.13623	9.46045	10.6812	14.3433	14.3433	13.7329	8.54492	11.5967	8.8501	10.6812	0.305176	2.44141	-0.915527	1.83105	-5.49316	-6.10352	-9.76562	-10.6812	-8.8501	-15.564
spike1266	2.44141	-0.915527	1.83105	-5.49316	-6.10352	-9.76562	-10.6812	-8.8501	-15.564	-16.1743	-13.1226	-5.49316	-3.96729	-5.49316	-8.54492	-9.76562	-9.15527	-3.66211	0.915527	-2.44141	5.49316	0	1.2207	-4.27246	1.83105	11.5967	9.46045	2.44141	-6.71387	1.83105	8.23975	3.96729
spike1267	8.54492	3.96729	-1.2207	0.305176	1.52588	1.2207	1.2207	-4.88281	-29.6021	-25.6348	-12.5122	-3.96729	3.96729	7.93457	9.15527	13.4277	7.62939	6.10352	11.2915	5.79834	8.23975	9.15527	5.79834	2.44141	-0.915527	-1.2207	-7.93457	-5.18799	-7.32422	-6.10352	-7.01904	-5.18799
spike1268	-1.2207	-3.35693	-4.57764	-7.93457	1.52588	-0.305176	3.96729	-8.54492	-14.9536	-14.6484	-7.93457	0.305176	10.0708	7.93457	4.57764	16.1743	13.4277	4.88281	10.9863	10.6812	3.05176	4.57764	-2.44141	-1.52588	0.305176	-0.915527	0.305176	-4.57764	0.915527	-3.96729	-6.10352	-9.46045
spike1269	0.610352	1.83105	-0.915527	-0.915527	-4.88281	-2.13623	0.305176	-6.10352	-16.7847	-15.2588	-4.27246	6.71387	2.74658	6.71387	14.3433	12.207	8.23975	8.8501	12.8174	7.01904	11.9019	3.96729	6.71387	-4.27246	-0.610352	-1.52588	1.52588	-5.18799	-5.18799	-3.35693	-7.62939	-9.76562
spike1270	-4.88281	1.83105	5.18799	1.83105	3.66211	5.18799	11.5967	-8.23975	-20.1416	-14.6484	0	10.376	10.6812	15.8691	10.0708	14.0381	12.207	2.74658	5.49316	2.13623	2.13623	0.915527	2.13623	-0.610352	-5.49316	-3.35693	1.52588	-0.305176	-1.52588	-7.01904	-6.71387	-3.35693
spike1271	-5.49316	-3.35693	1.52588	-0.305176	-1.52588	-7.01904	-6.71387	-3.35693	-19.2261	-10.0708	-5.79834	-5.18799	-6.10352	-0.305176	-1.52588	-4.27246	-0.915527	0.915527	2.44141	-4.57764	-9.76562	-7.62939	1.83105	-2.13623	4.57764	2.74658	11.5967	4.57764	6.40869	-0.915527	3.66211	1.2207
spike1272	3.35693	4.88281	3.96729	1.52588	1.2207	-3.05176	-1.52588	12.8174	-11.9019	-21.6675	-23.8037	-13.4277	-3.05176	10.6812	17.0898	9.76562	10.0708	11.2915	17.395	10.6812	7.01904	2.44141	-3.66211	2.74658	1.2207	-1.83105	2.44141	-3.05176	-2.74658	-2.13623	-4.27246	-6.10352
spike1273	-5.49316	-4.57764	-1.83105	-7.01904	-8.23975	-7.01904	-2.13623	2.44141	-15.8691	-10.6812	-11.9019	1.52588	2.13623	8.54492	7.32422	7.62939	7.32422	12.5122	7.01904	11.9019	7.32422	1.52588	-1.83105	-4.57764	-0.610352	3.66211	4.27246	0.610352	-0.610352	1.83105	5.18799	-3.96729
spike1274	-1.83105	-6.71387	-0.610352	5.79834	3.96729	3.05176	-1.52588	-11.2915	-15.2588	-7.32422	-9.46045	-7.01904	3.66211	5.18799	0.610352	-1.2207	1.52588	0.915527	-1.2207	3.05176	2.44141	2.44141	3.66211	0.610352	1.52588	3.96729	0.305176	-2.13623	1.52588	0.305176	7.93457	2.44141
spike1275	3.96729	0	-1.83105	-5.18799	0	2.13623	0.610352	-7.01904	-13.7329	-18.9209	-11.9019	0.915527	2.13623	15.8691	14.6484	19.5312	12.8174	10.9863	13.1226	17.7002	10.9863	6.40869	6.40869	0	2.44141	-3.35693	0	-3.66211	-3.96729	-9.15527	-5.18799	-10.9863
spike1276	5.49316	3.05176	4.27246	3.66211	4.88281	-6.10352	-8.54492	-11.5967	-18.0054	-18.0054	-5.49316	1.52588	10.0708	12.5122	14.3433	10.9863	15.564	16.1743	13.4277	11.5967	10.376	10.0708	4.57764	7.93457	3.96729	-1.83105	-0.610352	0.610352	-2.13623	-8.23975	-8.23975	-1.52588
spike1277	-4.27246	-2.74658	-7.93457	-9.15527	-4.27246	-2.74658	3.66211	-2.74658	-13.7329	-24.7192	-21.3623	-11.2915	-3.05176	1.83105	12.207	8.8501	13.4277	17.0898	14.0381	10.6812	11.9019	3.35693	6.40869	4.57764	-0.915527	-1.83105	4.27246	-6.71387	1.52588	1.52588	-4.88281	-3.96729
spike1278	0.610352	0.610352	2.44141	6.71387	3.66211	5.79834	3.66211	-5.49316	-14.6484	-11.9019	-4.57764	-2.13623	3.66211	8.54492	10.0708	8.54492	10.6812	6.40869	4.88281	15.2588	10.0708	2.44141	5.49316	-0.305176	-2.13623	-6.10352	1.52588	3.05176	-3.05176	-1.2207	-4.57764	-4.57764
spike1279	-1.52588	3.96729	6.40869	-0.915527	0	3.35693	6.10352	6.10352	-15.8691	-17.0898	-12.8174	-5.79834	5.18799	4.57764	14.9536	15.8691	10.6812	10.0708	9.15527	7.32422	2.13623	0.610352	1.83105	0.610352	7.93457	-0.915527	3.05176	5.18799	-4.88281	-8.23975	-7.93457	-4.57764
spike1280	1.52588	0.915527	9.46045	3.05176	-1.83105	-2.74658	1.83105	-0.305176	-14.6484	-21.0571	-17.7002	-9.15527	3.35693	3.96729	9.15527	10.6812	9.46045	11.2915	12.8174	1.2207	5.18799	8.23975	4.27246	6.40869	1.83105	1.83105	-4.57764	-10.0708	3.05176	-2.13623	-0.610352	-2.44141
spike1281	-1.2207	3.05176	-3.66211	-2.44141	-1.2207	2.44141	-1.52588	-6.10352	-20.4468	-16.7847	-6.40869	-6.10352	7.01904	8.54492	11.9019	10.376	11.2915	9.46045	13.1226	11.9019	12.207	10.6812	7.01904	10.376	-8.8501	-1.52588	-2.13623	-6.71387	-4.27246	-3.35693	-1.2207	-0.305176
spike1282	2.74658	4.57764	4.57764	0.610352	-0.610352	-1.2207	2.44141	-6.71387	-20.4468	-18.3105	-12.207	-8.23975	3.96729	8.54492	4.27246	12.207	12.8174	18.9209	16.1743	19.2261	11.9019	11.5967	7.93457	4.88281	-0.610352	-12.5122	-3.35693	-3.35693	-6.71387	-10.9863	-7.93457	-7.93457
spike1283	18.9209	16.1743	19.2261	11.9019	11.5967	7.93457	4.88281	-0.610352	-12.5122	-3.35693	-3.35693	-6.71387	-10.9863	-7.93457	-7.93457	-5.49316	-11.9019	-14.6484	-6.10352	-5.49316	-6.40869	-8.23975	-7.01904	-0.305176	-2.13623	-8.54492	-0.610352	-2.74658	-4.88281	-7.32422	-3.35693	-2.13623
spike1284	0	-3.66211	-2.44141	-3.05176	2.44141	6.40869	2.44141	-11.2915	-18.0054	-15.2588	-8.8501	0.610352	3.96729	9.46045	7.32422	10.376	5.79834	8.23975	7.93457	6.10352	7.01904	5.18799	9.46045	2.13623	1.2207	0.305176	-3.66211	-10.0708	-3.05176	-3.66211	-3.05176	-1.2207
spike1285	-0.915527	2.13623	-10.376	5.49316	2.44141	2.13623	3.05176	-6.71387	-16.7847	-10.376	-6.71387	-3.66211	2.74658	1.83105	4.88281	3.66211	3.96729	6.40869	2.74658	0.610352	2.44141	4.88281	3.05176	1.83105	2.13623	3.66211	2.13623	1.83105	6.40869	-0.915527	-3.66211	1.83105
spike1286	3.96729	-5.49316	-3.35693	-7.62939	-3.35693	-2.74658	-4.88281	-5.49316	-13.4277	-19.5312	-10.0708	-4.88281	5.79834	14.0381	17.7002	7.93457	17.395	13.7329	12.5122	8.8501	5.49316	4.27246	3.66211	4.88281	-2.44141	-4.57764	0.305176	-4.27246	-3.35693	-2.74658	-10.0708	-6.10352
spike1287	2.44141	1.2207	-0.610352	-0.610352	-0.915527	0	1.52588	1.2207	-16.4795	-19.5312	-7.93457	4.57764	3.35693	5.79834	10.9863	0.915527	2.74658	0.305176	6.10352	4.27246	4.27246	0	-0.305176	4.88281	-4.57764	-3.05176	-8.8501	-8.8501	-4.88281	-7.62939	-6.71387	1.83105
spike1288	3.35693	1.2207	-0.610352	-2.74658	-2.44141	-3.35693	-5.49316	-3.35693	-21.3623	-21.6675	-4.57764	-4.27246	3.66211	5.79834	6.71387	5.18799	17.395	7.62939	7.93457	2.13623	1.52588	0.305176	2.44141	2.74658	2.44141	2.13623	-5.18799	-5.79834	-0.915527	-0.610352	-4.27246	-7.32422
spike1289	-2.44141	1.2207	-6.71387	-3.66211	-0.915527	0.915527	6.40869	-9.15527	-26.5503	-21.9727	-17.7002	-0.915527	3.35693	17.7002	10.376	15.564	14.3433	14.0381	14.0381	9.46045	14.9536	12.5122	13.4277	17.395	9.76562	1.83105	6.40869	1.2207	-0.915527	-1.52588	-6.71387	-1.2207
spike1290	1.2207	-0.610352	3.66211	4.27246	1.83105	5.49316	1.2207	-11.5967	-12.207	-10.9863	-0.610352	5.49316	9.46045	9.46045	6.10352	13.7329	8.8501	10.6812	8.23975	7.32422	8.23975	4.57764	13.4277	3.05176	3.66211	-9.46045	-9.15527	-16.1743	-14.0381	-4.57764	-10.9863	1.83105
spike1291	7.32422	8.23975	4.57764	13.4277	3.05176	3.66211	-9.46045	-9.15527	-16.1743	-14.0381	-4.57764	-10.9863	1.83105	-3.35693	-0.915527	4.27246	-1.52588	-4.57764	-2.13623	-2.44141	-4.88281	-8.23975	-5.18799	3.35693	2.13623	0.305176	2.74658	2.44141	-1.52588	-1.83105	-4.57764	-5.49316
spike1292	7.32422	0.610352	5.49316	2.44141	3.35693	1.83105	-6.40869	0.305176	-11.9019	-16.4795	-19.5312	-11.5967	5.49316	3.96729	6.40869	8.8501	7.62939	10.0708	8.23975	7.62939	3.05176	4.57764	6.10352	5.18799	1.2207	2.44141	-2.74658	-1.2207	-3.35693	-3.96729	-7.01904	-3.66211
spike1293	1.2207	0	3.96729	0.305176	1.52588	7.32422	0.610352	-9.46045	-13.4277	-15.8691	-3.05176	1.83105	1.52588	1.2207	3.66211	5.79834	11.2915	5.79834	11.5967	13.4277	9.15527	-2.13623	-4.27246	0.915527	0.610352	-7.01904	-1.52588	-4.57764	-4.57764	-3.35693	-3.35693	-2.74658
spike1294	1.52588	0.305176	-1.2207	2.74658	4.57764	1.52588	-0.915527	-0.610352	-14.6484	-11.5967	-8.54492	-1.52588	8.23975	6.10352	11.5967	8.8501	10.6812	3.35693	10.376	7.62939	-0.610352	0.915527	1.52588	-1.52588	-0.305176	-6.40869	-7.01904	-3.66211	2.13623	-8.23975	-7.93457	-8.23975
spike1295	-2.44141	-2.13623	-1.2207	-0.305176	2.44141	0.305176	2.13623	-3.05176	-13.1226	-21.0571	-18.0054	-7.93457	-3.35693	3.35693	8.54492	15.8691	14.6484	9.76562	10.376	7.32422	13.4277	8.8501	5.49316	0.915527	-9.46045	0	4.57764	3.05176	-0.915527	2.13623	0.305176	-3.96729
spike1296	-5.79834	-4.27246	-1.83105	-0.915527	3.05176	7.32422	0.305176	-7.93457	-19.5312	-14.3433	-7.62939	-3.05176	-0.915527	-2.74658	3.96729	5.79834	5.49316	2.13623	7.62939	11.2915	3.96729	2.44141	-1.52588	-0.305176	-7.62939	-3.66211	-2.13623	-3.35693	-3.66211	-4.57764	-7.01904	-3.35693
spike1297	0.915527	0.915527	-0.915527	1.83105	-5.49316	-5.49316	-5.18799	-2.44141	-14.0381	-21.3623	-17.0898	-10.6812	-4.27246	-2.44141	4.57764	1.2207	2.13623	10.9863	12.8174	8.23975	5.49316	6.10352	2.44141	2.44141	7.01904	3.96729	3.96729	1.2207	-1.2207	1.2207	-0.915527	-4.57764
spike1298	1.2207	5.49316	-3.35693	1.83105	-1.83105	3.66211	6.10352	-5.79834	-21.9727	-17.7002	-4.27246	1.83105	12.5122	15.2588	13.4277	9.15527	7.01904	10.6812	12.207	7.62939	15.564	10.6812	7.93457	0.305176	0.915527	-1.2207	-2.13623	-3.05176	-3.66211	-7.62939	-2.74658	-0.610352
spike1299	-3.66211	-7.62939	-2.74658	-0.610352	-5.79834	1.2207	-5.79834	-5.79834	-13.4277	-12.5122	-9.76562	-4.27246	-3.66211	4.57764	2.13623	4.88281	3.96729	11.5967	-0.610352	0.305176	5.79834	-1.52588	-7.93457	-2.13623	3.66211	-0.610352	3.35693	3.66211	2.13623	5.79834	4.57764	-3.05176
spike1300	1.52588	-2.13623	-0.610352	1.83105	1.2207	-1.52588	-6.40869	-8.54492	-14.6484	-11.2915	-10.376	-11.2915	-3.05176	-4.27246	-2.44141	-6.71387	-9.76562	-7.62939	-3.66211	-0.610352	-0.610352	1.2207	-1.2207	-4.27246	1.2207	-0.305176	4.57764	12.8174	5.18799	3.66211	5.49316	7.32422
spike1301	-0.305176	-5.79834	-3.35693	-0.610352	4.57764	6.10352	3.35693	3.35693	-11.9019	-15.8691	-7.62939	0.305176	2.44141	10.0708	11.5967	13.4277	8.54492	4.88281	4.57764	7.62939	5.18799	8.23975	0.915527	-1.83105	-2.74658	-3.05176	-3.96729	-5.79834	-5.49316	-6.40869	-7.01904	-5.18799
spike1302	1.83105	-4.88281	-3.96729	-4.88281	-5.49316	-3.35693	-2.74658	-2.44141	-13.7329	-5.79834	-4.27246	1.2207	6.71387	6.71387	6.71387	8.8501	6.40869	3.96729	10.376	5.18799	2.13623	2.74658	-9.46045	2.13623	0.610352	-6.71387	-7.01904	-7.01904	1.52588	0	-8.54492	2.44141
spike1303	3.05176	4.88281	-1.83105	-1.52588	0	-6.10352	-1.52588	-3.66211	-13.7329	-19.5312	-11.2915	-12.5122	-1.83105	-2.44141	0.305176	4.27246	7.62939	6.10352	2.44141	0.305176	4.57764	1.52588	-0.305176	6.71387	7.32422	3.05176	4.88281	-3.96729	10.9863	-6.40869	-18.3105	-17.395
spike1304	-0.305176	6.71387	7.32422	3.05176	4.88281	-3.96729	10.9863	-6.40869	-18.3105	-17.395	-7.32422	-2.44141	7.01904	5.79834	7.93457	10.9863	11.9019	14.3433	8.8501	9.76562	-2.13623	0	-2.44141	0.305176	-5.79834	-5.18799	1.52588	-6.10352	-1.2207	-0.915527	0.305176	-4.57764
spike1305	4.57764	4.57764	0.305176	3.35693	-1.52588	1.83105	4.27246	0.610352	-14.0381	-22.2778	-6.10352	-3.66211	3.66211	10.0708	9.15527	16.4795	13.4277	17.7002	15.2588	10.0708	2.74658	3.66211	-6.10352	-0.610352	-6.10352	-6.71387	-4.27246	-4.57764	-2.44141	-9.76562	-3.05176	-3.35693
spike1306	-4.57764	-2.44141	2.13623	-2.74658	-0.610352	-7.01904	-0.305176	-1.52588	-16.7847	-27.1606	-18.6157	-2.74658	-2.74658	7.01904	14.0381	18.6157	18.6157	18.0054	10.0708	13.1226	6.40869	3.35693	11.2915	4.27246	-2.44141	-3.05176	-5.18799	2.13623	3.05176	-1.52588	-2.44141	-6.71387
spike1307	-0.915527	5.49316	5.49316	1.2207	0.915527	-1.83105	0.915527	-3.66211	-12.8174	-6.10352	0	-1.83105	3.66211	1.2207	9.15527	3.35693	7.01904	7.62939	0.915527	7.32422	2.44141	2.44141	-0.305176	-3.05176	-3.05176	1.2207	-4.27246	-0.305176	4.57764	1.2207	5.18799	6.40869
spike1308	2.13623	-1.52588	-2.74658	-1.83105	-1.83105	-4.57764	-4.27246	-4.88281	-24.7192	-11.5967	-3.66211	4.27246	8.8501	14.0381	14.9536	13.4277	15.8691	8.23975	1.2207	13.7329	6.10352	5.49316	1.83105	0.915527	-1.2207	-2.74658	-2.13623	-7.01904	-0.610352	-7.01904	-3.05176	-5.18799
spike1309	-0.305176	-1.83105	0.915527	2.44141	6.71387	0.915527	1.52588	-1.2207	-15.2588	-13.1226	-6.71387	0.610352	3.96729	0.305176	4.57764	4.27246	4.57764	3.96729	-5.18799	6.71387	3.66211	2.44141	1.2207	7.01904	3.35693	3.66211	0	-0.305176	-0.305176	2.74658	-5.18799	-2.74658
spike1310	-3.66211	-1.52588	-0.305176	-0.610352	-0.610352	2.74658	-4.88281	-7.01904	-17.7002	-10.0708	1.2207	9.15527	11.9019	12.8174	12.207	13.4277	9.46045	8.8501	11.5967	3.96729	10.376	2.74658	-0.305176	3.05176	0.610352	-1.2207	-6.71387	-5.49316	-1.83105	0	-3.96729	-13.1226
spike1311	1.83105	3.35693	-0.610352	5.49316	-4.27246	3.66211	7.93457	3.05176	-20.1416	-20.1416	-16.4795	-9.76562	2.13623	11.2915	14.6484	19.5312	16.1743	16.1743	17.7002	13.4277	13.1226	6.71387	6.40869	6.10352	-0.305176	-8.23975	-8.23975	-2.13623	-3.05176	-6.71387	-9.46045	-8.54492
spike1312	-1.83105	3.66211	-8.54492	-4.27246	-2.44141	0	4.57764	0.915527	-12.8174	-16.4795	-10.0708	6.40869	11.9019	16.1743	18.3105	17.7002	10.0708	9.46045	5.49316	10.0708	7.01904	5.49316	-0.610352	-3.35693	-4.57764	-3.96729	-4.88281	-1.52588	-2.44141	-10.376	-14.0381	-3.96729
spike1313	-2.44141	-3.96729	2.74658	-1.2207	-1.52588	1.2207	3.96729	-0.610352	-13.1226	-12.5122	-10.376	-2.44141	7.01904	10.376	12.207	14.9536	11.5967	14.6484	13.4277	7.32422	4.27246	0.610352	0.305176	0.305176	-3.05176	-13.4277	-13.7329	-4.88281	-3.96729	0.305176	-2.13623	-1.83105
spike1314	14.6484	13.4277	7.32422	4.27246	0.610352	0.305176	0.305176	-3.05176	-13.4277	-13.7329	-4.88281	-3.96729	0.305176	-2.13623	-1.83105	1.2207	-3.05176	-0.305176	-1.2207	1.52588	-2.44141	-7.93457	-7.93457	-1.2207	-4.88281	0	-4.88281	-4.88281	-2.13623	-6.10352	-2.13623	-7.01904
spike1315	2.44141	7.32422	3.66211	-1.83105	6.10352	2.44141	3.66211	4.27246	-17.7002	-15.564	1.2207	8.23975	4.57764	11.5967	13.4277	7.01904	1.2207	3.96729	5.79834	-0.305176	0.915527	-2.74658	-0.915527	1.2207	-1.2207	4.57764	10.6812	4.27246	-7.01904	-0.610352	-11.5967	-7.01904
spike1316	-5.79834	-3.96729	-2.13623	-0.915527	-1.83105	0.610352	3.66211	9.46045	-11.9019	-22.583	-14.6484	-5.18799	0.610352	15.564	20.1416	15.8691	17.395	17.395	11.9019	12.207	7.62939	11.2915	6.71387	1.2207	-4.88281	-1.2207	-4.57764	-2.44141	-8.23975	-2.74658	-1.52588	-1.2207
spike1317	2.74658	0.915527	5.49316	-3.35693	3.66211	0	6.40869	-10.376	-20.752	-16.7847	-1.2207	8.23975	11.5967	10.9863	14.6484	12.8174	7.62939	3.66211	7.62939	3.35693	1.52588	-1.2207	-1.2207	-1.52588	3.05176	0.305176	-1.2207	0.305176	0.610352	1.2207	-2.13623	-0.610352
spike1318	9.15527	6.10352	3.96729	3.35693	-0.305176	4.88281	-0.915527	-7.93457	-13.4277	-17.7002	-17.0898	-8.23975	-2.13623	0	-1.52588	5.49316	5.18799	7.62939	1.52588	5.18799	10.6812	9.46045	4.27246	0	-6.71387	0.610352	-3.66211	1.2207	-4.57764	0	-0.610352	-9.46045
spike1319	-0.915527	0	1.83105	8.54492	-1.2207	6.10352	2.13623	0	-18.9209	-9.46045	-3.05176	3.96729	2.74658	7.01904	10.0708	7.32422	5.79834	12.8174	12.5122	5.18799	-1.2207	7.93457	3.66211	4.57764	0.305176	-7.93457	-4.27246	-5.49316	-7.62939	-12.8174	-9.46045	-11.2915
spike1320	2.74658	3.96729	-3.66211	-3.96729	-1.83105	0	1.83105	-1.83105	-14.6484	-19.2261	-12.5122	-0.915527	6.71387	10.376	13.7329	13.1226	13.7329	8.8501	9.15527	9.15527	9.46045	6.71387	3.35693	-1.52588	-3.35693	1.52588	-0.915527	-4.57764	-3.35693	-4.57764	-7.01904	-7.93457
spike1321	-2.74658	1.83105	-0.915527	-0.610352	0.915527	-1.83105	0	-10.6812	-26.8555	-18.3105	-13.1226	-5.49316	5.18799	14.3433	21.0571	18.3105	12.207	14.9536	14.6484	11.9019	12.8174	7.62939	6.40869	1.2207	-2.44141	6.10352	-7.32422	-4.27246	-8.8501	-8.23975	-10.376	-7.62939
spike1322	-3.05176	4.57764	0.915527	0	-2.44141	-1.2207	-1.52588	-0.610352	-14.0381	-4.57764	2.13623	3.35693	-1.2207	3.05176	8.23975	-1.2207	0.915527	5.79834	7.93457	1.52588	0.305176	-1.83105	-4.27246	-2.44141	-5.49316	-0.305176	7.62939	-0.915527	-0.305176	1.83105	-0.305176	-0.305176
spike1323	0	0.305176	5.49316	1.52588	3.66211	-2.44141	2.74658	-3.05176	-15.2588	-4.57764	-3.96729	1.52588	-2.44141	2.74658	5.49316	3.05176	5.49316	3.96729	6.71387	10.0708	-1.52588	0.915527	2.13623	-0.915527	-7.01904	0.915527	0.915527	-2.44141	0.305176	-3.66211	-4.57764	-6.10352
spike1324	-0.915527	-11.2915	-2.13623	2.74658	7.93457	4.88281	1.52588	-0.610352	-14.9536	-18.6157	-3.05176	3.66211	8.8501	7.93457	8.54492	7.32422	10.0708	10.0708	2.13623	5.49316	1.52588	5.79834	12.207	9.46045	8.8501	0.305176	4.57764	3.66211	-5.18799	-8.23975	-7.01904	-3.66211
spike1325	-1.83105	-1.2207	-5.18799	-0.610352	-6.40869	1.52588	-3.96729	3.35693	-15.2588	-24.7192	-25.9399	-17.395	-6.40869	7.01904	12.207	17.395	15.564	10.376	17.0898	8.23975	6.40869	4.57764	8.54492	3.35693	5.49316	-2.44141	4.88281	-0.915527	0	-5.49316	-6.71387	-14.0381
spike1326	3.96729	1.83105	-1.52588	-3.96729	-0.915527	-3.66211	-0.610352	2.13623	-22.583	-20.4468	-7.01904	6.71387	3.66211	15.2588	7.32422	16.4795	11.2915	12.5122	8.54492	5.18799	-2.44141	-1.52588	3.96729	6.40869	-0.610352	2.44141	-1.52588	-3.05176	-0.610352	-3.96729	1.52588	-4.27246
spike1327	1.52588	-2.74658	-3.66211	-3.35693	-1.83105	-0.915527	3.35693	3.96729	-14.3433	-12.5122	-15.564	-4.88281	-0.305176	9.46045	10.6812	8.8501	11.2915	14.3433	8.8501	7.01904	11.5967	4.88281	9.46045	11.5967	12.207	7.62939	11.9019	1.83105	-3.96729	0.305176	-7.62939	-7.32422
spike1328	-2.13623	0.610352	1.52588	-4.27246	-0.610352	0.915527	0.610352	-3.96729	-13.4277	-7.62939	-2.74658	-2.74658	11.2915	17.0898	21.6675	16.1743	16.1743	10.9863	10.9863	6.71387	8.54492	3.05176	4.57764	2.44141	0.610352	-3.05176	-2.44141	-1.52588	-9.76562	-9.76562	-7.62939	-4.88281
spike1329	3.66211	3.66211	8.54492	3.35693	2.13623	5.49316	2.13623	-4.27246	-18.3105	-16.4795	-3.96729	2.44141	4.27246	8.8501	10.6812	10.6812	16.4795	13.7329	16.1743	9.76562	10.6812	8.23975	1.83105	4.27246	-0.610352	0.915527	-2.74658	-7.32422	-7.93457	-6.40869	-9.76562	-12.5122
spike1330	1.52588	-0.915527	-0.610352	0	3.96729	4.88281	8.23975	3.96729	-12.207	-9.76562	-1.83105	3.05176	6.71387	8.8501	9.46045	7.93457	12.207	5.79834	5.79834	9.76562	2.74658	0	-2.74658	-4.27246	-2.13623	-7.01904	-6.71387	-10.376	-7.93457	-3.66211	-4.88281	-5.49316
spike1331	-4.27246	1.83105	1.2207	4.88281	4.57764	-4.27246	2.13623	0	-14.3433	-22.2778	-8.54492	3.05176	2.44141	6.71387	7.01904	10.9863	7.32422	5.18799	-1.2207	6.40869	6.71387	-0.915527	9.76562	3.05176	2.74658	-2.13623	2.44141	-3.05176	-0.915527	-3.05176	-8.54492	-6.10352
spike1332	7.01904	-1.52588	3.05176	3.66211	6.10352	-6.10352	0	-10.0708	-14.9536	-3.05176	-6.71387	1.2207	-1.83105	3.96729	10.0708	-0.305176	6.10352	-0.305176	6.10352	2.74658	3.05176	0	0.610352	0.305176	-2.13623	-2.13623	-11.5967	-13.4277	-6.71387	-5.18799	-1.83105	-1.2207
spike1333	0	1.52588	0.915527	3.35693	-0.915527	-1.83105	-3.05176	-10.0708	-15.564	-8.8501	-9.15527	-11.5967	-3.35693	-4.57764	5.18799	10.9863	11.5967	16.4795	1.2207	-1.2207	2.13623	0.915527	4.27246	-3.66211	2.44141	-7.32422	3.05176	-0.610352	0.305176	-6.71387	-6.71387	0.915527
spike1334	-2.44141	5.18799	3.66211	-2.44141	0.915527	5.79834	0.610352	5.18799	-13.7329	-20.1416	-13.4277	5.18799	2.74658	10.6812	8.54492	8.8501	3.35693	9.15527	2.44141	-1.2207	4.88281	3.96729	-0.915527	-2.44141	-7.01904	-6.40869	0.305176	-0.305176	-1.52588	-6.71387	-6.10352	-10.6812
spike1335	0.915527	0.610352	-4.88281	-1.52588	-3.35693	2.74658	4.27246	-4.57764	-18.3105	-21.0571	-9.76562	1.52588	3.35693	11.5967	16.1743	14.9536	13.1226	14.3433	9.15527	5.49316	1.52588	2.13623	5.49316	2.44141	-0.915527	-2.13623	1.2207	-2.13623	-4.88281	-6.40869	-5.18799	-12.207
spike1336	-0.305176	2.13623	-2.74658	1.83105	1.52588	1.83105	0.305176	-6.10352	-15.8691	-11.2915	2.74658	6.10352	8.8501	7.32422	9.15527	5.79834	9.76562	1.83105	6.40869	2.13623	0.610352	4.57764	-3.05176	-0.915527	2.13623	3.05176	1.2207	-4.27246	-0.305176	-9.76562	-3.96729	-7.32422
spike1337	-2.13623	-2.44141	-4.27246	-3.66211	-3.66211	-10.0708	-6.10352	0.915527	-18.6157	-20.4468	-11.9019	-1.2207	4.27246	9.15527	11.9019	14.0381	16.1743	15.564	13.1226	8.54492	13.7329	8.54492	3.35693	-0.305176	-4.88281	-1.2207	-5.18799	-4.27246	-5.49316	-5.49316	-0.610352	-3.66211
spike1338	-2.74658	5.18799	4.27246	-0.915527	4.57764	8.23975	10.376	3.96729	-14.6484	-9.76562	-5.79834	1.52588	1.83105	6.10352	5.79834	1.52588	0.305176	6.10352	3.05176	1.83105	2.74658	5.18799	-0.610352	1.2207	0.915527	2.13623	-4.27246	-1.83105	-8.8501	-3.96729	0	-2.74658
spike1339	3.35693	1.52588	6.40869	-0.610352	1.83105	0.610352	3.96729	-7.93457	-19.8364	-12.207	-5.49316	-7.01904	6.71387	10.376	9.15527	10.6812	3.96729	8.23975	4.88281	7.32422	6.71387	2.44141	8.23975	0.610352	3.35693	4.88281	-3.35693	-2.13623	-4.88281	-9.46045	-4.88281	-3.66211
spike1340	3.05176	-3.66211	1.52588	-3.35693	-2.74658	-1.2207	-3.05176	-9.76562	-12.8174	-5.18799	-3.66211	1.52588	3.35693	11.5967	12.5122	9.46045	7.32422	10.6812	7.01904	10.0708	7.62939	5.49316	5.49316	3.96729	-2.13623	-2.74658	5.18799	-5.18799	-5.18799	-5.49316	-2.74658	-5.18799
spike1341	2.13623	3.05176	0.305176	-4.27246	4.88281	-3.05176	0.915527	-11.5967	-16.4795	-3.35693	1.2207	5.18799	6.10352	0.915527	9.15527	4.27246	5.79834	5.18799	10.9863	6.71387	3.66211	0.610352	2.74658	4.27246	3.05176	2.74658	-4.88281	-1.52588	-7.32422	-5.79834	-1.52588	-5.49316
spike1342	-3.66211	4.27246	1.83105	3.05176	4.57764	3.05176	0.305176	-2.13623	-12.5122	-12.8174	-10.0708	5.79834	0	4.27246	2.44141	3.05176	9.46045	2.74658	4.57764	3.35693	2.44141	-0.610352	3.96729	-1.52588	3.05176	0.610352	-4.57764	3.05176	-3.96729	-8.54492	-8.8501	-6.10352
spike1343	-4.27246	4.27246	-1.83105	1.52588	-3.66211	1.2207	1.83105	-6.40869	-18.6157	-16.4795	-2.74658	5.18799	10.0708	7.93457	14.0381	7.62939	13.4277	4.57764	3.66211	4.88281	0.305176	6.71387	3.05176	3.35693	-3.05176	-3.66211	0	-2.74658	-9.76562	-2.13623	-3.05176	-8.23975
spike1344	-0.915527	0.305176	-3.05176	-3.05176	-2.74658	-0.915527	-7.32422	-7.01904	-14.3433	-22.2778	-16.4795	-9.15527	-11.9019	-5.49316	1.2207	10.6812	5.49316	7.32422	7.01904	4.88281	10.9863	7.32422	3.96729	9.15527	7.32422	12.5122	6.10352	2.44141	2.44141	-0.915527	1.52588	5.18799
spike1345	-2.13623	1.2207	2.13623	-3.05176	-10.0708	-0.610352	-2.44141	-8.8501	-19.5312	-11.2915	0.610352	3.35693	5.49316	9.15527	19.2261	16.7847	13.4277	9.46045	5.18799	10.9863	5.49316	3.05176	0	-7.32422	-4.27246	-6.71387	-9.15527	-5.79834	-8.8501	-10.376	-7.01904	-3.66211
spike1346	-3.05176	-7.93457	-0.610352	-2.44141	1.52588	0.610352	-4.27246	-5.49316	-19.5312	-23.1934	-15.8691	-9.15527	1.2207	9.46045	12.207	10.9863	15.2588	21.3623	15.8691	14.3433	10.0708	9.15527	9.46045	4.27246	3.96729	0.610352	-9.76562	-7.93457	-10.376	-8.8501	0	-2.74658
spike1347	-2.44141	0.915527	-7.93457	-8.23975	-5.79834	-3.96729	-1.52588	-8.8501	-14.6484	-9.46045	2.44141	8.54492	10.0708	10.6812	10.0708	9.46045	13.1226	13.4277	5.49316	7.32422	1.2207	0.610352	0.915527	1.83105	-2.44141	-2.44141	-6.10352	-6.71387	3.35693	-3.96729	-0.915527	-9.46045
spike1348	-0.915527	1.52588	-7.32422	-4.88281	-4.57764	-2.13623	5.49316	4.88281	-21.0571	-19.5312	-13.7329	2.13623	9.46045	15.2588	15.8691	12.8174	12.5122	8.8501	7.62939	9.15527	7.93457	7.62939	3.96729	0.305176	0.305176	-3.66211	-2.44141	-1.83105	-6.40869	-12.5122	-5.79834	-13.7329
spike1349	-5.49316	-5.79834	-7.01904	-4.57764	-1.83105	-3.05176	-0.915527	-10.0708	-15.2588	-10.9863	0.915527	11.5967	15.8691	14.3433	11.9019	7.01904	14.0381	14.6484	9.46045	10.6812	3.35693	2.13623	1.52588	3.35693	3.05176	-4.57764	-10.376	-14.9536	-16.1743	-8.23975	-8.23975	-5.79834
spike1350	10.6812	3.35693	2.13623	1.52588	3.35693	3.05176	-4.57764	-10.376	-14.9536	-16.1743	-8.23975	-8.23975	-5.79834	-5.49316	-6.10352	-7.32422	-5.79834	-1.52588	-5.18799	-3.96729	4.57764	-0.305176	0.915527	-0.305176	-3.35693	3.05176	2.13623	-3.66211	-1.2207	5.49316	-2.13623	-1.52588
spike1351	4.27246	-2.44141	-0.305176	-4.27246	-2.74658	-1.2207	0.915527	-2.44141	-23.1934	-23.8037	-10.6812	-0.915527	3.66211	10.0708	9.15527	7.62939	11.2915	8.54492	-2.74658	9.15527	2.44141	-2.13623	-4.88281	0.915527	1.83105	2.44141	4.27246	4.88281	0.305176	-4.88281	-10.6812	-5.49316
spike1352	-4.88281	-10.6812	-5.49316	-4.27246	0	-7.32422	-7.93457	-7.62939	-12.5122	-16.1743	-16.1743	-12.5122	1.83105	0	10.376	9.76562	14.0381	7.62939	9.46045	15.564	17.395	10.376	11.5967	5.79834	3.05176	4.57764	7.93457	1.2207	1.52588	3.96729	-5.79834	-3.66211
spike1353	-1.83105	-2.13623	1.83105	-0.610352	8.54492	3.66211	5.18799	-11.2915	-17.7002	-4.27246	-7.93457	0.610352	8.8501	10.9863	15.2588	10.376	11.2915	2.74658	3.66211	2.44141	-2.44141	3.66211	-3.35693	-2.13623	0	-3.35693	-3.96729	-4.27246	-6.71387	-5.18799	-4.57764	-4.57764
spike1354	2.74658	1.83105	0.915527	2.44141	-0.915527	-1.83105	1.83105	-3.96729	-18.6157	-10.9863	-5.79834	-4.88281	-0.305176	1.83105	6.10352	7.01904	-3.66211	10.0708	6.10352	7.62939	4.27246	-1.83105	-2.74658	0.610352	-4.88281	-2.44141	-5.49316	-9.15527	-5.18799	-3.05176	1.83105	0.610352
spike1355	-0.915527	0.610352	2.74658	5.79834	2.74658	3.96729	2.44141	0	-14.9536	-16.4795	-10.376	1.52588	2.13623	9.76562	17.0898	7.01904	13.1226	9.76562	15.2588	9.15527	7.32422	5.18799	1.2207	-3.05176	0.915527	-5.79834	1.2207	-6.40869	-5.79834	-10.376	-1.83105	-8.54492
spike1356	-5.79834	-0.915527	-5.18799	2.44141	5.18799	4.57764	0.610352	-10.9863	-13.7329	-7.32422	-2.74658	12.207	10.9863	9.46045	11.2915	12.5122	5.18799	1.83105	3.96729	8.8501	2.13623	1.83105	1.83105	-2.74658	-0.915527	1.2207	-3.96729	2.74658	3.05176	-1.2207	-4.57764	-6.40869
spike1357	-6.40869	-6.40869	-3.05176	-0.305176	5.79834	0.610352	3.35693	-7.93457	-22.8882	-25.6348	-10.6812	-5.18799	5.18799	8.8501	14.9536	18.3105	18.3105	16.7847	13.7329	18.9209	5.18799	8.23975	3.35693	8.54492	7.01904	-0.305176	-6.10352	-7.32422	-12.207	-7.93457	-3.05176	-10.6812
spike1358	5.18799	8.23975	3.35693	8.54492	7.01904	-0.305176	-6.10352	-7.32422	-12.207	-7.93457	-3.05176	-10.6812	2.44141	-5.18799	-4.27246	-10.376	-6.10352	-6.10352	2.44141	-0.915527	-3.05176	-5.79834	-11.5967	-7.01904	-0.305176	-3.66211	-4.88281	3.35693	6.40869	3.35693	6.10352	3.96729
[truncated: 1,005 more rows]
