# Supplementary material for: Cingulate-motor circuits update rule representations for sequential choice decisions
Source: Nat Commun. 2022 Aug 4;13:4545. doi: 10.1038/s41467-022-32142-1 (PMC9352796; doi:10.1038/s41467-022-32142-1)
Supplement: Supplementary file 5 — Source Data [file 41467_2022_32142_MOESM5_ESM.zip › Source Data Fig.9.xlsx]

## Sheet: Figure 9b
	1st epoch		2nd epoch		3rd epoch
Animal no.	Light On	Light Off	Light On	Light Off	Light On	Light Off
1	0.333333	0	0.166667	0	0	NaN
2	0.165	0	0.145833	0	0.0416667	0
3	NaN	NaN	NaN	NaN	0	NaN
4	0.5	0	0	0.166667	NaN	0.166667
5	0.666667	0.1875	0	0	0	0

## Sheet: Figure 9c
	1st epoch		2nd epoch		3rd epoch
Animal no.	Light On	Light Off	Light On	Light Off	Light On	Light Off
1	0.125	0	0	0	0	NaN
2	0.0833333	0	0.416667	0	0	0
3	NaN	NaN	NaN	NaN	0	NaN
4	0.2	0	0	0.166667	0	0.166667
5	NaN	0.1875	0	0	0.333333	0

## Sheet: Figure 9d
	1st epoch		2nd epoch		3rd epoch
Animal no.	Light On	Light Off	Light On	Light Off	Light On	Light Off
1	0.5	0.5	0.166667	0	1	NaN
2	0.556667	0.5	0.395833	0.5	0.708333	0
3	NaN	NaN	NaN	NaN	NaN	NaN
4	0.333333	0.5	0	0.0833333	NaN	0.666667
5	0	0.25	0.333333	0.5	0	0.5

## Sheet: Figure 9e
	1st epoch		2nd epoch		3rd epoch
Animal no.	Light On	Light Off	Light On	Light Off	Light On	Light Off
1	0.625	0.5	0	0	0	NaN
2	0.208333	0.5	0.541667	0.5	0.5	0
3	NaN	NaN	NaN	NaN	NaN	NaN
4	0.7	0.5	0	0.0833333	0.5	0.666667
5	NaN	0.25	0	0.5	0	0.5
