# Supplementary material for: Cingulate-motor circuits update rule representations for sequential choice decisions
Source: Nat Commun. 2022 Aug 4;13:4545. doi: 10.1038/s41467-022-32142-1 (PMC9352796; doi:10.1038/s41467-022-32142-1)
Supplement: Supplementary file 5 — Source Data [file 41467_2022_32142_MOESM5_ESM.zip › Source Data Fig.S10.xlsx]

## Sheet: Fig. S10b
Anmal no.	CNO	Saline
1	0.0895745	0.0627665
2	0.0509698	0.0472069
3	0.0933696	0.0304527
4	0.0274111	0.0431561
5	0.0795455	0.175117
6	0.142512	0.140697

## Sheet: Fig. S10c
Anmal no.	CNO	Saline
1	0.0425725	0.0243148
2	0.0173797	0.0198094
3	0.109226	0.0223637
4	0	0.0311287
5	0.0454545	0.198718
6	0.166667	0.138393

## Sheet: Fig. S10d
Anmal no.	CNO	Saline
1	0.136577	0.101218
2	0.0845599	0.0746044
3	0.0775135	0.0385417
4	0.0548221	0.0551835
5	0.113636	0.151515
6	0.130435	0.17381

## Sheet: Fig. S10e
Anmal no.	CNO	Saline
1	0.295845	0.21614
2	0.191931	0.195719
3	0.354412	0.292418
4	0.240886	0.230264
5	0.238757	0.25
6	0.399866	0.41976

## Sheet: Fig. S10f
Anmal no.	CNO	Saline
1	0.230878	0.237902
2	0.240258	0.216684
3	0.317017	0.346335
4	0.220856	0.244509
5	0.231274	0.184203
6	0.423721	0.460644

## Sheet: Fig. S10g
Anmal no.	CNO	Saline
1	1.23717	0.915242
2	1.16587	1.24188
3	0.666613	1.03104
4	1.57877	1.3094
5	0.952381	1.07143
6	0.201923	0.233333
