# Supplementary material for: Cingulate-motor circuits update rule representations for sequential choice decisions
Source: Nat Commun. 2022 Aug 4;13:4545. doi: 10.1038/s41467-022-32142-1 (PMC9352796; doi:10.1038/s41467-022-32142-1)
Supplement: Supplementary file 5 — Source Data [file 41467_2022_32142_MOESM5_ESM.zip › Source Data Fig.S11.xlsx]

## Sheet: Fig. S11b
Anmal no.	CNO	Saline
1	0.235416	0.156058
2	0.230278	0.222212
3	0.228884	0.24601
4	0.14451	0.15526
5	0.142104	0.0733426

## Sheet: Fig. S11c
Anmal no.	CNO	Saline
1	0.0408239	0.033415
2	0.0839947	0.0887864
3	0.0666667	0.0551282
4	0.199405	0.205341
5	0.114714	0.0147059

## Sheet: Fig. S11d
Anmal no.	CNO	Saline
1	0.241402	0.0670672
2	0.169775	0.140786
3	0.119032	0.15819
4	0.100791	0.127398
5	0.178264	0.0719887

## Sheet: Fig. S11e
Anmal no.	CNO	Saline
1	0.350225	0.331926
2	0.260393	0.240129
3	0.214348	0.272607
4	0.422601	0.428298
5	0.378431	0.37837

## Sheet: Fig. S11f
Anmal no.	CNO	Saline
1	0.359379	0.366746
2	0.265308	0.248594
3	0.307183	0.301973
4	0.434445	0.348755
5	0.320503	0.332554

## Sheet: Fig. S11g
Anmal no.	CNO	Saline
1	0.700773	0.600718
2	0.387965	0.729688
3	0.429852	0.521504
4	0.438901	0.637303
5	0.695392	1.18814
