# Supplementary material for: Cingulate-motor circuits update rule representations for sequential choice decisions
Source: Nat Commun. 2022 Aug 4;13:4545. doi: 10.1038/s41467-022-32142-1 (PMC9352796; doi:10.1038/s41467-022-32142-1)
Supplement: Supplementary file 5 — Source Data [file 41467_2022_32142_MOESM5_ESM.zip › Source Data Fig.S12.xlsx]

## Sheet: Fig. S12a
mean firing rate	1 step			2 steps				CI	1 step			2 steps
	RS block-1	RS block-2	RS block-3	RS block-1	RS block-2	RS block-3			RS block-1	RS block-2	RS block-3	RS block-1	RS block-2	RS block-3
	4.20279	2.31816	1.15768	2.56804	4.70331	1.99653			2.05267	3.20932	0.684364	1.47128	2.03723	1.07127
	4.29943	2.68147	1.94773	2.74628	4.62959	2.43692			2.39185	3.17034	1.04225	1.5802	1.9684	1.32034
	4.24856	2.89216	3.1159	2.79887	4.43018	2.95652			2.86216	2.64966	1.30429	1.534	2.07443	1.67981
	4.18124	3.04465	4.23452	2.72662	4.34821	2.92201			2.88426	2.16254	1.63926	1.46482	2.71221	1.61904
	4.4906	3.43454	4.8384	2.62354	3.8889	2.32873			2.64539	1.99163	1.99641	1.29645	3.12699	1.40945
	4.97253	4.0872	4.93475	2.60334	2.99785	1.9319			2.35178	2.32133	2.0612	1.22242	2.83344	1.44191
	5.31231	4.5358	5.523	3.05754	2.47926	2.18073			2.27105	2.7742	2.21657	1.56692	2.05145	1.92976
	5.84707	4.63258	6.97929	3.89734	2.76776	2.46504			2.37168	3.19486	2.58125	2.26304	1.68158	2.24247
	6.79233	4.61047	8.06286	4.17001	3.09807	2.1888			2.62333	3.18135	2.78883	2.56519	1.60505	1.99145
	7.90579	5.02305	8.00349	4.03189	3.09491	1.56169			2.74332	3.05398	2.81427	2.42997	1.49526	1.36215
	9.00194	6.26555	7.35652	4.60652	3.01723	1.14741			3.0631	3.63263	2.87069	2.77196	1.625	1.005
	9.61908	7.17741	6.70465	5.45596	2.77505	1.0776			3.14052	4.12857	2.47313	3.24687	1.5845	1.00788
	8.82411	6.88087	7.0135	5.9943	2.48276	1.24429			2.96762	3.93371	2.41411	3.3327	1.4616	1.18629
	6.85159	6.49063	7.94869	6.35161	2.55924	1.47789			2.66892	3.47214	2.87863	3.17263	1.38011	1.47322
	5.27704	6.98431	7.7723	5.66766	3.25288	1.45428			2.54154	3.35502	2.7264	2.78538	1.52924	1.2654
	4.75038	7.63568	6.40441	3.82518	3.97183	1.30576			2.57512	3.21573	2.2546	1.9972	1.86062	0.9412
	4.8964	7.37099	4.89299	2.26852	3.83261	1.49588			2.40679	2.43393	1.75743	1.32471	1.72939	0.948069
	4.98043	6.10528	3.8028	1.73187	3.18449	2.05031			2.41459	2.46435	1.60573	1.2972	1.37559	1.36626
	4.21669	4.15551	3.08072	1.72539	2.74854	2.34109			1.84068	2.55324	1.67439	1.31701	1.27756	1.66418
	3.24313	2.11024	2.38381	1.67503	2.60961	1.97556			1.2255	1.7257	1.51529	1.2359	1.14782	1.50513
	2.80479	0.81534	1.53746	1.71925	2.53043	1.33485			1.30679	0.709095	1.06067	1.21426	1.11968	1.05044
	2.28003	0.623571	0.803307	1.80489	2.11401	1.01529			1.22122	0.538022	0.707541	1.26153	1.03785	0.735358
	1.42957	1.04962	0.569359	1.45884	1.5712	1.32016			0.946723	1.14692	0.596622	1.04999	0.839878	0.950073
	0.744391	1.11864	0.950421	1.16551	1.59253	1.94173			0.72644	1.23081	0.964474	0.772232	0.987636	1.46006
	0.514388	0.668923	1.49165	1.58206	2.08048	2.05804			0.546952	0.650414	1.32169	1.16892	1.40661	1.71276
	0.67326	0.480385	1.60597	1.98902	2.25551	1.3533			0.881315	0.457332	1.18857	1.49542	1.37589	1.24849
	0.810832	0.711519	1.31393	1.60413	1.82617	0.522639			1.12838	0.96832	0.949619	1.19421	1.07197	0.547062
	0.837701	0.748657	0.944557	0.982838	1.16554	0.114005			1.09442	1.04036	0.783016	0.779512	0.783678	0.133747
	1.04588	0.479575	0.939943	0.867712	0.815605	0.0120102			1.01925	0.551766	0.540751	0.756735	0.637199	0.0168628
	1.45772	0.502262	1.64106	1.28258	1.03149	0.00369321			1.18561	0.451058	0.96109	1.07901	0.866614	0.00753424
	1.91376	1.03039	2.42099	1.75176	1.59431	0.0317939			1.4624	1.01146	1.33034	1.40646	1.12858	0.0648603
	2.27661	1.47204	2.46137	1.94396	2.03379	0.144061			1.61211	1.31708	1.40406	1.41974	1.28297	0.278435
	2.47199	1.33859	1.98937	2.1412	2.10062	0.360669			1.79512	1.10984	1.20829	1.465	1.28474	0.605276
	2.56533	1.04965	1.65133	2.62133	1.83577	0.623323			1.79674	0.862783	1.03705	1.51048	1.14312	0.824608
	2.52231	1.03768	1.80069	3.24788	1.45581	0.92727			1.61769	1.00703	1.07801	1.65527	0.92255	1.23711
	2.25406	1.13855	2.20409	3.61496	1.22708	1.13582			1.24782	1.06164	1.30318	1.90583	0.839562	1.38661
	2.14282	1.24347	2.08362	3.18237	1.16223	1.0946			1.23586	1.14291	1.30375	1.68821	0.817597	1.06148
	2.36698	1.50166	1.34715	2.19495	1.1504	0.929779			1.59621	1.38824	1.03207	1.10143	0.821164	0.888508
	2.46749	1.91214	0.653552	1.47965	1.13421	0.813171			1.58257	1.59462	0.680906	0.996698	0.820308	0.765325
	2.47307	2.15129	0.33688	1.22191	1.09702	0.806105			1.47362	1.72427	0.381462	0.905059	0.841621	0.863125
	2.62945	2.2429	0.357971	1.24168	1.13757	0.687356			1.6387	1.82356	0.518931	0.970532	0.856686	0.87874
	2.5661	2.38799	0.550453	1.29522	1.36269	0.413644			1.68757	1.65316	0.624479	1.0454	1.07433	0.468956
	2.0195	2.37215	0.833968	1.21072	1.50449	0.430616			1.36425	1.52466	0.768174	1.00162	1.21439	0.386913
	1.27325	2.36629	1.10652	1.02305	1.35315	0.911316			0.970052	1.84024	0.924063	0.906084	1.00069	0.866182
	0.710478	2.67055	1.20053	1.00742	1.11245	1.42709			0.765497	2.01225	1.05734	0.987731	0.827378	1.16734
	0.603765	2.81818	1.02668	1.26002	0.931114	1.64253			0.719149	1.71051	1.19647	1.3205	0.764479	1.18137
	1.08329	2.36904	0.622208	1.40782	0.862162	1.88727			1.13004	1.40372	0.885878	1.17524	0.78786	1.28024
	1.691	1.71779	0.288351	1.42247	0.810644	2.5317			1.51916	1.11078	0.381796	1.01644	0.827777	1.73399
	1.77747	1.4278	0.324545	1.54738	0.645397	3.48006			1.36941	1.04344	0.337342	1.17282	0.618566	2.09272
	1.51908	1.44903	0.723673	1.85199	0.595482	4.37519			1.06476	1.20652	0.73471	1.42409	0.542375	2.34511
	1.45602	1.51779	1.21389	2.08049	0.874135	4.87827			1.06422	1.30384	0.949488	1.77348	0.707644	2.99841
	1.63839	1.65235	1.57248	1.89359	1.52415	5.09445			1.2053	1.40724	1.07777	1.72131	0.944163	3.56967
	1.95843	1.57673	1.58612	1.50702	2.38744	5.24556			1.50741	1.3883	1.14625	1.34589	1.25103	3.3641
	2.27556	1.05738	1.18533	1.37547	3.09346	5.4106			1.66994	0.936174	0.943307	1.12098	1.51814	2.78127
	2.41915	0.720173	0.826594	1.89668	3.92938	5.72167			1.53798	0.561848	0.717382	1.51749	1.8193	2.56042
	2.384	0.966995	0.837133	3.19381	5.23581	6.0884			1.33022	0.97951	0.803681	2.35531	2.2402	2.7111
	2.31344	1.30777	1.15575	4.9593	6.73423	6.50336			1.37582	1.20723	0.970192	2.98619	2.73963	2.87137
	2.36891	1.43032	1.73379	6.59868	8.7828	7.10769			1.55185	1.13483	1.37179	3.1554	3.42775	3.08986
	2.4559	1.77179	2.21216	7.5782	11.1835	8.10055			1.62997	1.29978	1.73494	3.22861	3.95503	3.77427
	2.47153	2.65828	2.13829	8.25375	12.5007	9.29675			1.76314	1.73194	1.54945	3.47018	3.79016	4.25322
	2.46098	3.92774	1.84972	9.13191	12.5155	9.76497			1.52761	2.33235	1.27735	3.21153	3.14816	3.77899
	2.65776	5.40354	1.9501	9.85942	12.1892	9.3446			1.14093	3.12122	1.27599	2.39322	2.96344	2.70468
	3.30739	6.4871	2.42459	10.2158	11.939	8.85804			1.5583	3.7247	1.36999	2.99145	3.50632	2.332
	4.07956	6.77294	2.93832	10.7141	11.7272	8.92552			2.07406	3.89852	1.56498	3.89232	3.62677	2.67028
	4.64531	6.9434	3.36718	11.367	11.6836	9.97872			2.12078	3.92494	1.73862	3.68489	3.16858	3.05424
	5.06627	7.44624	3.88432	11.1769	11.6236	12.222			2.29351	3.9015	1.9228	3.16639	2.61562	3.57935
	5.42953	7.66136	4.70946	10.0525	11.472	14.5295			2.30884	3.9945	2.15846	2.52028	2.57527	3.68868
	5.99607	6.93558	5.59921	8.91302	11.2915	15.1406			2.15799	4.03857	2.41616	2.09545	2.70741	3.5318
	6.73909	5.91265	6.07767	8.49785	10.5627	14.2717			2.12915	3.60638	2.47547	2.24946	2.65457	3.56024
	7.39797	5.68568	6.12988	9.10839	9.58682	13.0812			2.11935	2.96427	2.25375	2.28612	2.56156	3.25568
	7.96787	6.19259	6.39246	9.80285	9.35557	11.5462			2.21469	2.6782	2.18737	2.71896	2.43481	2.6458
	8.53475	6.69418	7.18267	9.23228	9.74417	9.83757			2.41028	2.69124	2.56604	2.93025	2.60964	2.51157
	8.94882	6.76775	7.64292	7.81052	9.76159	9.05196			2.83214	2.56955	2.66325	2.70445	2.89274	2.9401
	8.66999	6.35392	7.67833	7.09184	8.95658	9.27318			2.93804	2.40122	2.70631	2.49228	2.86604	3.24682
	7.41597	5.53562	7.91256	7.35555	7.89087	9.27511			2.7196	2.67157	2.73578	2.4001	2.50052	2.72903

## Sheet: Fig. S12b
mean firing rate	1 step			2 steps				CI	1 step			2 steps
	RS block-1	RS block-2	RS block-3	RS block-1	RS block-2	RS block-3			RS block-1	RS block-2	RS block-3	RS block-1	RS block-2	RS block-3
	2.76693	1.03722	1.26776	2.40511	2.24809	1.81913			2.2941	1.12927	2.72071	1.52032	1.62546	1.75809
	3.06184	0.983159	1.64267	2.71393	2.36522	1.80417			2.1623	0.887276	3.52529	1.67613	1.86968	1.71575
	2.94238	1.49283	1.83777	3.15724	2.3251	1.73109			2.04577	1.54792	3.94399	2.04195	1.64293	1.37268
	2.6613	1.78585	1.65717	3.23388	2.29631	1.94202			2.04093	1.91296	3.52124	2.01261	1.65784	1.29349
	2.03661	1.80693	1.20219	2.87193	2.3163	2.18292			1.71934	1.85141	2.26606	1.65602	1.7796	1.25153
	1.50154	2.34558	1.04895	2.48399	2.4012	2.08391			1.41717	2.29027	1.09867	1.48442	1.71743	1.16579
	1.57058	3.24736	1.55628	2.0031	2.72526	1.84746			1.51056	3.04662	1.64934	1.28136	1.83216	1.10077
	1.72868	4.00083	1.93509	1.61171	2.78866	1.87996			1.54457	3.31694	1.99102	1.21308	1.90458	1.37716
	1.55666	4.76285	1.7176	1.515	2.54872	2.36577			1.27184	3.17634	1.5381	1.32752	2.22532	1.99886
	1.44797	5.59321	1.79944	1.64141	2.65978	3.062			1.46765	3.38765	1.44099	1.5018	2.9405	2.6287
	1.64327	6.2239	2.67615	2.18952	2.77953	3.47463			1.63153	3.8376	1.83447	1.81427	3.37974	2.72212
	1.99899	6.66929	3.80576	2.91394	2.20921	3.65165			1.54815	3.88937	2.1976	2.24611	2.41234	2.76165
	2.32799	6.94512	4.75836	3.08086	1.66797	3.70202			2.08699	3.47748	3.3524	2.45543	1.46113	2.90862
	2.38247	6.79328	5.32099	2.75636	1.93564	3.27397			2.4349	3.40226	4.39496	2.82934	1.82979	2.80418
	2.54198	5.85218	5.44621	2.23	2.57859	2.94251			2.37993	3.43032	5.76087	2.95222	2.29739	2.74716
	3.54684	4.70324	5.31693	1.94518	2.7162	3.54807			2.69006	3.2977	7.0772	2.68032	2.43667	3.11283
	5.24275	4.32197	4.69965	2.36582	2.33885	4.50499			4.02702	3.55848	6.0424	2.96266	1.96968	3.34593
	6.27894	4.28984	3.73905	2.72249	2.33031	4.93727			5.32877	3.78911	4.76748	3.0952	2.09205	3.19756
	5.58965	4.04996	3.19356	2.3345	2.95052	4.83517			4.98638	3.69904	4.16995	2.48185	3.68333	2.7705
	4.00073	3.75751	3.74134	1.72438	3.52674	4.53099			3.51883	3.11903	3.11253	1.51315	5.35038	2.29582
	3.00344	3.68893	5.7643	1.89677	3.8878	4.3191			2.42247	2.58854	3.21421	0.963498	5.50388	2.1169
	3.15939	4.28907	8.12701	3.34242	5.16465	4.73084			2.01071	2.48451	4.35832	1.6315	4.20537	2.68927
	4.27136	5.8235	9.78068	5.53705	8.22693	6.1237			1.83281	2.54472	5.22354	2.29047	3.43917	3.13186
	5.99245	8.15004	11.7435	8.49012	11.882	8.62763			1.76195	2.48851	5.64855	2.58834	3.55804	2.94419
	8.55266	10.9208	14.7974	13.046	15.0123	12.1609			2.65689	2.21714	5.55982	3.01687	3.9389	3.31335
	11.88	13.7306	18.2307	17.9907	17.9306	15.9124			4.04032	3.21908	5.5456	3.18254	4.5745	3.95788
	14.9358	15.5834	20.5394	20.1452	19.03	18.8618			4.71119	4.59427	4.03284	2.87094	5.69495	3.68766
	16.6231	15.9982	20.1643	19.0688	17.2285	20.1561			4.17612	5.20635	1.86487	3.362	6.81597	3.07732
	17.6044	16.4448	17.3336	17.4729	14.7254	19.4438			3.31299	4.8416	4.49606	3.87157	6.18956	3.22675
	19.2963	17.1277	14.8205	16.9274	13.3293	17.3586			3.81095	4.0454	4.81531	3.85349	4.40964	3.40876
	19.88	16.0024	15.3663	16.3449	13.3779	14.6054			3.7646	3.84317	4.23834	3.67632	4.02732	2.88238
	17.7353	13.8255	17.6369	14.7324	13.8256	12.3167			3.0438	3.92448	4.89956	3.59074	3.94152	2.76224
	14.7079	12.6645	18.2533	13.1709	13.1832	11.3272			2.6006	4.2335	5.44191	3.38167	3.6208	3.51661
	12.8272	12.3554	16.8201	12.1596	11.3371	10.5732			2.98668	4.25756	6.09252	3.25605	3.7441	3.74945
	12.3532	12.3386	14.715	11.0706	9.46847	9.57227			3.78354	3.71715	5.57929	3.09408	3.82585	3.3006
	12.2813	12.0106	13.0094	10.1728	8.47178	9.05092			4.23227	3.56977	4.59724	2.76908	3.25474	2.63297
	12.4525	11.2784	11.7438	9.80158	8.33029	8.80722			4.25729	3.52126	4.76202	2.69004	2.95056	2.21088
	13.1648	10.4866	10.3728	9.38917	8.81693	8.36933			3.75858	3.11651	5.19347	2.91687	3.14346	2.33421
	13.3366	9.33083	9.48741	8.53279	9.1579	8.21691			2.87231	3.27756	5.27231	3.22408	2.87179	2.57698
	12.3011	7.72693	9.076	7.65889	8.56733	8.45104			1.88883	3.34414	5.00023	3.07697	2.04513	2.65497
	10.8554	6.61885	8.39253	6.93632	7.30919	8.07162			1.94142	2.66671	4.39049	2.7137	1.72282	2.74363
	9.32928	6.41584	7.84207	5.958	6.67373	7.04723			2.60531	2.10524	3.55348	2.45467	2.79411	2.612
	7.72354	6.20622	7.92055	5.25036	7.4738	6.68471			2.56897	2.14549	3.12415	1.87733	3.07904	2.29878
	6.83505	5.6578	8.07747	5.59007	8.64592	7.19566			2.22048	2.2509	2.3508	1.87903	2.70498	2.42103
	6.43499	5.49311	7.91341	5.94746	8.5221	7.35522			2.51938	2.49024	1.47135	1.80252	2.61469	2.70482
	5.34929	5.66183	7.88137	5.24056	7.06052	6.54464			2.58174	2.13862	1.57573	1.43324	2.1198	2.58809
	3.96597	5.66092	7.56178	4.27079	5.7892	5.43997			2.22041	1.69594	2.48408	1.66429	1.69155	2.2122
	2.95218	5.27042	6.22584	3.71235	5.17856	4.46128			1.69395	2.17785	3.02365	2.01288	2.00234	2.04111
	2.56436	4.08179	4.85648	3.23175	4.52093	3.42134			1.30327	2.2419	3.1085	1.95293	2.31229	1.77922
	3.11653	2.64517	4.55567	2.67893	3.62089	3.00857			1.71441	1.52478	3.65867	1.58237	2.2229	1.47561
	4.06555	2.43119	4.68554	2.10251	2.70452	3.43959			2.12375	1.6462	3.99223	1.25278	1.89192	1.65116
	4.76387	3.16475	4.74837	1.86702	2.47358	3.35995			2.2244	2.41056	3.75072	1.15802	1.74058	1.89982
	4.61872	3.28222	4.76377	2.28566	2.74822	2.46165			2.21815	2.38626	3.71028	1.50928	1.98386	1.55713
	3.36552	2.84952	4.23939	3.11325	2.3875	1.95145			1.9599	1.70746	3.29742	1.85361	1.83772	1.20601
	1.89653	2.93334	3.45358	3.85749	1.56438	2.276			1.52919	1.9686	3.41992	2.10918	1.33115	1.51697
	1.09949	3.35827	2.95148	3.76465	1.27417	2.71101			0.96651	2.63417	3.90473	2.05097	1.09976	1.82499
	1.14852	3.77385	2.83514	2.67736	2.0445	2.79428			0.864473	2.75111	3.09226	1.46197	1.13964	1.52476
	1.67236	4.45822	2.93272	1.60212	3.52423	2.57793			1.27262	2.35367	2.85737	0.953597	1.96184	1.35679
	1.90885	4.95459	2.46476	1.5787	4.1012	2.1549			1.32699	2.14415	2.42773	1.23227	2.54063	1.22947
	1.81337	4.56057	1.67346	2.3394	3.45568	2.00481			1.15585	2.44498	1.22923	1.95297	2.53663	1.27972
	2.0649	3.73136	1.59008	2.47934	3.06094	2.24855			1.44957	2.32471	1.68998	2.04847	2.76389	1.56424
	2.77864	3.22052	1.92642	1.78079	2.98612	2.38726			1.88363	2.35989	2.18721	1.42524	2.70158	1.43494
	3.39351	3.0013	2.31099	1.40873	2.66216	2.27126			2.09271	2.13859	2.19412	1.14711	2.08983	1.33647
	3.48493	2.70335	2.85951	1.61588	2.10633	2.12136			2.08085	1.8389	2.3086	1.40347	1.73129	1.47364
	3.34382	2.38251	3.22121	2.02933	1.43598	1.99242			2.07656	1.9914	2.67184	1.59655	1.23111	1.39259
	3.34032	2.55301	3.01384	2.48879	1.08288	1.87558			2.03365	2.06696	2.33453	1.81597	1.10353	1.23342
	3.27007	2.98057	2.57829	2.71025	1.2613	1.82779			2.02523	2.07136	1.88139	1.66747	1.1842	1.4167
	2.89325	2.87605	2.19766	2.73193	1.63008	1.79141			2.06028	2.32096	2.02187	1.57338	1.61728	1.65236
	2.25484	2.14462	1.69004	2.83553	1.5728	1.94779			1.78866	2.12475	1.62745	1.70049	1.51541	1.65475
	1.59773	1.17361	1.50394	2.74773	1.17806	2.4129			1.38933	1.3342	1.6406	1.67614	1.18384	1.49379
	1.42983	0.470484	1.88384	2.19174	0.918074	2.84419			1.35665	0.569341	1.84385	1.35782	1.13891	1.4764
	1.88446	0.352561	2.21479	1.71035	0.854851	2.94813			1.84477	0.446728	1.98393	1.08991	1.1352	1.69919
	2.17324	0.719787	1.95794	1.74067	0.932902	2.7995			1.94693	0.999809	1.82831	1.21751	1.24677	1.68322
	1.74087	1.15114	1.3621	2.16685	1.23513	2.60628			1.50553	1.34334	1.44459	1.58241	1.43043	1.54525
	1.02845	1.26012	0.828339	2.66447	1.57709	2.30742			0.929643	1.35844	1.3256	2.19484	1.7395	1.35907

## Sheet: Fig. S12c
raw ROC	shuffled
0.563848	0.590319
0.539583	0.58174
0.503554	0.58027
0.548897	0.586397
0.609314	0.583701
0.650123	0.580637
0.68174	0.583211
0.701838	0.580392
0.722672	0.586887
0.735784	0.584681
0.744608	0.585784
0.74375	0.591422
0.738971	0.573897
0.730025	0.577696
0.717157	0.58848
0.715564	0.586887
0.709069	0.576961
0.682721	0.58027
0.641789	0.582843
0.590931	0.582721
0.551716	0.578922
0.496814	0.583701
0.549755	0.572672
0.56348	0.585539
0.555637	0.569118
0.536887	0.562377
0.49951	0.578799
0.496936	0.577696
0.550613	0.576961
0.553676	0.579412
0.577819	0.582721
0.590319	0.575123
0.573039	0.577574
0.543627	0.583701
0.537745	0.569608
0.535662	0.571814
0.517647	0.576225
0.513725	0.585172
0.515319	0.576716
0.524265	0.572794
0.542157	0.578064
0.551348	0.588971
0.550735	0.582475
0.543995	0.58174
0.526471	0.577328
0.529044	0.581127
0.471201	0.583211
0.485662	0.580392
0.516176	0.582353
0.538113	0.584559
0.559804	0.582353
0.585539	0.589828
0.629534	0.571569
0.66152	0.583088
0.706985	0.571814
0.739461	0.585417
0.768627	0.575735
0.788971	0.588358
0.812377	0.58848
0.829044	0.586275
0.842402	0.594485
0.849755	0.588848
0.838358	0.582966
0.814216	0.585417
0.796078	0.590074
0.781863	0.591299
0.77598	0.596569
0.762623	0.586765
0.732843	0.577328
0.71299	0.584436
0.672059	0.583701
0.629657	0.572304
0.587377	0.573284
0.558088	0.578309
0.564461	0.58223
0.588725	0.572672

## Sheet: Fig. S12d
raw ROC	shuffled
0.621094	0.60599
0.615885	0.60599
0.609896	0.59974
0.591406	0.605469
0.575521	0.602344
0.570312	0.607031
0.553385	0.589583
0.484375	0.600781
0.522656	0.590625
0.542969	0.603646
0.569271	0.601823
0.578906	0.602604
0.594531	0.609375
0.59974	0.592969
0.596875	0.592969
0.595573	0.586458
0.575781	0.59375
0.549479	0.614323
0.522917	0.581771
0.510938	0.580729
0.510156	0.59375
0.490885	0.604948
0.544792	0.589323
0.584115	0.601823
0.604167	0.597396
0.608333	0.6125
0.588542	0.601042
0.567187	0.603125
0.498958	0.598958
0.551562	0.619271
0.598437	0.610417
0.621875	0.593229
0.635417	0.608333
0.636458	0.595833
0.626563	0.599479
0.619792	0.594792
0.619271	0.601562
0.602083	0.597396
0.606771	0.606771
0.615104	0.6125
0.608333	0.594271
0.588542	0.609635
0.540625	0.603125
0.517448	0.595573
0.505469	0.591667
0.511198	0.591927
0.502083	0.59349
0.507812	0.596094
0.528906	0.592448
0.538542	0.59375
0.552865	0.60625
0.565625	0.592187
0.566146	0.604948
0.56276	0.61224
0.539844	0.597396
0.492188	0.603906
0.476302	0.585938
0.488281	0.583333
0.511979	0.607552
0.53151	0.583594
0.531771	0.601562
0.565104	0.6125
0.576042	0.615625
0.572656	0.594531
0.569792	0.590885
0.563802	0.601302
0.559375	0.592969
0.53151	0.585417
0.505208	0.617188
0.54375	0.598958
0.576562	0.584375
0.585938	0.608333
0.56901	0.602344
0.548698	0.609635
0.527344	0.599479
0.5125	0.597917
