# Supplementary material for: Cingulate-motor circuits update rule representations for sequential choice decisions
Source: Nat Commun. 2022 Aug 4;13:4545. doi: 10.1038/s41467-022-32142-1 (PMC9352796; doi:10.1038/s41467-022-32142-1)
Supplement: Supplementary file 5 — Source Data [file 41467_2022_32142_MOESM5_ESM.zip › Source Data Fig.S13.xlsx]

## Sheet: Fig. S13a
Ipsi, 1 to 2 steps	Mean	1st	2nd	3rd		SEM	1st	2nd	3rd
	Saline	0.667182	0.653197	0.655587		Saline	0.00673011	0.00660893	0.00639707
	CNO	0.637699	0.643014	0.638604		CNO	0.00798138	0.00870094	0.0080067
Contra, 1 to 2 steps	Mean	1st	2nd	3rd		SEM	1st	2nd	3rd
	Saline	0.619973	0.634998	0.62527		Saline	0.00576944	0.00587925	0.00579104
	CNO	0.626601	0.629525	0.637601		CNO	0.00867478	0.008427	0.00870421
Ipsi, 2 to 1 steps	Mean	1st	2nd	3rd		SEM	1st	2nd	3rd
	Saline	0.640598	0.64073	0.65412		Saline	0.0061126	0.00634177	0.00699184
	CNO	0.63677	0.639637	0.641051		CNO	0.00900381	0.00855339	0.00907603
Contra, 2 to 1 steps	Mean	1st	2nd	3rd		SEM	1st	2nd	3rd
	Saline	0.62563	0.619241	0.631464		Saline	0.00563384	0.00566805	0.00609979
	CNO	0.64001	0.62789	0.626718		CNO	0.00747466	0.00833799	0.00914056
