# Supplementary material for: Cingulate-motor circuits update rule representations for sequential choice decisions
Source: Nat Commun. 2022 Aug 4;13:4545. doi: 10.1038/s41467-022-32142-1 (PMC9352796; doi:10.1038/s41467-022-32142-1)
Supplement: Supplementary file 5 — Source Data [file 41467_2022_32142_MOESM5_ESM.zip › Source Data Fig.S14.xlsx]

## Sheet: Fig. S14b
	1st epoch		2nd epoch		3rd epoch
Animal no.	Light On	Light Off	Light On	Light Off	Light On	Light Off
1	0.459821	0.458333	0.365079	0.291667	0.222222	NaN
2	0.559524	0.25	0.152778	0.166667	0.35	1
3	0.35	0.183333	0.404762	0.238095	0.2375	0.333333
4	0.5375	0.25	0.386364	0.3	0.604167	0
5	0.325	0.1	0.517045	0.333333	0.141667	0

## Sheet: Fig. S14c
	1st epoch		2nd epoch		3rd epoch
Animal no.	Light On	Light Off	Light On	Light Off	Light On	Light Off
1	0.323052	0.344155	0.274107	0.277778	0.278409	NaN
2	0.280601	0.512987	0.479167	0.0833333	0.390873	0
3	0.294643	0.269231	0.351136	0.277778	0.507143	0.35
4	0.245504	0.298701	0.399351	0.558442	0.32197	0.320513
5	0.270942	0.558442	0.194643	0.410714	0.166667	0.431818

## Sheet: Fig. S14d
	1st epoch		2nd epoch		3rd epoch
Animal no.	Light On	Light Off	Light On	Light Off	Light On	Light Off
1	0.435065	0.227264	0.381944	0.136355	0.327381	0.181811
2	0.36875	0.166667	0.309829	0.125	0.375	0.115385
3	0.215909	0.208333	0.242785	0.215385	0.334249	0.363095
4	0.486806	0.188312	0.270833	0.353846	0.317308	0.320513
5	0.256764	0.532468	0.23125	0.512987	0.234524	0.216667
