# Supplementary material for: Cingulate-motor circuits update rule representations for sequential choice decisions
Source: Nat Commun. 2022 Aug 4;13:4545. doi: 10.1038/s41467-022-32142-1 (PMC9352796; doi:10.1038/s41467-022-32142-1)
Supplement: Supplementary file 5 — Source Data [file 41467_2022_32142_MOESM5_ESM.zip › Source Data Fig.S15.xlsx]

## Sheet: Fig. S15a
1st epoch (saline)	2/3 epoch (saline)	1st epoch (CNO)	2/3 epoch (CNO)
3.50833	3.09021	3.41527	3.60269
5.62621	5.06436	5.49224	6.06068
6.46399	5.99085	6.38563	7.32668
6.51948	6.15358	6.54467	7.5576
6.53277	6.2684	6.4892	7.37658
6.55596	6.50736	6.26457	7.05658
6.67703	6.63892	6.20943	6.72303
6.9424	6.52135	6.52879	6.42477
7.0537	6.23376	6.85785	6.34307
6.96625	5.9709	6.9532	6.4905
6.90778	5.89313	6.94514	6.74704
6.86782	6.00502	6.98319	6.97876
6.78262	6.22414	7.01376	7.09208
6.6879	6.45155	6.98178	7.04332
6.57938	6.58324	7.06586	6.68449
6.68772	6.63272	7.24592	6.29464
7.18008	6.68442	7.35531	6.23786
7.79	6.71737	7.32707	6.41609
8.20787	6.76203	7.23673	6.65027
8.25461	6.81095	7.2062	6.75134
8.09332	6.74994	7.19986	6.67756
7.93289	6.71805	7.16311	6.76616
7.71445	6.93062	7.1335	7.12617
7.48839	7.35717	7.01336	7.35807
7.31714	7.84341	6.91769	7.27052
7.17155	8.18257	7.15622	7.18301
7.19676	8.31937	7.40288	7.336
7.45088	8.27463	7.34338	7.42733
7.71893	8.08459	7.18415	7.32743
7.85739	8.06199	6.98671	7.34053
7.9807	8.34337	6.80985	7.37516
8.25711	8.65976	6.77451	7.29721
8.50915	8.80737	6.82692	7.31068
8.48372	8.75246	6.94374	7.40475
8.27558	8.516	7.03647	7.42945
7.99897	8.29788	6.92448	7.41664
7.70373	8.25696	6.94458	7.45605
7.48794	8.2382	7.51753	7.62146
7.34984	8.04376	8.11509	8.06979
7.21143	7.75543	8.08296	8.77671
7.11881	7.60602	7.6386	9.2142
7.14946	7.58861	7.21506	9.13417
7.21546	7.57982	7.02739	8.9557
7.32853	7.58487	7.34132	8.85096
7.61215	7.63567	8.02917	8.76315
8.02358	7.71858	8.31562	8.70796
8.42532	7.93988	8.11732	8.66996
8.6224	8.29193	8.16814	8.78033
8.58061	8.53827	8.49147	9.02556
8.47508	8.627	8.75051	9.18515
8.43825	8.66847	9.06348	9.1913
8.59643	8.66704	9.41242	9.18243
8.80235	8.6079	9.66332	9.1658
8.66267	8.59393	9.85941	9.05939
8.31109	8.66043	9.79378	9.06776
8.17955	8.71331	9.38339	9.14471
8.41642	8.64949	8.94679	8.94872
8.80313	8.3751	8.55539	8.64849
8.83779	8.00315	8.18863	8.63247
8.34283	7.78673	8.00826	8.80174
7.6778	7.83533	8.05913	8.81685
7.29888	8.12208	8.08386	8.73244
7.31614	8.42821	7.89702	8.6457
7.46868	8.54546	7.67023	8.53839
7.62367	8.50145	7.61485	8.55628
7.93652	8.39111	7.82789	8.73235
8.27365	8.30382	8.14856	8.82148
8.34813	8.25845	8.2189	8.75818
8.27249	8.16327	7.96861	8.82468
8.1616	8.00397	7.75007	8.95298
7.83477	7.84208	7.80734	8.64558
7.36146	7.70737	8.12544	7.93496
7.1419	7.56701	8.60132	7.41517
7.22348	7.38788	8.93589	7.34337
7.3276	7.21166	8.93988	7.54082
7.34608	7.00086	8.6387	7.72611
7.25353	6.87004	8.02442	7.8889
7.16657	7.03811	7.39617	8.20152
7.27732	7.34335	7.18216	8.3456
7.54567	7.50919	7.33325	8.08906
7.79222	7.3976	7.58234	7.79705
7.74351	7.08697	7.94214	7.62147
7.36404	6.87396	8.35793	7.57264
7.05914	6.87559	8.30259	7.64107
7.02548	6.89632	7.72078	7.65956
7.25077	6.83149	7.30773	7.64476
7.70876	6.81145	7.48417	7.65731
7.98785	6.88245	7.94229	7.58108
7.8278	6.98352	8.02785	7.32514
7.46195	7.06319	7.61734	7.12608
7.17994	7.14447	7.2856	7.2216
7.21993	7.3269	7.36039	7.42733
7.53829	7.55696	7.59414	7.52134
7.81269	7.65745	7.78412	7.56878
7.90654	7.57524	7.93745	7.68369
7.85722	7.42519	7.95105	7.79371
7.68976	7.34147	7.75512	7.7612
7.47163	7.29951	7.37972	7.73393
7.28219	7.23355	6.91775	7.85073
7.16642	7.20538	6.51841	7.98989
7.29777	7.26099	6.49637	8.05438
7.72147	7.2562	7.00025	8.02652
8.10866	7.03129	7.39483	8.03887
8.20256	6.77146	7.28358	8.11913
8.16001	6.76008	6.9102	8.24126
8.16768	6.92453	6.39731	8.48608
8.04489	6.99755	6.12944	8.75433
7.73351	6.86858	6.38675	9.10055
7.49779	6.7002	6.66354	9.52087
7.51456	6.73478	6.75816	9.52556
7.78304	6.921	6.91672	8.96401
8.1549	6.98793	7.1212	8.33996
8.40321	6.8523	7.41423	8.02698
8.44935	6.69265	7.70203	8.11094
8.34552	6.70207	7.64089	8.56518
8.10017	6.87917	7.28976	9.0069
7.75234	7.08442	7.14147	8.8228
7.48217	7.21448	7.29699	8.15407
7.42055	7.24825	7.33431	7.77754
7.56373	7.2759	7.16073	7.76233
7.81058	7.4272	6.9835	7.62582
7.92389	7.6857	6.78799	7.25048
7.73941	7.85249	6.6691	6.93877
7.32162	7.70943	6.74375	6.95514
6.81855	7.36301	6.83803	7.2471
6.32952	7.08245	6.86353	7.5816
6.00636	6.92698	6.92788	7.66745
6.02039	6.84556	7.04584	7.4626
6.30816	6.80705	7.01694	7.16783
6.64479	6.85598	6.79839	7.1302
6.84648	7.03784	6.73854	7.59129
6.9291	7.23914	7.08943	8.07561
7.0929	7.39964	7.58759	8.00957
7.38917	7.51676	7.86326	7.53446
7.56057	7.53839	7.82821	7.26964
7.43744	7.47004	7.66936	7.48609
7.28965	7.40047	7.54586	7.91076
7.45107	7.42176	7.40786	8.40387
7.76199	7.4127	7.23517	8.68823
7.8973	7.32515	7.2752	8.28368
7.8475	7.32228	7.55763	7.57391
7.63503	7.34554	7.63151	7.25549
7.34608	7.30978	7.37379	7.21623
7.0914	7.33898	7.15996	7.09805
6.84237	7.43437	7.18696	6.89278
6.805	7.52859	7.26657	7.01919
6.99914	7.59723	7.21781	7.59854
7.16827	7.57353	7.14293	7.96377
7.29976	7.55162	7.17171	7.86105
7.33799	7.61174	7.25818	7.66088
7.15102	7.62106	7.38439	7.4583
6.8777	7.53553	7.44155	7.32666
6.75517	7.42672	7.31577	7.45655
6.76358	7.29083	7.092	7.68191
6.86157	7.09207	6.99666	7.71645
7.17137	6.9668	7.26931	7.55334
7.39863	7.0238	7.74762	7.34178
7.06174	6.96303	7.66623	7.12898
5.84762	6.08714	6.29883	6.36721
3.67623	3.9816	3.81314	4.31932

## Sheet: Fig. S15b
1st epoch (saline)	2/3 epoch (saline)	1st epoch (CNO)	2/3 epoch (CNO)
2.95679	2.96964	2.96665	2.87074
4.80167	5.08626	4.74188	4.77764
5.63282	6.32953	5.57307	5.86995
5.82692	6.82357	6.04238	6.32933
6.03632	7.0326	6.56348	6.49769
6.29598	6.97712	6.8389	6.46337
6.40106	6.69686	6.78759	6.47883
6.3803	6.38975	6.49821	6.66483
6.32446	6.16714	6.07758	6.82022
6.22699	6.04713	5.65946	6.84111
6.19952	6.09238	5.33581	6.69474
6.25065	6.27735	5.24457	6.50809
6.27163	6.40166	5.35529	6.45948
6.29909	6.37745	5.47453	6.42174
6.43488	6.37384	5.52175	6.4178
6.63536	6.46572	5.40179	6.47964
6.70802	6.49983	5.21764	6.36583
6.6608	6.37825	5.25665	6.15714
6.64968	6.21788	5.41159	6.03911
6.58795	6.15933	5.52167	5.96381
6.3982	6.25544	5.61705	6.00851
6.24471	6.48679	5.62904	6.18703
6.22164	6.64845	5.55739	6.30413
6.27561	6.5817	5.61358	6.28289
6.33945	6.42927	5.9562	6.19048
6.35279	6.34838	6.25715	6.14696
6.38169	6.36513	6.11988	6.20927
6.49391	6.55839	5.82394	6.37822
6.68979	6.90172	6.00203	6.582
7.00008	7.18192	6.64374	6.61238
7.24897	7.2883	7.16189	6.59768
7.27384	7.30993	7.47979	6.9308
7.22466	7.34425	7.86512	7.54127
7.29413	7.40083	8.19748	8.06919
7.52071	7.4693	8.36216	8.43586
7.78605	7.47824	8.42206	8.5856
7.97812	7.39994	8.33864	8.42845
8.00468	7.33352	8.12063	8.13183
7.75114	7.29658	7.666	7.80186
7.29531	7.21163	6.84362	7.53603
6.95392	7.08493	5.98481	7.36598
6.93953	7.07624	5.56786	7.18658
7.05307	7.16638	5.67349	7.12966
7.08217	7.15421	6.06528	7.28762
7.1621	7.04423	6.35468	7.4523
7.40616	6.97464	6.32691	7.33724
7.63542	6.99593	6.21516	6.97314
7.66546	6.99969	6.14506	6.72705
7.52631	6.87168	6.0477	6.76061
7.28703	6.71083	5.96056	6.77639
7.09357	6.68765	6.08529	6.54253
7.03644	6.73436	6.55764	6.24459
6.96005	6.68726	6.88206	6.08005
6.80675	6.51239	6.68254	6.11745
6.69724	6.31139	6.29907	6.32842
6.71109	6.2445	6.03958	6.57361
6.84886	6.33691	5.97831	6.84081
6.96235	6.44736	6.10189	7.07472
6.91653	6.43359	6.37301	7.09343
6.83929	6.33777	6.71028	6.90789
6.8226	6.30975	6.93924	6.74853
6.72512	6.39874	6.99988	6.73666
6.51873	6.50719	6.90704	6.71409
6.30718	6.49642	6.71591	6.68819
6.14024	6.35592	6.52557	6.77278
6.09239	6.18101	6.395	6.83041
6.12132	6.07468	6.31243	6.77844
6.14226	6.05413	6.17215	6.66349
6.13763	6.07269	5.91665	6.43057
5.96875	6.15494	5.56934	6.16899
5.67367	6.24486	5.173	6.0984
5.50802	6.23232	4.82399	6.23721
5.43944	6.19281	4.64499	6.45576
5.39705	6.19374	4.72764	6.52378
5.51594	6.16424	5.14918	6.38065
5.73425	6.21511	5.52299	6.35624
5.90329	6.43793	5.23382	6.50358
6.05573	6.58299	4.69707	6.44903
6.16291	6.49437	4.77293	6.23736
6.18703	6.35169	5.29581	6.12018
6.32095	6.32896	5.61462	6.05115
6.66904	6.38604	5.62107	5.92836
7.09089	6.49886	5.59214	5.82245
7.48723	6.7389	5.52441	5.94157
7.75764	7.10935	5.28343	6.22481
7.78478	7.48199	5.06814	6.41768
7.73836	7.6889	5.11213	6.44185
7.73762	7.62686	5.31838	6.45654
7.6494	7.45833	5.40519	6.51022
7.51761	7.49925	5.45127	6.43734
7.53275	7.66153	5.7504	6.36004
7.67908	7.66446	6.07045	6.45452
7.76078	7.54461	5.98788	6.55339
7.68103	7.53576	5.74066	6.51247
7.58969	7.7026	5.84191	6.43613
7.61185	7.82684	6.12218	6.43769
7.66971	7.76381	6.30617	6.44874
7.72793	7.64304	6.65816	6.40807
7.76503	7.53454	7.07505	6.39769
7.74065	7.41962	7.12627	6.43329
7.67732	7.37324	6.84395	6.43914
7.67698	7.41182	6.55026	6.40742
7.85649	7.48327	6.45206	6.48932
8.15896	7.5884	6.44137	6.69622
8.36695	7.63248	6.44732	6.73245
8.36526	7.54505	6.61599	6.49491
8.17091	7.44055	6.81386	6.26854
7.88408	7.41921	6.77803	6.30394
7.59455	7.48262	6.61171	6.48831
7.30083	7.52067	6.54665	6.61674
7.1474	7.39747	6.61145	6.76311
7.22815	7.16376	6.69943	6.97144
7.33415	7.0353	6.73069	7.11217
7.35197	7.08304	6.7964	7.09761
7.34231	7.1654	6.91525	7.01596
7.29102	7.22312	6.9407	6.9727
7.24418	7.25674	6.90512	6.92301
7.26921	7.23699	6.86572	6.82765
7.32509	7.26419	6.90514	6.66694
7.44327	7.32175	7.11654	6.46489
7.63276	7.27753	7.3736	6.34452
7.74324	7.25707	7.53744	6.36277
7.70798	7.30008	7.53678	6.51839
7.61348	7.23873	7.34841	6.81998
7.56532	7.10337	7.04051	7.26192
7.54099	7.05422	6.80228	7.56979
7.43186	7.17164	6.76833	7.468
7.26881	7.34234	6.80129	7.16132
7.10068	7.34616	6.71975	6.90368
6.90863	7.24157	6.7074	6.79373
6.77038	7.27112	6.84372	6.89261
6.7735	7.43595	6.88705	7.17281
6.83852	7.52412	6.78125	7.37516
6.97161	7.46075	6.62566	7.28803
7.19505	7.36261	6.57529	7.08629
7.2928	7.23154	6.73302	6.90718
7.16561	6.98732	6.85051	6.81584
6.91279	6.77147	6.67536	6.93361
6.63788	6.77728	6.53307	7.23573
6.50559	6.93495	6.74988	7.60132
6.61141	7.04387	7.00646	7.87418
6.74591	7.08216	6.94869	7.90998
6.73101	7.16143	6.74162	7.55479
6.645	7.23679	6.48349	6.98187
6.59197	7.28515	6.18129	6.72562
6.65193	7.37757	6.10677	6.93009
6.8274	7.40228	6.12823	7.24311
6.93684	7.27747	5.93585	7.30173
6.8466	7.13086	5.72582	7.15786
6.70261	7.04495	5.71493	7.06188
6.684	7.03268	5.74617	6.99645
6.7585	7.14565	5.82873	6.83014
6.80309	7.33617	6.14962	6.59701
6.84636	7.42425	6.5974	6.5865
7.00264	7.36734	7.04528	6.94806
7.19816	7.23233	7.4013	7.2993
7.25913	7.07461	7.53521	7.22765
7.0068	6.79747	7.11693	6.79371
5.99407	5.80661	5.74836	5.83877
3.88073	3.71824	3.53555	3.87296

## Sheet: Fig. S15c
1st epoch (saline)	2/3 epoch (saline)	1st epoch (CNO)	2/3 epoch (CNO)
2.86799	3.75832	3.83308	1.87342
4.49886	6.23115	6.53535	3.01128
5.16116	7.43798	7.73527	3.79493
5.22427	7.82704	7.15131	4.50266
5.06222	7.88097	6.00244	5.11066
4.91526	7.51331	5.52878	5.4884
5.03653	6.96082	5.88989	5.73865
5.22283	6.40328	6.75492	5.939
5.08142	6.24293	7.56025	5.89608
4.625	6.8458	7.51476	5.66461
4.32265	7.7021	6.6142	5.69982
4.5064	8.06247	5.4785	6.13829
4.90959	7.75277	4.59306	6.59138
5.34581	6.98253	4.36653	6.57555
5.93973	6.11163	4.69595	6.03798
6.31618	5.67196	4.93345	5.63671
6.02786	5.71335	4.94332	5.90284
5.44758	5.66376	5.16476	6.1678
5.10236	5.5809	5.54901	5.92566
5.05065	5.81252	5.41846	5.73765
5.21504	6.03926	4.8515	5.96819
5.34312	6.0584	4.69014	6.24988
5.19107	6.13022	4.86201	6.43489
5.17437	6.33582	4.56815	6.71107
5.86724	6.55494	4.11878	6.79856
6.87519	6.73826	4.2815	6.43886
7.30237	7.00972	4.60953	5.92779
7.2532	7.26149	5.04091	5.50243
7.31674	7.23328	6.22957	5.20402
7.17376	7.14661	7.58745	5.08592
6.50557	7.15936	8.02776	5.30713
5.71008	7.07394	7.55717	5.84006
5.36574	7.01029	6.8517	6.07664
5.67813	6.99764	6.31345	5.91058
6.16987	6.79701	5.79271	5.97974
6.28066	6.49219	5.27156	6.32429
6.0458	6.34182	5.47075	6.6112
5.82627	6.29752	6.64568	7.10419
5.80033	6.30353	8.46188	8.00933
6.10633	6.55293	10.0349	8.57418
6.62293	6.94773	10.0365	8.39886
6.84923	7.29187	8.73093	7.96444
6.75608	7.58646	7.8263	7.53545
6.76666	7.58775	8.15037	7.10868
6.83133	7.25423	8.87023	6.66144
6.63906	7.15606	8.82144	6.53466
6.42384	7.31671	7.85365	6.70947
6.62994	7.28482	6.7678	6.52306
7.11673	7.41663	6.36477	6.23126
7.4754	8.07172	6.84415	6.70927
7.50588	8.52437	7.64655	7.80898
7.38419	8.17417	7.7377	8.59732
7.32839	7.76734	7.04711	8.97365
7.29474	7.89569	6.62306	9.30849
7.23888	8.19719	7.11905	9.51541
7.13216	8.66633	8.10526	9.65528
7.19969	9.24742	8.70615	9.8465
7.46674	9.48143	8.39489	9.68933
7.53709	9.40509	7.62223	8.89748
7.31462	9.18155	7.59589	7.88914
6.97611	8.82819	8.22116	7.4065
6.79575	8.61172	8.27754	7.71251
6.79642	8.69852	7.4135	7.98492
6.98962	8.87787	6.67268	7.6981
7.69497	8.98427	7.25983	7.29677
8.55574	9.04287	8.50775	7.23659
8.83361	8.97545	8.87975	7.47802
8.6513	8.64426	8.40052	7.5296
8.45939	8.15478	7.95073	7.39978
8.05606	7.75226	7.77935	7.61503
7.42182	7.69227	7.4726	8.04527
6.92265	7.90897	7.41645	8.31787
6.51563	7.87512	8.16409	8.41449
6.34705	7.4194	8.60027	8.27521
6.58344	7.13339	8.04814	8.18862
6.68231	7.36961	7.19576	8.22178
6.43919	7.51885	6.50414	7.95362
6.20365	7.31909	6.02542	7.47931
5.972	7.2681	5.77614	7.35906
5.80249	7.39124	5.91026	7.7386
6.03406	7.33286	6.5826	7.95348
6.51441	7.06098	7.59845	7.42849
6.73246	6.84331	8.74731	6.46218
6.55531	6.89043	9.34551	5.97719
6.25426	7.1322	8.88504	6.47462
6.29445	7.36669	8.15024	6.99187
6.76523	7.48509	7.8327	7.14822
7.06915	7.35501	8.01895	7.51899
7.0386	7.10695	8.4772	7.5948
6.97695	7.0132	8.73333	7.07252
6.97179	7.11085	8.77084	6.66391
7.14194	7.26148	8.52025	6.80024
7.32491	7.26544	8.08952	7.41023
6.86397	7.30957	8.46743	8.01971
5.99809	7.60135	9.71733	8.09733
5.66669	8.047	10.67	7.86442
5.74354	8.46775	10.8626	7.50289
5.83707	8.69187	10.5769	6.99429
6.02457	8.79334	10.3345	6.84078
6.21865	8.72096	10.3197	7.18689
6.25293	8.38452	9.53077	7.71781
6.16518	8.01817	7.906	7.97197
6.03325	7.56897	7.14039	7.38723
5.94818	6.97873	7.49816	6.45997
5.97668	6.66565	7.86276	6.25914
5.92123	6.6547	7.90504	6.69341
5.44863	6.53245	7.55547	7.17793
4.86532	6.47527	7.12039	7.57937
4.73711	6.8902	7.40156	7.80432
4.96923	7.38916	8.15109	7.83313
5.14771	7.43605	8.4098	7.78075
5.07521	7.22727	8.02625	7.56911
4.99698	7.19441	7.37858	7.15755
5.37021	7.37557	6.52015	6.78415
6.11015	7.59264	5.79613	6.44601
6.70901	7.68266	5.75083	5.83598
6.80042	7.72513	6.2318	5.27547
6.433	8.01206	6.89141	5.21164
6.05815	8.1261	7.23496	5.37515
6.14266	7.56454	7.02349	5.54757
6.66658	7.00046	6.96317	5.95564
7.17173	7.03512	7.20405	6.54275
7.25472	7.26776	7.11125	6.79874
6.76783	7.21005	6.93925	6.63149
6.11611	6.89807	7.12886	6.35735
5.67999	6.72139	7.18822	6.04677
5.57024	6.63158	7.08488	5.90623
5.8061	6.39026	7.07173	6.41948
5.94757	6.31662	6.93405	7.32325
5.59735	6.67516	6.70534	7.81045
5.03534	7.19023	6.27959	7.77947
4.7654	7.5724	5.58583	7.45346
4.89255	7.89685	4.88771	7.0669
5.17252	8.11161	4.42731	7.10466
5.48961	8.03075	4.41601	7.25029
5.83034	7.73336	5.08027	7.01423
5.9853	7.35013	5.70429	7.01947
5.99375	7.04192	5.5422	7.46755
6.12165	6.9464	5.50573	7.57442
6.24859	7.09887	5.7449	7.01745
6.10872	7.55788	5.64448	6.12472
5.83074	8.09798	5.51471	5.44605
5.90527	8.31269	5.59798	5.29935
6.4357	8.12874	6.03135	5.60171
7.10848	7.72378	6.78775	6.31707
7.67586	7.445	7.39564	7.17775
7.46242	7.47951	7.7322	7.45567
6.48036	7.56726	7.84267	6.97133
5.74706	7.63101	7.41491	6.32885
5.4948	7.75341	6.60202	5.97768
5.32724	7.65161	6.1065	5.96141
5.17327	7.17143	6.0288	5.96937
5.17225	6.71847	5.89234	5.98864
5.31995	6.56945	5.77689	6.43908
5.47428	6.51674	5.79022	7.11977
5.64952	6.48677	5.75814	7.42938
5.86456	6.36301	5.6747	7.08498
5.76284	5.73085	5.14076	6.38087
4.77804	4.46125	4.1071	5.50161
2.88578	2.70503	2.70022	3.81452

## Sheet: Fig. S15d
1st epoch (saline)	2/3 epoch (saline)	1st epoch (CNO)	2/3 epoch (CNO)
1.1748	1.26396	2.95368	2.77254
0.501177	0.481566	3.14167	2.71224
1.32096	1.49609	1.87318	1.78369
1.28867	1.68879	2.80333	2.70301
0.883671	1.05678	2.99007	2.76257
0.564077	0.770285	3.02035	2.62179
1.36985	1.75997	7.2486	6.09193
0.163728	0.399623	26.3313	31.5713
1.16593	1.06499	4.3469	6.94872
0.528862	0.651618	12.7564	11.6887
0.938415	1.06013	13.4289	13.9721
18.4999	16.7832	9.25645	6.49577
5.22163	5.54755	12.4142	8.68547
6.28621	5.77083	4.3238	5.21997
14.0476	11.4236	11.6591	12.1071
10.0631	9.35418	6.72836	7.15189
5.5163	6.05795	2.50623	2.80075
1.18057	1.751	6.60827	8.93788
2.16722	2.51823	15.2407	18.1444
8.53197	8.95181	9.80887	9.58576
4.03955	5.25192	9.25008	8.36448
5.22133	2.50855
3.16527	2.70547
3.33713	5.09259
15.679	15.8686
3.8606	2.33072
9.19827	10.0606
12.1511	10.6132
23.6557	20.0314
2.25426	3.12283
9.21305	8.59211
1.11477	1.93492
7.83329	5.54993
4.92917	3.8687
12.2705	12.3609
9.11823	9.7521
9.67651	6.84423
11.1321	12.5976
7.93058	5.16897
25.0847	34.6857
2.64736	3.84039
8.01004	7.81384
20.3449	24.6868
10.6755	8.92547
16.2187	16.2945
4.19272	6.00542
12.4971	10.1861
2.55793	2.40896
10.8706	9.96223
16.0563	13.7273
42.595	34.4098
7.88525	8.19901
30.617	38.0572
19.752	16.5251
2.37932	2.30766
2.90388	3.27621
3.68417	3.1306
1.79404	1.5621
6.16653	4.29773
4.07236	3.85728
4.84315	5.18888
4.24499	4.59091
3.35987	3.23584
2.53574	1.96649
0.686646	0.943488
10.6963	14.1281

## Sheet: Fig. S15e
1st epoch (saline)	2/3 epoch (saline)	1st epoch (CNO)	2/3 epoch (CNO)
1.48705	1.99955	3.10245	2.81952
0.564317	0.674088	2.7207	2.53243
1.88491	2.21568	1.09327	0.885057
1.9242	2.15511	2.73622	2.53912
0.471174	0.331577	2.78505	2.58091
0.593284	1.22599	2.65407	2.53996
1.61104	2.15511	3.93535	3.71646
0.04646	0.121135	23.1162	26.521
1.01255	1.01848	3.38148	4.46156
0.544467	1.23992	10.5788	9.26555
0.447835	0.18692	12.0227	12.4763
18.0077	19.8375	7.29151	6.81337
4.26477	4.2573	8.34938	9.1538
6.05408	6.08024	3.59223	4.14436
10.1852	10.8948	10.9923	10.932
13.3476	11.1844	4.99803	5.06469
5.66742	4.19784	0.33321	0.281006
0.665648	0.755551	5.33406	5.98048
1.57707	2.01073	7.03222	10.3126
6.12444	4.6722	6.13055	8.23898
2.733	3.92564	3.06286	5.5986
0.241506	1.11787
2.22644	1.60389
3.6991	3.78432
10.4405	11.6237
0.722207	1.23814
6.18723	6.6031
9.49357	9.22536
27.6059	24.0781
1.66217	1.62143
8.43723	6.79593
1.81388	1.78734
4.41522	3.93673
3.36434	3.97413
9.37464	8.42548
7.85552	7.76577
5.74899	6.48979
11.8937	13.4444
8.22623	6.54247
36.0267	40.5308
0.211987	0.350965
3.95675	4.41994
20.9219	21.0122
10.6018	10.7504
9.62033	10.8844
1.58273	2.70748
10.9599	11.7442
1.48007	1.41265
10.2502	7.63315
12.0536	10.0018
35.4451	33.8583
4.32657	6.19337
41.9905	39.3448
6.9128	5.8065
0.90662	0.844563
3.03228	2.81794
2.45936	2.45144
2.0267	1.64855
4.47773	4.76537
3.38485	3.48528
6.3475	5.01334
4.33256	3.88973
3.14052	3.05276
1.03876	0.722256
0.719512	0.905052
15.5743	11.9957

## Sheet: Fig. S15f
1st epoch (saline)	2/3 epoch (saline)	1st epoch (CNO)	2/3 epoch (CNO)				1st epoch (saline)	2/3 epoch (saline)	1st epoch (CNO)	2/3 epoch (CNO)
2.32655	NaN	2.32279	2.68433				2.32655	4.25238	2.32279	2.68433
1.16593	NaN	2.65116	2.874				1.16593	5.10783	2.65116	2.874
2.15999	NaN	2.45531	2.16833				2.15999	6.82886	2.45531	2.16833
2.49312	NaN	2.31854	2.73736				2.49312	11.8775	2.31854	2.73736
1.77416	NaN	2.65541	2.61431				1.77416	13.6676	2.65541	2.61431
0.832805	NaN	3.06806	3.1405				0.832805	5.67511	3.06806	3.1405
2.32655	NaN	NaN	NaN				2.32655	0.926256	35.7113	24.3998
0.166561	NaN	35.7113	24.3998				0.166561	4.32858	4.98377	5.67759
1.32657	NaN	4.98377	5.67759				1.32657	4.86945	13.0503	10.0821
0.999981	NaN	13.0503	10.0821				0.999981	4.01739	13.658	15.2696
0.669579	NaN	13.658	15.2696				0.669579	2.25606	11.0421	10.0076
NaN	4.25238	11.0421	10.0076				4.30322	3.48394	11.5229	10.7961
4.30322	5.10783	11.5229	10.7961				6.18444	4.81362	3.99746	4.86666
6.18444	6.82886	3.99746	4.86666				8.59834	13.4296	9.09557	11.5286
8.59834	11.8775	9.09557	11.5286				11.858	2.36004	7.86837	7.43713
11.858	13.6676	7.86837	7.43713				6.23695	12.144	0.938082	0.668856
6.23695	5.67511	0.938082	0.668856				1.46589	13.5551	7.57545	6.31561
1.46589	0.926256	7.57545	6.31561				4.28559	27.1576	7.62788	11.026
4.28559	4.32858	7.62788	11.026				4.1255	2.12752	10.7317	11.9561
4.1255	4.86945	10.7317	11.9561				4.12747	7.70152		6.77985
4.12747	4.01739	NaN	6.77985				1.46902	1.33971
1.46902	2.25606						3.2788	5.62399
3.2788	3.48394						4.69435	4.27237
4.69435	4.81362						20.268	12.6899
20.268	13.4296						3.01546	10.5656
3.01546	2.36004						9.77069	7.41061
9.77069	12.144						14.2464	29.5222
14.2464	13.5551						23.9381	7.06401
23.9381	27.1576						4.16085	3.14118
4.16085	2.12752						8.80349	1.32439
8.80349	7.70152						2.05441	11.8428
2.05441	1.33971						5.9284
5.9284	5.62399						4.05802
4.05802	4.27237						11.771
11.771	12.6899						10.1036
10.1036	10.5656						7.55574
7.55574	7.41061						43.3179
NaN	NaN						7.09031
NaN	NaN						15.1484
NaN	NaN
43.3179	29.5222
7.09031	7.06401
NaN	NaN
NaN	NaN
NaN	NaN
NaN	3.14118
NaN	1.32439
15.1484	11.8428
