# Supplementary material for: Cingulate-motor circuits update rule representations for sequential choice decisions
Source: Nat Commun. 2022 Aug 4;13:4545. doi: 10.1038/s41467-022-32142-1 (PMC9352796; doi:10.1038/s41467-022-32142-1)
Supplement: Supplementary file 5 — Source Data [file 41467_2022_32142_MOESM5_ESM.zip › Source Data Fig.S16.xlsx]

## Sheet: Fig. S16c
	1st epoch		2nd epoch
Animal no.	Light On	Light Off	Light On	Light Off
1	0.333333	0.458333	0.318182	0
2	0.291667	0	0.333333	0.666667
3	0.375	0.25	0.410714	0.25
4	0	0.2625	0.1	0.243836
5	0	0.09375	0.425	0

## Sheet: Fig. S16d
	1st epoch		2nd epoch
Animal no.	Light On	Light Off	Light On	Light Off
1	0.5	0.458333	0.416667	0
2	0.166667	0	0.166667	0.666667
3	0.357143	0.25	0.272727	0.25
4	0	0.0833333	0.3	0.1
5	0.15	0.272917	0.2	0.287672

## Sheet: Fig. S16e
	1st epoch		2nd epoch
Animal no.	Light On	Light Off	Light On	Light Off
1	0.666667	0.416667	0.295455	0
2	0.166667	0.333333	0.416667	0
3	0.5	0.25	0.446429	0.375
4	0	0.489583	0.6	0.567182
5	0.583333	0.46875	0.225	0.666667

## Sheet: Fig. S16f
	1st epoch		2nd epoch
Animal no.	Light On	Light Off	Light On	Light Off
1	0.5	0.416667	0	0
2	0.666667	0.333333	0.166667	0
3	0.5	0.25	0.545455	0.375
4	0.25	0.375	0.5	0.633333
5	0.05	0.583333	0.6	0.534363
