# Supplementary material for: Cingulate-motor circuits update rule representations for sequential choice decisions
Source: Nat Commun. 2022 Aug 4;13:4545. doi: 10.1038/s41467-022-32142-1 (PMC9352796; doi:10.1038/s41467-022-32142-1)
Supplement: Supplementary file 5 — Source Data [file 41467_2022_32142_MOESM5_ESM.zip › Source Data Fig.S2.xlsx]

## Sheet: Fig. S2b
Before CNO	After CNO
30.9	15.9
29.95	20.5
33.35	23.2
32.95	29
33.45	32.8
33.2	22.45
30.05	27
25.35	24.45
24.25	22.6
23.4	25.9
21	24.15
25	18.15
24.95	18
26.5	17
23.25	16.8
24.8	16.05
22.25	16
25.15	16.15
25.4	16.15
26.7	18.8
26.3	20.8
25.55	23.15
25.5	19.45
26.7	19.45
24.15	20.65
25.3	20.25
25.05	17.45
25.95	17.1
23.85	17.25
26.2	15.6
26.4	16
24.45	15.85
28.05	15
27.7	15.65
25.45	14.5
24	13.45
26.35	14.45
25.4	13.1
28	13.2
29.65	12.65
28.1	13.25
31.15	12.65
31.55	13.85
30.1	16.15
29.25	15.1
27.3	17.25
25.8	16.75
23.8	17.55
26.75	15.95
27.15	13.85
26.05	13.6
24.2	14.1
24.4	12.85
24.6	11.7
24.6	12.35
27.2	12.65
24.7	15.25
27.5	13.4
26.85	13.95
28.95	12.85
29.55	14.7
29.6	14.8
27.45	14.9
25.6	15.8
26.2	13.65
32.35	14.5
31.9	13.05
24.5	13.3
25.1	12.3
25.95	14.85
25.75	12.7
24.4	11.4
25.15	12
24.95	12.3
26.65	12.7
22.25	12.15
26	11.2
23.8	11.5
23.7	13.1
23.4	12.7
27.55	13.6
25.85	15.5
25.85	13.35
26.9	14.9
25.25	14.75
25.35	17.05
24.65	16.1
22.9	15.15
21.8	14.65
22.55	14.5
22.2	15.2
23.25	14.45
24	13.6
22.85	13.2
23.65	12
23.5	11.35
25	11.7
27.45	11.3
25.9	10.95
26.45	10.75
24.2	11.2
24.2	10.3
25.45	10.8
22.8	10.4
22.45	10.2
24.45	10.9
23.85	12.5
24.8	11.05
23.7	13.05
24.95	14.15
29.9	12.45
18.15	13.05
8.9	12.55
12.65	12.7
23.45	13.55
25.85	12.45
24.85	11.1
24.55	11.55
22.95	12.35
24.75	13.55
22.65	12.8
21.85	12.5
23.7	11.65
20.95	12.4
22.55	14.1
22.8	14.3
24.45	13.2
23.1	13.05
22.8	13.1
26	13.25
26.5	14
25.75	15.2
26.15	14.7
27.55	17.45
27.65	16.75
29.95	14.45
30.25	18.75
28.2	17.6
29.4	17.85
29.3	13.75
31.55	11.55
31.5	12.6
31.7	11.8
35.9	12.35
30.2	11.95
26.75	12
28.35	11.3
36.95	10.45
32.95	9.65
29.8	10.4
26.65	10.2
25.25	9.95
24.95	11
23.85	10.45
23.75	10.8
24.25	10.1
23.5	10.1
26.3	10.55
23.3	10.6
23	11.9
29.1	11
31.75	12.2
23.9	10.95
23.1	9.95
28.8	10.95
27.5	10.55
23.65	10.7
27.75	11
27.25	13.6
27.35	13.05
28.6	11.8
28.65	11.95
26.2	12.35
25.65	11.8
26.25	11.9
25.65	12.2
24.7	12.7
26.35	14.05
26.75	11.95
25.35	16.15
26.1	11.65
27.15	12.05
22.2	12.3
11.85	13.25
	11.8
	13.1
	14.75
	12.9
	13
	12.7
	12.75
	12.4
	11.6
	14.85
	12.1
	11.4
	11.9
	11.6
	12.2
	12.45
	12.1
	11.55
	11.3
	11.8
	13.05
	11.65
	10.7
	11.45
	12.2
	11.15
	12.75
	12.75
	12.7
	12.6
	13.4
	16.8
	14.6
	11.95
	12.65
	12.65
	12.65
	12.25
	12.75
	12.35
	12
	11.85
	12.2
	12.5
	12.05
	12.3
	12
	12.25
	10.65
	11.7
	11.55
	11.5
	11.35
	11.95
	11.75
	11.3
	11.75
	11.8
	12.25
	12.05
	11.5
	12.2
	13.7
	13.6
	11.7
	12.35
	11.8
	12.95
	13
	13.25
	14.4
	12.95
	14
	12.85
	14.1
	14
	11.6
	11.05
	11.7
	11.15
	11.35
	12
	11.2
	11.6
	16.65
	15.25
	1.25
