# Supplementary material for: Cingulate-motor circuits update rule representations for sequential choice decisions
Source: Nat Commun. 2022 Aug 4;13:4545. doi: 10.1038/s41467-022-32142-1 (PMC9352796; doi:10.1038/s41467-022-32142-1)
Supplement: Supplementary file 5 — Source Data [file 41467_2022_32142_MOESM5_ESM.zip › Source Data Fig.S4.xlsx]

## Sheet: Fig. S4a
	Rule-switch block		1st block
Epoch	Saline	CNO	Saline	CNO
1	0.083	0.4673	0	0
2	0	0.0556	0	0
3	0	0	0	0

## Sheet: Fig. S4b
	Rule-switch block		1st block
Epoch	Saline	CNO	Saline	CNO
1	0.194	0.1875	0.222	0.3308
2	0.108	0.2385	0.167	0.1111
3	0.158	0.1349	0.091	0.0385

## Sheet: Fig. S4c
	Rule-switch block
Epoch	Saline	CNO
1	0.284	0.2272
2	0.13	0.2695
3	0.192	0.3329

## Sheet: Fig. S4d
	Rule-switch block
Epoch	Saline	CNO
1	0.9144	0.859
2	0.3315	0.5707
3	0.257	0.4792

## Sheet: Fig. S4e
1st choice	CNO	Saline
	0.1814	1.2893
	0.1519	0.2446
	0.3823	0.6894
	0.591	0.312
	0.7528	0.3482
	0.2506	0.3002
	0.6993	0.5073
	0.8129	0.5982
	0.255	0.5653
	0.2761	0.2963
	0.3936	0.6825
	1.0008	1.2105
	0.8329	0.3778
	0.426	1.3667
	0.3232	0.4726
	0.7139	0.7415
	0.5473	1.4831
	0.3214	0.8084
	0.4121	1.0841
	0.2622	0.4413
	0.9345	0.2638
	0.546	0.3059
	0.594	0.5658
	0.3653	0.8359
	0.7261	0.3225
	0.3866	1.2117
	0.453	0.4278
	0.7034	0.3945
	0.7111	0.2314
	0.7573	0.5532
	0.415	0.3915
	0.245	0.3644
	0.6425	0.3389
	0.4291	0.733
	1.0367	1.3384
	0.2028	1.1547
	0.6095	0.5111
	0.3477	0.6027
	0.5514	0.9927
	1.8456	1.1628
	0.6736	0.3893
	0.2593	0.4128
	0.9398	0.7892
	0.4197	0.3544
	0.7956	0.489
	0.3219	1.4177
	0.6525	0.3716
	0.3263	0.4514
	0.6284	1.1294
	0.7528	1.4593
	0.3624	0.4125
	0.4058	0.6478
	0.5165	1.2337
	0.6893	0.3339
	1.8167	1.0637
	0.5651	0.273
	0.3286	0.3046
	0.2258	0.2957
	0.31	0.3587
	1.2466	0.2723
	0.2342	0.9712
	0.5897	0.3888
	0.4083	0.475
	1.6731	0.5956
	0.3006	0.3246
	0.3938	0.3018
	0.7499	0.415
	0.3597	0.3756
	0.2958	0.3737
	0.4746	0.6375
	1.3654	0.321
	0.7056	0.3669
	0.4976	0.2879
	0.2823	0.8037
	0.6746	0.7271
	0.2324	0.9985
	0.9196	1.47
	0.1701	0.3799
	0.3961	0.7645
	0.7038	0.6144
	0.2524	0.3861
	0.3146	0.3835
	0.6509	1.5286
	0.6074	0.6242
	0.1797	0.3997
	0.5913	0.4306
	0.2226	0.612
	0.2703	0.646
	0.4312	0.3981
	0.7802	0.3524
	0.6786	1.8752
	0.287	0.2937
	0.2805	0.9715
	0.3238	0.6485
	0.3267	0.2701
	0.5275	0.3429
	0.6822	0.7321
	0.2873	0.2776
	0.3971	0.6654
	0.6781	0.3526
	0.3977	0.3399
	0.7236	0.3955
	0.2911	0.6252
	0.3605	1.0648
	0.3883	1.041
	0.6312	1.9073
	0.1892	0.294
	0.3071	0.3907
	0.3314	0.8248
	0.7324	0.3439
	0.705	0.5532
	0.3996	0.6224
	0.2901	0.59
	0.7637	1.1149
	1.5546	0.5293
	0.6327	0.3843
	0.564	0.2337
	0.9467	0.564
	0.2867	0.2666
	0.3005	0.4369
	0.8434	0.3543
	1.1303	0.1934
	0.7239	0.4012
	0.7161	0.3034
	0.2716	1.2447
	0.3785	0.468
	0.8973	0.5658
	0.341	0.4656
	1.1576	0.5278
	0.2609	0.3807
	0.4369	0.8953
	0.7283	0.4747
	1.1384	0.5572
	0.3791	0.3986
	0.4394	0.2651
	0.6218	0.3581
	0.3982	0.2934
	0.8631	0.7293
	1.0674	0.2502
	0.3716	0.2619
	0.5033	0.57
	0.3666	0.3009
	0.5972	1.2237
	0.6806	0.3885
	0.6856	0.1893
	0.4153	1.1215
	0.7314	0.3713
	0.2747	0.3153
	0.6941	0.4259
	0.2116	0.2833
	0.5925	0.6935
	0.7726	0.4426
	0.2867	0.347
	0.397	0.5171
	0.2839	1.0152
	0.431	0.3902
	0.7126	0.2767
	0.7393	0.9313
	1.0215	0.3804
	0.9842	0.3688
	0.6705	0.8515
	0.8654	0.3078
	0.722	0.623
	0.4935	0.5444
	1.2758	0.3697
	0.7839	0.2581
	0.6941	0.2595
	0.5008	0.6929
	0.4279	0.4017
	0.3409	0.3108
	0.9486	0.3788
	0.1556	0.4778
	0.7311	0.2245
	0.3398	0.4584
	0.9248	0.3774
	0.3191	0.2722
	0.9138	0.3901
	0.541	0.8579
	1.1627	1.1585
	0.271	0.2877
	0.7305	0.6978
	1.3053	0.3084
	0.9185	0.6202
	0.2204	0.216
	0.3071	0.2135
	0.7975	0.9724
	0.2983	0.2502
	1.6788	0.3974
	0.2892	0.8446
	0.6233	0.355
	1.053	0.3703
	0.8455	1.0279
	1.2319	0.2373
	1.1294	0.9948
	1.0087	0.4391
	0.1393	0.3389
	0.5467	0.2959
	0.8217	0.3226
	0.1553	1.1168
	0.6089	0.7547
	0.5332	0.2472
	0.7738	0.3147
	0.1827	0.4146
	0.6393	0.3031
	0.151	0.6976
	1.0495	0.36
	0.1886	0.7371
	0.7047	0.3081
	1.1551	0.6127
	0.238	0.2563
	0.2887	0.413
	0.8337	0.4982
	0.8477	0.3871
	0.3395	1.0735
	0.3154	1.2648
	0.6592	0.7161
	0.6912	0.4056
	0.4121	0.2532
	0.2857	0.464
	0.3213	0.3354
	0.8239	0.3914
	0.4996	0.644
	0.2336	0.2878
	0.1931	0.5471
	0.6521	0.2889
	0.3109	0.2808
	0.8004	0.2773
	0.4715	0.3213
	0.4773	0.2931
	0.8723	0.3015
	0.5197	0.3641
	0.6781	0.4967
	0.3027	0.3257
	0.7422	1.4631
	0.2336	0.2387
	0.514	0.2927
	0.7063	0.3396
	0.4207	0.2449
	0.4815	0.2339
	0.7914	1.5933
	0.233	0.9947
	0.9326	0.3358
	0.3254	0.9603
	1.7394	0.4027
	0.2751	0.2158
	0.3979	1.4461
	0.5313	0.7481
	0.7346	1.0102
	0.3445	0.4857
	0.2882	1.725
	1.3798	0.4458
	0.3945	1.2284
	0.8503	0.3172
	0.2107	0.3178
	0.6545	1.2683
	0.8145	0.4524
	0.2512	0.4255
	0.7321	0.3584
	0.7615	0.6527
	0.804	1.8181
	0.7101	0.8321
	0.4536	0.2908
	0.5155	0.2597
	1.359	0.6491
	1.591	0.2497
	0.7619	0.2471
	0.764	0.26
	0.4278	0.779
	0.8505	0.4049
	0.7314	0.2849
	0.743	0.711
	0.8465	0.6632
	0.6935	0.2584
	0.7603	0.3052
	1.8287	0.2914
	0.7343	1.1601
	0.36	0.3185
	1.2542	0.3748
	0.1792	0.2697
	0.2785	0.3876
	0.8797	0.5901
	0.1714	0.6994
	0.9923	1.3108
	0.2419	0.3087
	0.8971	0.3499
	0.1641	0.8496
	0.848	0.3005
	0.1352	0.816
	0.8242	0.3235
	0.1834	0.9094
	0.6228	0.6503
	0.3892	0.5639
	0.4489	0.3085
	0.7415	0.2965
	0.25	0.3404
	0.8877	0.4584
	0.338	0.8846
	0.3594	0.2799
	0.9972	0.3587
	0.8656	0.4055
	1.3588	0.4357
	1.0947	0.8224
	0.2289	0.3185
	0.4279	0.4568
	0.2332	0.9113
	0.1884	1.1365
	0.5439	0.4317
	0.1603	0.4181
	0.9097	0.3074
	0.1591	0.3069
	0.2502	0.6692
	1.5448	0.2964
	0.2518	0.3496
	0.2037	0.3383
	0.6652	0.3131
	0.3112	0.5373
	0.618	1.0244
	0.26	0.4148
	0.9821	0.4329
	0.1569	0.8319
	0.3266	0.3584
	1.2437	0.8169
	0.597	0.3779
	0.5812	0.4772
	0.2681	0.3599
	0.3458	0.7582
	0.3046	0.899
	0.2019	1.7356
	1.0344	0.3122
	0.1513	0.9679
	0.888	0.6676
	0.7626	0.2305
	0.2836	1.2358
	0.3216	0.227
	0.7908	0.58
	0.8491	0.6481
	0.3421	0.8615
	1.3039	1.7907
	0.3197	2.4084
	0.232	0.3107
	0.728	0.2449
	0.5127	2.6462
	0.6726	0.3927
	0.3782	0.3609
	0.1503	0.3332
	0.5473	1.1843
	0.7852	0.359
	0.3135	0.3069
	0.1424	0.454
	0.5875	1.9038
	0.3502	1.0862
	0.5815	0.3273
	0.3374	0.2468
	0.271	0.317
	0.8245	0.756
	0.5038	0.7262
	0.959	0.6384
	0.453	0.2984
	0.1811	0.8518
	0.4401	0.3914
	0.344	0.189
	0.667	1.4057
	0.1858	0.9644
	0.157	1.0314
	1.1082	1.0914
	0.3873	0.3963
	1.256	0.2915
	1.1928	0.3885
	0.9713	0.2943
	0.2981	0.2279
	0.178	1.2809
	0.1594	1.4685
	0.3417	0.3891
	0.457	1.333
	0.2132	0.3361
		0.2974
		1.5449
		0.8349
		1.3713
		1.0849
		0.2798
		0.3069
		1.5694
		0.2503
		1.7048

## Sheet: Fig. S4f
2nd choice	CNO	Saline
	3.219	1.5973
	2.7089	1.7463
	1.6793	2.4053
	2.9032	2.2479
	2.4959	1.7227
	2.0461	1.5558
	2.8768	1.8273
	2.2941	2.3535
	3.0211	1.7868
	2.7287	1.5332
	1.5445	1.4021
	1.7019	2.592
	2.0404	1.5474
	2.857	1.6209
	2.0112	1.5096
	2.1272	2.163
	1.7378	2.5591
	2.0262	1.4662
	2.1394	1.519
	2.0904	1.5738
	1.8188	1.4304
	2.674	1.4654
	1.6529	1.5068
	1.6671	1.3436
	1.5077	1.5596
	1.7434	1.6123
	2.0292	1.5209
	1.7802	1.5482
	1.9264	1.4927
	1.8915	1.437
	2.6854	1.4275
	1.8622	1.3008
	1.9321	1.9499
	2.6769	1.4134
	1.6001	1.4454
	1.5766	1.3145
	1.7462	1.8774
	1.6765	1.4719
	1.5775	1.3521
	2.6882	1.5247
	3.1135	1.7633
	1.7604	2.6212
	2.096	1.3031
	1.5916	1.7434
	2.8664	2.5835
	2.2714	1.3786
	3.7791	1.4653
	1.702	1.7519
	1.8603	1.5945
	1.6095	1.5105
	1.6285	1.4389
	2.426	1.4776
	2.131	1.6793
	1.8367	1.2295
	1.8415	1.5209
	2.2536	1.3937
	1.6614	1.4191
	1.8019	2.4082
	1.5068	2.329
	1.7028	1.5794
	1.4804	1.6039
	1.7717	1.3578
	1.8067	1.4605
	1.8773	1.3965
	1.6294	1.5096
	1.6756	1.5388
	1.8019	1.5973
	1.8801	1.5125
	1.6463	1.5425
	1.6265	1.4568
	2.4468	2.3733
	1.9028	1.2909
	2.8929	1.5181
	1.7133	1.7547
	2.2555	1.4077
	2.2215	1.6294
	2.0206	1.5266
	1.6472	1.5567
	1.9594	1.8509
	3.0145	1.7264
	1.5133	1.4578
	1.7755	1.4841
	1.6087	1.8245
	1.8566	1.3672
	1.8273	1.7312
	1.8415	3.0031
	2.1479	1.5124
	1.9207	1.6143
	2.0121	1.4162
	2.0433	1.6558
	1.8679	2.4167
	3.8922	1.5568
	1.6058	2.3384
	1.9622	1.7614
	1.9857	1.9329
	2.7202	1.5587
	1.7548	2.3497
	2.2479	2.3883
	3.4029	1.717
	1.9235	1.6793
	2.0696	2.0867
	2.5128	2.5072
	1.9999	1.7
	2.8863	1.5351
	1.9848	1.9934
	1.7576	1.6387
	2.0989	1.7604
	2.0093	1.8396
	1.9235	1.6388
	1.7435	1.717
	1.8745	1.5832
	2.3383	1.7406
	2.956	2.4515
	1.8953	1.6473
	2.1489	1.7057
	2.1866	1.8858
	1.702	1.7114
	2.2441	1.5276
	2.592	1.6181
	1.9188	1.7463
	2.5279	2.0989
	1.9537	1.5031
	3.5689	1.7698
	1.9037	1.6963
	2.6967	1.7161
	2.6175	1.784
	4.8606	1.7077
	3.4519	1.5247
	2.2186	1.5011
	2.3469	2.2007
	1.8009	2.0093
	2.1545	1.7283
	2.131	1.6406
	2.195	1.7689
	2.4082	1.7642
	2.2564	2.0433
	1.8594	2.0462
	2.262	3.3266
	2.1922	2.4629
	2.691	1.9264
	1.8132	3.286
	1.9641	1.6378
	2.627	2.1837
	2.262	1.8123
	2.9267	1.8132
	3.417	2.0112
	3.8782	3.9894
	2.1536	1.8161
		1.9971
		1.6285
		1.9122
		1.834
		2.1546
		1.5775
		1.6181
		1.536
		1.7576
		1.5332
		1.5708
		2.691
		1.5615
		1.9471
		1.62
		1.7547
		1.7028
		1.5304
		1.5681
		1.6822
		2.6203
		1.4917
		2.8712
		1.7227
		2.2215
		2.0951
		1.4455
		1.8914
		2.6034
		1.4833
		1.6265
		3.368
		1.8924
		1.685
		2.081
