# Supplementary material for: Cingulate-motor circuits update rule representations for sequential choice decisions
Source: Nat Commun. 2022 Aug 4;13:4545. doi: 10.1038/s41467-022-32142-1 (PMC9352796; doi:10.1038/s41467-022-32142-1)
Supplement: Supplementary file 5 — Source Data [file 41467_2022_32142_MOESM5_ESM.zip › Source Data Fig.S5.xlsx]

## Sheet: Fig. S5a
animal#	1	1	1	2	2	2	3	3	3	4	4	4	5	5	5	6	6	6	7	7	7	8	8	8	9	9	9	10	10	10	11	11	11
CNO dose (mg/kg)	20	10	0	20	10	0	20	10	0	20	10	0	20	10	0	20	10	0	20	10	0	20	10	0	20	10	0	20	10	0	20	10	0
	0.0596843		0.0289352	0.141416	0.0754646	0.0338684	0.198411		0.162276	0.193903	0.244078	0.137446	0.410623	0.151587	0.276492		0.220978	0.208116	0.183669	0.174239	0.158181	0.18315	0.26277	0.264706		0.620833	0.399306		0.075	0.0217491	0.142512		0.17724
			0.0286458	0.232541	0.123829	0.0308924	0.179118		0.180928	0.186546	0.287692	0.151461	0.283632	0.283119	0.2317		0.338436			0.122652	0.130677	0.102257	0.0767267	0.283974		0.591667	0.489334				0.14359		0.11569
				0.311448		0.0762749	0.101213		0.150144	0.170891		0.128608	0.356106	0.249083	0.199182					0.13006	0.143048	0.105719	0.080415	0.0557336		0.316667	0.440954				0.49913		0.140697
				0.0832258		0.117986			0.130511	0.201122		0.177556	0.222019		0.123413					0.217612	0.134557		0.0631287	0.0788992		0.295833	0.226488						0.303954
				0.128115		0.081298			0.0765839	0.286465		0.0966902	0.201799		0.11756					0	0.17371		0.149698	0.0972965		0.324326
						0.0846522				0.321856		0.0608586	0.171376		0.156409					0.0659041	0.177534		0.163938	0.113393
						0.0913003						0.0741615	0.267671		0.187622					0.401455	0.176457		0.061086	0.122222
						0.100329						0.107721	0.154418		0.311323					0.199987	0.091093		0.131114	0.149955
						0.0725017						0.0973039			0.16818						0.198721		0.0227273	0.0994589
						0.21393						0.233761			0.262588						0.255556			0.167229
						0.0935835									0.236939						0.226629			0.0458645
						0.094599									0.24304									0.0541
						0.208573									0.323746
						0.0938105									0.220545
						0.0916738									0.201982
						0.0746803
						0.088395
						0.0993127

## Sheet: Fig. S5b
Anmal no.	CNO	Saline
2	0.249692	0.250136
3	0.159556	0.219188
4	0.264292	0.311639
5	0.305674	0.286239
6	0.489481	0.239906
7	0.434493	0.380768
8	0.342712	0.356628
9	0.356108	0.37684
11	0.373731	0.434515

## Sheet: Fig. S5c
Anmal no.	CNO	Saline
2	0.190487	0.228432
3	0.154638	0.16097
4	0.281731	0.342644
5	0.310773	0.301489
6	0.364365	0.382863
7	0.41585	0.388217
8	0.357795	0.343961
9	0.413513	0.427501
11	0.428084	0.422974

## Sheet: Fig. S5d
Anmal no.	CNO	Saline
2	NaN	NaN
3	NaN	NaN
4	NaN	NaN
5	0.290972	0.211508
6	0.429762	0.426768
7	0.868502	0.907884
8	0.353962	0.523463
9	0.771032	0.367063
11	NaN	NaN

## Sheet: Fig. S5e
Anmal no.	CNO	Saline
2	0.509461	0.703474
3	0.597852	0.657153
4	0.723145	0.559825
5	0.531141	0.695667
6	1.10268	1.03036
7	1.04338	1.11752
8	1.23391	1.13431
9	0.587817	0.621122
11	0.0831807	0.577414

## Sheet: Fig. S5f
	CNO 20mg/kg			CNO 10mg/kg			Saline
Anmal no.	1st	2nd	3rd	1st	2nd	3rd	1st	2nd	3rd
2	0.0142857	0.06	0.0972222	0	0	0	0.0101852	0.00859788	0.0118056
3	0.1	0.0833333	0.10484	NA	NA	NA	0.0611111	0.0590909	0.0638889
4	0.0166667	0.0257937	0	0	0.0590278	0.1125	0	0.0133929	0.05
5	0.265923	0.216394	0.15372	0.166667	0	0.0625	0.221892	0.145354	0.120503
6	NA	NA	NA	NA	NA	NA	NA	NA	NA
7	0.242857	0	0.180556	0.468651	0.191964	0.102381	0.310648	0.115509	0.136574
8	0.458333	0.277778	0.047619	0.0555556	0	0.0714286	0.167857	0.09375	0.0428571
9	NA	NA	NA	0.384921	0.188095	0.16131	0.412963	0.334127	0.424603
11	0.365079	0.280159	0.388889	NA	NA	NA	0.285227	0.270833	0.138393

## Sheet: Fig. S5g
	CNO 20mg/kg			CNO 10mg/kg			Saline
Anmal no.	1st	2nd	3rd	1st	2nd	3rd	1st	2nd	3rd
2	0.323495	0.22338	0.185397	0.24752	0.0277778	0	0.120372	0.00797325	0.0414352
3	0.12037	0.199074	0.273611	NA	NA	NA	0.209762	0.0873016	0.148214
4	0.336383	0.248975	0.290079	0.2	0.05	0.296429	0.183968	0.047004	0.0937748
5	0.290091	0.270015	0.264906	0.286111	0.109921	0.22381	0.275308	0.196091	0.143554
6	NA	NA	NA	0.21503	0.344494	0.199653	0.227273	0.125	0.125
7	0.225	0	0.125	0.182937	0.0902778	0.0687771	0.251024	0.0781926	0.0982684
8	0.130159	0.0694444	0.0486111	0.250118	0.0625661	0.0777778	0.152548	0.197975	0.0933532
9	NA	NA	NA	0.554643	0.485417	0.459286	0.379167	0.329167	0.431746
11	0.533333	0.200926	0.215278	NA	NA	NA	0.226326	0.164931	0.175866

## Sheet: Fig. S5h
	CNO 10mg/kg			Saline
Anmal no.	1st	2nd	3rd	1st	2nd	3rd
2	NA	NA	NA	NA	NA	NA
3	NA	NA	NA	NA	NA	NA
4	NA	NA	NA	NA	NA	NA
5	0.20625	0.258333	0.408333	0.128571	0.191667	0.314286
6	0.539286	0.2	0.55	0.0833333	0.666667	0.530303
7	0.578125	1.16131	0.866071	0.822738	1.03833	0.862579
8	0.196181	0.425843	0.439862	0.470486	0.510565	0.589338
9	0.913095	1.0625	0.3375	0.236111	0.142857	0.722222
11	NA	NA	NA	NA	NA	NA

## Sheet: Fig. S5i
	CNO 20mg/kg			CNO 10mg/kg			Saline
Anmal no.	1st	2nd	3rd	1st	2nd	3rd	1st	2nd	3rd
2	0.649217	0.38403	0.410227	0.847669	0.49814	0.522222	0.927596	0.56499	0.617837
3	0.861688	0.401248	0.530619	NA	NA	NA	0.858165	0.518056	0.595238
4	0.932438	0.596144	0.567994	0.75	0.851587	0.75	0.854599	0.455318	0.369558
5	0.58941	0.498785	0.635669	0.280303	0.638889	0.326389	0.898098	0.605448	0.583453
6	NA	NA	NA	1.17956	1.30556	0.822917	1.2375	1.05	0.803571
7	1.33333	1.14286	0.7625	1.33033	1.00716	0.779081	1.52521	0.955109	0.872231
8	2.73353	1.98571	1.66558	1.09752	0.817352	0.780717	1.37245	1.08266	0.94782
9	NA	NA	NA	1.2544	0.382659	0.126389	0.791667	0.623485	0.448214
11	0.0555556	0.114316	0.0796703	NA	NA	NA	0.609722	0.572073	0.550446
