# Supplementary material for: Cingulate-motor circuits update rule representations for sequential choice decisions
Source: Nat Commun. 2022 Aug 4;13:4545. doi: 10.1038/s41467-022-32142-1 (PMC9352796; doi:10.1038/s41467-022-32142-1)
Supplement: Supplementary file 5 — Source Data [file 41467_2022_32142_MOESM5_ESM.zip › Source Data Fig.S6.xlsx]

## Sheet: Fig. S6a
Anmal no.	CNO	Saline
1	0.120103	0.13112
2	0.16858	0.159405
3	0.121591	0.155242
4	0.154018	0.345192

## Sheet: Fig. S6b
Anmal no.	CNO	Saline
1	0.0271678	0.0532513
2	0.0816353	0.116379
3	0.0727273	0.129731
4	0.03125	0.208333

## Sheet: Fig. S6c
Anmal no.	CNO	Saline
1	0.213038	0.208988
2	0.255525	0.20243
3	0.170455	0.180752
4	0.276786	0.482051

## Sheet: Fig. S6d
Anmal no.	CNO	Saline
1	0.152999	0.134682
2	0.120603	0.168233
3	0.211784	0.235556
4	0.373352	0.299735

## Sheet: Fig. S6e
Anmal no.	CNO	Saline
1	0.154674	0.128011
2	0.147018	0.191608
3	0.247339	0.273241
4	0.399953	0.374316

## Sheet: Fig. S6f
Anmal no.	CNO	Saline
1	1.11	1.10536
2	0.937996	0.876673
3	0.851521	0.934656
4	NaN	0.697777
