# Supplementary material for: Cingulate-motor circuits update rule representations for sequential choice decisions
Source: Nat Commun. 2022 Aug 4;13:4545. doi: 10.1038/s41467-022-32142-1 (PMC9352796; doi:10.1038/s41467-022-32142-1)
Supplement: Supplementary file 5 — Source Data [file 41467_2022_32142_MOESM5_ESM.zip › Source Data Fig.S7.xlsx]

## Sheet: Fig. S7a
1st choice		2nd choice
CNO	Saline	CNO	Saline
0.629221	0.584334	2.16863	1.70991
1.28656	0.975902	2.78736	2.38187
0.622951	0.541875	2.95929	2.61235
0.812719	0.75048	3.42572	3.09779
0.997246	1.07709	2.50743	2.79266
0.582777	0.523792	1.90362	1.88434
0.720818	0.705995	2.1484	2.16237
0.862278	0.772758	4.36594	3.89793
0.866739	0.751694	7.35574	6.83069
