# Supplementary material for: Cingulate-motor circuits update rule representations for sequential choice decisions
Source: Nat Commun. 2022 Aug 4;13:4545. doi: 10.1038/s41467-022-32142-1 (PMC9352796; doi:10.1038/s41467-022-32142-1)
Supplement: Supplementary file 5 — Source Data [file 41467_2022_32142_MOESM5_ESM.zip › Source Data Fig.S9.xlsx]

## Sheet: Fig. S9c
Anmal no.	CNO	Saline
1	0.302218	0.288914
2	0.379942	0.408558
3	0.410627	0.397207
4	0.438939	0.435394
5	0.43002	0.438245

## Sheet: Fig. S9d
Anmal no.	CNO	Saline
1	0.286752	0.307879
2	0.398782	0.343482
3	0.389047	0.411735
4	0.407836	0.376876
5	0.413912	0.423544

## Sheet: Fig. S9e
Anmal no.	CNO	Saline
1	0.869053	0.901534
2	1.28917	1.02001
3	1.0216	0.952477
4	0.335451	0.44763
5	0.361698	0.690729
